# Supplementary material for: An in silico pan-genomic probe for the molecular traits behind Lactobacillus ruminis gut autochthony
Source: PLoS One. 2017 Apr 17;12(4):e0175541. doi: 10.1371/journal.pone.0175541 (PMC5393609; doi:10.1371/journal.pone.0175541)
Supplement: S1 Table — Compiled from the nine L. ruminis genomes is a list of locus tags and their functional annotations that define the gene content of the pan- (4301), core (1234), and accessory (3067) genomes. Locus tags of core (gray highlight) and strain-specific accessory (green highlight) genes are indicated. (XLSX) [file pone.0175541.s001.xlsx]

## Sheet: pangenome
S1 Table. Predicted gene content of the L. ruminis pan-genome.
Lactobacillus ruminis GRL1172		Lactobacillus ruminis ATCC 25644		Lactobacillus ruminis ATCC 27782		Lactobacillus ruminis DPC 6832		Lactobacillus ruminis PEL65		Lactobacillus ruminis PEL66		Lactobacillus ruminis S23		Lactobacillus ruminis SPM0211		Lactobacillus ruminis DPC 6830
Locus tag	Protein-coding gene annotation	Locus tag	Protein-coding gene annotation	Locus tag	Protein-coding gene annotation	Locus tag	Protein-coding gene annotation	Locus tag	Protein-coding gene annotation	Locus tag	Protein-coding gene annotation	Locus tag	Protein-coding gene annotation	Locus tag	Protein-coding gene annotation	Locus tag	Protein-coding gene annotation
GRL1172_0	hypothetical protein
GRL1172_1	hypothetical protein
GRL1172_2	hypothetical protein
GRL1172_3	Plasmid recombination enzyme															LRP_1534	mobilization protein
GRL1172_4	Integrase
GRL1172_5	hypothetical protein											P869_10270	hypothetical protein
GRL1172_6	hypothetical protein
GRL1172_7	Replication protein											P869_10265	hypothetical protein
GRL1172_8	hypothetical protein											P869_10260	hypothetical protein
GRL1172_9	FtsK/SpoIIIE family protein											P869_10255	hypothetical protein
GRL1172_10	hypothetical protein											P869_10245	hypothetical protein
GRL1172_11	hypothetical protein
GRL1172_12	DNA helicase	HMPREF0542_11291	hypothetical protein	LRC_RS09380	ATP-dependent DNA helicase	LRN_1592	ATP-dependent DNA helicase	PEL65_1560	DNA helicase	PEL66_1292	DNA helicase	P869_10235	ATP-dependent DNA helicase	LRU_00870	ATP-dependent DNA helicase	LRP_762	ATP-dependent DNA helicase
GRL1172_13	Mobile element protein
GRL1172_14	hypothetical protein													LRU_00332	transposase
GRL1172_15	hypothetical protein	HMPREF0542_10961	TrkA C-terminal domain protein	LRC_RS09385	potassium transporter	LRN_1593	CPA2 family monovalent cation:proton antiporter-2	PEL65_1558	Na+-H+ antiporter	PEL66_1290	Na+-H+ antiporter	P869_10230	potassium transporter	LRU_00869	Na+/H+ antiporter	LRP_763	Na+ H+ antiporter
GRL1172_16	Phosphoglycerate mutase family	HMPREF0542_10962	phosphoglycerate mutase family protein	LRC_RS09390	fructose-2,6-bisphosphatase	LRN_1594	phosphoglycerate mutase	PEL65_1557	Phosphoglycerate mutase family	PEL66_1289	Phosphoglycerate mutase family	P869_10225	fructose-2,6-bisphosphatase	LRU_00868	phosphoglycerate mutase	LRP_764	phosphoglycerate mutase
GRL1172_17	Purine trans deoxyribosylase (Nucleoside deoxyribosyltransferase-I)	HMPREF0542_10963	nucleoside 2-deoxyribosyltransferase	LRC_RS09395	nucleoside deoxyribosyltransferase	LRN_1595	nucleoside deoxyribosyltransferase	PEL65_1556	Purine trans deoxyribosylase (Nucleoside deoxyribosyltransferase-I)	PEL66_1288	Purine trans deoxyribosylase (Nucleoside deoxyribosyltransferase-I)			LRU_00867	nucleoside deoxyribosyltransferase	LRP_765	nucleoside deoxyribosyltransferase
GRL1172_18	hypothetical protein
GRL1172_19	hypothetical protein			LRC_RS09400	hypothetical protein	LRN_1596	hypothetical protein	PEL65_1555	hypothetical protein	PEL66_1287	hypothetical protein
GRL1172_20	hypothetical protein			LRC_RS09405	histidine kinase	LRN_1597	LytR-AlgR family response regulator	PEL65_1554	hypothetical protein	PEL66_1286	hypothetical protein
GRL1172_21	hypothetical protein	HMPREF0542_11119	ABC-2 type transporter	LRC_RS09410	ABC transporter			PEL65_1553	ABC transporter, permease protein	PEL66_1285	ABC transporter, permease protein	P869_02760	ABC transporter	LRU_00863	ABC superfamily ATP binding cassette transporter permease protein
GRL1172_22	ABC transporter, ATP-binding protein	HMPREF0542_11120	ABC transporter, ATP-binding protein	LRC_RS09415	ABC transporter	LRN_1599	ABC transporter ATP-binding protein	PEL65_1552	Methionine ABC transporter ATP-binding protein	PEL66_1284	Methionine ABC transporter ATP-binding protein	P869_02765	ABC transporter	LRU_00862	ABC superfamily ATP binding cassette transporter, ABC protein
GRL1172_23	hypothetical protein							PEL65_1551	hypothetical protein	PEL66_1283	hypothetical protein			LRU_00861	hypothetical protein
GRL1172_24	Integral membrane protein	HMPREF0542_11123	hypothetical protein			LRN_1600	hypothetical protein	PEL65_1550	Integral membrane protein	PEL66_1282	Integral membrane protein	P869_02775	membrane protein	LRU_00860	putative membrane spanning protein
GRL1172_25	hypothetical protein					LRN_1601	hypothetical protein							LRU_00859	hypothetical protein
GRL1172_26	membrane protein	HMPREF0542_11126	hypothetical protein	LRC_RS09425	hypothetical protein	LRN_1602	hypothetical protein	PEL65_696	membrane protein	PEL66_1279	membrane protein	P869_02785	hypothetical protein	LRU_00855	hypothetical protein
GRL1172_27	Response regulator of the LytR/AlgR family	HMPREF0542_11127	LytTr DNA-binding domain protein	LRC_RS09430	DNA-binding protein	LRN_1603	response regulator	PEL65_695	Response regulator of the LytR/AlgR family	PEL66_1278	Response regulator of the LytR/AlgR family	P869_02790	DNA-binding protein	LRU_00854	response regulator of the LytR/AlgR family protein
GRL1172_28	Multiple sugar ABC transporter, ATP-binding protein	HMPREF0542_11128	ABC transporter, ATP-binding protein	LRC_RS09435	sugar ABC transporter ATP-binding protein	LRN_1604	sugar ABC superfamily ATP binding cassette transporter	PEL65_694	Multiple sugar ABC transporter, ATP-binding protein	PEL66_1277	Multiple sugar ABC transporter, ATP-binding protein	P869_02795	sugar ABC transporter ATP-binding protein	LRU_00853	glycerol-3-phosphate-transporting ATPase
GRL1172_29	Leucine rich protein	HMPREF0542_11129	transcriptional regulator, Fis family	LRC_RS09440	Fis family transcriptional regulator	LRN_1605	Fis family DNA-binding protein	PEL65_693	Leucine rich protein	PEL66_1276	Leucine rich protein	P869_02800	Fis family transcriptional regulator	LRU_00852	helix-turn-helix, Fis family protein
GRL1172_30	hypothetical protein
GRL1172_31	hypothetical protein
GRL1172_32	Adenosylhomocysteinase	HMPREF0542_11131	hydrolase, NUDIX family	LRC_RS09450	NUDIX hydrolase	LRN_1606	MutT-nudix family phosphohydrolase	PEL65_690	Adenosylhomocysteinase	PEL66_1273	Adenosylhomocysteinase			LRU_00848	MutT/nudix family phosphohydrolase
GRL1172_33	Aspartokinase	HMPREF0542_11132	aspartate kinase	LRC_RS09455	aspartate kinase	LRN_1607	aspartate kinase	PEL65_689	Aspartokinase	PEL66_1272	Aspartokinase			LRU_00847	aspartate kinase
GRL1172_34	Regulator of polyketide synthase expression					LRN_0738	hypothetical protein									LRP_1767	hypothetical protein
GRL1172_35	hypothetical protein															LRP_1768	hypothetical protein
GRL1172_36	Regulator of polyketide synthase expression															LRP_1769	hypothetical protein
GRL1172_37	hypothetical protein	HMPREF0542_10445	hypothetical protein	LRC_RS04365	hypothetical protein	LRN_0739	hypothetical protein	PEL65_1314	hypothetical protein	PEL66_1313	hypothetical protein	P869_06215	hypothetical protein	LRU_00070	hypothetical protein	LRP_1770	hypothetical protein
GRL1172_38	hypothetical protein
GRL1172_39	Potassium uptake protein, integral membrane component, KtrB	HMPREF0542_10443	cation transport protein	LRC_RS05995	potassium transporter TrkH	LRN_0740	K transport system, membrane component	PEL65_1313	Potassium uptake protein, integral membrane component, KtrB	PEL66_1906	Potassium uptake protein, integral membrane component, KtrB	P869_06210	potassium transporter TrkH	LRU_00071	putative H(+)-transporting two-sector ATPase	LRP_1771	K+ transport system, membrane component
GRL1172_40	Potassium uptake protein, integral membrane component, KtrA	HMPREF0542_10442	TrkA N-terminal domain protein	LRC_RS05990	potassium transporter TrkA	LRN_0741	Trk family potassium transporter, NAD-binding protein	PEL65_1312	Trk system potassium uptake protein TrkA	PEL66_1907	Trk system potassium uptake protein TrkA	P869_06205	potassium transporter TrkA	LRU_00072	Trk family potassium (K+) transporter, NAD+ binding protein	LRP_1772	Trk family potassium (K+) transporter, NAD+ binding protein
GRL1172_41	Integral membrane protein	HMPREF0542_10441	hypothetical protein	LRC_RS05985	membrane protein			PEL65_1311	Integral membrane protein	PEL66_1908	Integral membrane protein	P869_06200	membrane protein	LRU_00073	integral membrane protein	LRP_1773	integral membrane protein
GRL1172_42	Deoxyadenosine kinase / Deoxyguanosine kinase	HMPREF0542_10438	deoxyguanosine kinase	LRC_RS05980	deoxyguanosine kinase	LRN_0744	deoxyguanosine kinase	PEL65_1310	Deoxyadenosine kinase / Deoxyguanosine kinase	PEL66_1909	Deoxyadenosine kinase / Deoxyguanosine kinase	P869_02275	deoxyguanosine kinase	LRU_00076	deoxyguanosine kinase	LRP_1774	Deoxyguanosine kinase
GRL1172_43	Phosphoribosylaminoimidazole carboxylase catalytic subunit	HMPREF0542_10437	phosphoribosylaminoimidazole carboxylase, catalytic subunit	LRC_RS05975	N5-carboxyaminoimidazole ribonucleotide mutase	LRN_0745	phosphoribosylaminoimidazole carboxylase catalytic subunit PurE	PEL65_1309	Phosphoribosylaminoimidazole carboxylase catalytic subunit	PEL66_1910	Phosphoribosylaminoimidazole carboxylase catalytic subunit	P869_02270	N5-carboxyaminoimidazole ribonucleotide mutase	LRU_00077	phosphoribosylaminoimidazole carboxylase carboxyltransferase subunit	LRP_1775	phosphoribosylaminoimidazole carboxylase catalytic subunit PurE
GRL1172_44	Phosphoribosylaminoimidazole carboxylase ATPase subunit	HMPREF0542_10436	phosphoribosylaminoimidazole carboxylase, ATPase subunit	LRC_RS05970	phosphoribosylaminoimidazole carboxylase	LRN_0746	phosphoribosylaminoimidazole carboxylase ATPase subunit	PEL65_1308	Phosphoribosylaminoimidazole carboxylase ATPase subunit	PEL66_1911	Phosphoribosylaminoimidazole carboxylase ATPase subunit	P869_02265	phosphoribosylaminoimidazole carboxylase	LRU_00078	phosphoribosylaminoimidazole carboxylase ATPase subunit	LRP_1776	phosphoribosylaminoimidazole carboxylase ATPase subunit
GRL1172_45	Adenylosuccinate lyase	HMPREF0542_10435	adenylosuccinate lyase	LRC_RS05965	adenylosuccinate lyase	LRN_0747	adenylosuccinate lyase	PEL65_1307	Adenylosuccinate lyase	PEL66_1912	Adenylosuccinate lyase	P869_02260	adenylosuccinate lyase	LRU_00079	adenylosuccinate lyase	LRP_1777	adenylosuccinate lyase
GRL1172_46	Sugar kinase and transcription regulator	HMPREF0542_10434	ROK family protein	LRC_RS05960	transcriptional regulator	LRN_0748	transcriptional regulator	PEL65_0	Sugar kinase and transcription regulator	PEL66_1913	Sugar kinase and transcription regulator	P869_02255	transcriptional regulator	LRU_00080	transcriptional regulator/sugar kinase	LRP_1778	transcriptional regulator
GRL1172_47	hypothetical protein											P869_02250	hypothetical protein	LRU_00081	hypothetical protein
GRL1172_48	D-serine/D-alanine/glycine transporter	HMPREF0542_10432	amino acid permease	LRC_RS05955	amino acid permease			PEL65_2	D-serine/D-alanine/glycine transporter	PEL66_1914	D-serine/D-alanine/glycine transporter	P869_02245	amino acid permease	LRU_00082	APC family amino acid-polyamine-organocation transporter
GRL1172_49	Phosphoribosylaminoimidazole-succinocarboxamide synthase	HMPREF0542_10431	phosphoribosylaminoimidazolesuccinocarboxamide synthase	LRC_RS05950	phosphoribosylaminoimidazole-succinocarboxamide synthase	LRN_0751	phosphoribosylamidoimidazole-succinocarboxamide synthase	PEL65_3	Phosphoribosylaminoimidazole-succinocarboxamide synthase	PEL66_1915	Phosphoribosylaminoimidazole-succinocarboxamide synthase	P869_02240	phosphoribosylaminoimidazole-succinocarboxamide synthase	LRU_00083	phosphoribosylamidoimidazole-succinocarboxamide synthase	LRP_1782	phosphoribosylamidoimidazole-succinocarboxamide synthase
GRL1172_50	Phosphoribosylformylglycinamidine synthase, PurS subunit	HMPREF0542_10430	phosphoribosylformylglycinamidine synthase, purS protein	LRC_RS05945	phosphoribosylformylglycinamidine synthase	LRN_0752	phosphoribosylformylglycinamidine synthase	PEL65_4	Phosphoribosylformylglycinamidine synthase, PurS subunit	PEL66_1916	Phosphoribosylformylglycinamidine synthase, PurS subunit	P869_02235	phosphoribosylformylglycinamidine synthase	LRU_00084	phosphoribosylformylglycinamidine synthase PurS	LRP_1783	phosphoribosylformylglycinamidine synthase
GRL1172_51	Phosphoribosylformylglycinamidine synthase, glutamine amidotransferase subunit	HMPREF0542_10429	phosphoribosylformylglycinamidine synthase I	LRC_RS05940	phosphoribosylformylglycinamidine synthase	LRN_0753	phosphoribosylformylglycinamidine synthase I	PEL65_5	Phosphoribosylformylglycinamidine synthase, glutamine amidotransferase subunit	PEL66_1917	Phosphoribosylformylglycinamidine synthase, glutamine amidotransferase subunit	P869_02230	phosphoribosylformylglycinamidine synthase	LRU_00085	phosphoribosylformylglycinamidine synthase I	LRP_1784	phosphoribosylformylglycinamidine synthase I
GRL1172_52	Phosphoribosylformylglycinamidine synthase, synthetase subunit	HMPREF0542_10428	phosphoribosylformylglycinamidine synthase II	LRC_RS05935	phosphoribosylformylglycinamidine synthase	LRN_0754	phosphoribosylformylglycinamidine synthase II	PEL65_6	Phosphoribosylformylglycinamidine synthase, synthetase subunit	PEL66_1918	Phosphoribosylformylglycinamidine synthase, synthetase subunit	P869_06115	phosphoribosylformylglycinamidine synthase	LRU_00086	phosphoribosylformylglycinamidine synthase II	LRP_1785	phosphoribosylformylglycinamidine synthase II
GRL1172_53	Amidophosphoribosyltransferase	HMPREF0542_10427	amidophosphoribosyltransferase	LRC_RS05930	amidophosphoribosyltransferase	LRN_0755	amidophosphoribosyltransferase	PEL65_7	Amidophosphoribosyltransferase	PEL66_1919	Amidophosphoribosyltransferase	P869_06120	amidophosphoribosyltransferase	LRU_00087	amidophosphoribosyltransferase	LRP_1786	amidophosphoribosyltransferase
GRL1172_54	Phosphoribosylformylglycinamidine cyclo-ligase	HMPREF0542_10426	phosphoribosylformylglycinamidine cyclo-ligase	LRC_RS05925	phosphoribosylaminoimidazole synthetase	LRN_0756	phosphoribosylaminoimidazole synthetase	PEL65_8	Phosphoribosylformylglycinamidine cyclo-ligase	PEL66_1920	Phosphoribosylformylglycinamidine cyclo-ligase	P869_06125	phosphoribosylaminoimidazole synthetase	LRU_00088	phosphoribosylformylglycinamidine cyclo-ligase	LRP_1787	phosphoribosylaminoimidazole synthetase
GRL1172_55	Phosphoribosylglycinamide formyltransferase	HMPREF0542_10425	phosphoribosylglycinamide formyltransferase	LRC_RS05920	phosphoribosylglycinamide formyltransferase	LRN_0757	phosphoribosylglycinamide formyltransferase	PEL65_9	Phosphoribosylglycinamide formyltransferase	PEL66_1921	Phosphoribosylglycinamide formyltransferase	P869_06130	phosphoribosylglycinamide formyltransferase	LRU_00089	phosphoribosylglycinamide formyltransferase	LRP_1788	phosphoribosylglycinamide formyltransferase
GRL1172_56	IMP cyclohydrolase / Phosphoribosylaminoimidazolecarboxamide formyltransferase	HMPREF0542_10424	phosphoribosylaminoimidazolecarboxamide formyltransferase/IMP cyclohydrolase	LRC_RS05915	purine biosynthesis protein purH	LRN_0758	bifunctional purine biosynthesis protein PurH	PEL65_10	IMP cyclohydrolase / Phosphoribosylaminoimidazolecarboxamide formyltransferase	PEL66_1922	IMP cyclohydrolase / Phosphoribosylaminoimidazolecarboxamide formyltransferase	P869_06135	purine biosynthesis protein purH	LRU_00090	bifunctional phosphoribosylaminoimidazolecarboxamide formyltransferase/IMP cyclohydrolase	LRP_1789	bifunctional purine biosynthesis protein PurH
GRL1172_57	Phosphoribosylamine--glycine ligase	HMPREF0542_10423	phosphoribosylamine--glycine ligase	LRC_RS05910	phosphoribosylamine--glycine ligase	LRN_0759	phosphoribosylamine-glycine ligase	PEL65_11	Phosphoribosylamine--glycine ligase	PEL66_1923	Phosphoribosylamine--glycine ligase	P869_06140	phosphoribosylamine--glycine ligase	LRU_00091	phosphoribosylamine--glycine ligase	LRP_1790	phosphoribosylamine-glycine ligase
GRL1172_58	Lysyl aminopeptidase	HMPREF0542_10422	peptidase family M1	LRC_RS05905	aminopeptidase N	LRN_0760	aminopeptidase N	PEL65_12	Lysyl aminopeptidase	PEL66_1924	Lysyl aminopeptidase	P869_06145	aminopeptidase N	LRU_00092	membrane alanyl aminopeptidase	LRP_1791	aminopeptidase N
GRL1172_59	Transcriptional regulator	HMPREF0542_10421	LysR substrate binding domain protein	LRC_RS05900	LysR family transcriptional regulator	LRN_0761	LysR family transcriptional regulator	PEL65_13	Transcriptional regulator	PEL66_1925	Transcriptional regulator	P869_06150	LysR family transcriptional regulator	LRU_00093	LysR family transcriptional regulator	LRP_1792	LysR family transcriptional regulator
GRL1172_60	hypothetical protein
GRL1172_61	Multi antimicrobial extrusion protein (Na(+)/drug antiporter), MATE family of MDR efflux pumps	HMPREF0542_10420	MATE efflux family protein	LRC_RS05895	diguanylate cyclase	LRN_0762	MATE family multi antimicrobial extrusion protein	PEL65_14	Multi antimicrobial extrusion protein (Na(+)/drug antiporter), MATE family of MDR efflux pumps	PEL66_1926	Multi antimicrobial extrusion protein (Na(+)/drug antiporter), MATE family of MDR efflux pumps	P869_06155	diguanylate cyclase	LRU_00094	MATE family multi antimicrobial extrusion protein	LRP_1793	MATE family multi antimicrobial extrusion protein
GRL1172_62	hypothetical protein	HMPREF0542_10419	hypothetical protein	LRC_RS05890	hypothetical protein	LRN_0763	hypothetical protein	PEL65_15	hypothetical protein	PEL66_1927	hypothetical protein	P869_03600	hypothetical protein	LRU_00095	hypothetical protein	LRP_1794	hypothetical protein
GRL1172_63	hypothetical protein							PEL65_1589	hypothetical protein
GRL1172_64	hypothetical protein	HMPREF0542_11719	hypothetical protein	LRC_RS09960	acetyltransferase			PEL65_1587	hypothetical protein	PEL66_369	hypothetical protein	P869_05815	acetyltransferase	LRU_01661	acetyltransferase	LRP_1428	acetyltransferase
GRL1172_65	Neutral endopeptidase O	HMPREF0542_11717	peptidase family M13	LRC_RS09950	peptidase M13	LRN_1699	endopeptidase O	PEL65_1586	Neutral endopeptidase O	PEL66_368	Neutral endopeptidase O	P869_08985	peptidase M13	LRU_01664	oligoendopeptidase O	LRP_1429	endopeptidase O
GRL1172_66	RNA-binding protein Jag	HMPREF0542_11716	R3H domain protein	LRC_RS09945	RNA-binding protein	LRN_1698	RNA-binding protein	PEL65_1585	RNA-binding protein Jag	PEL66_367	RNA-binding protein Jag	P869_08990	RNA-binding protein	LRU_01665	putative RNA-binding protein	LRP_1430	RNA-binding protein
GRL1172_67	Organic hydroperoxide resistance transcriptional regulator	HMPREF0542_11715	transcriptional regulator, MarR family	LRC_RS09940	MarR family transcriptional regulator	LRN_1697	MarR family transcriptional regulator	PEL65_1584	Organic hydroperoxide resistance transcriptional regulator	PEL66_366	Organic hydroperoxide resistance transcriptional regulator	P869_08995	MarR family transcriptional regulator	LRU_01666	MarR family transcriptional regulator	LRP_1431	MarR family transcriptional regulator
GRL1172_68	Hydrolase (HAD superfamily) in cluster with DUF1447	HMPREF0542_11711	Cof-like hydrolase	LRC_RS09930	haloacid dehalogenase	LRN_1696	Haloacid dehalogenase superfamily hydrolase	PEL65_1581	Hydrolase (HAD superfamily) in cluster with DUF1447	PEL66_363	Hydrolase (HAD superfamily) in cluster with DUF1447	P869_08565	haloacid dehalogenase	LRU_01670	haloacid dehalogenase superfamily hydrolase	LRP_1433	Haloacid dehalogenase superfamily hydrolase
GRL1172_69	Transcriptional regulator, MerR family	HMPREF0542_11710	transcriptional regulator, MerR family	LRC_RS09925	MerR family transcriptional regulator	LRN_1695	MerR family transcriptional regulator	PEL65_1579	Transcriptional regulator, MerR family	PEL66_361	Transcriptional regulator, MerR family	P869_08575	MerR family transcriptional regulator	LRU_01673	MerR family transcriptional regulator	LRP_1434	MerR family transcriptional regulator
GRL1172_70	Transcriptional regulator, PadR family	HMPREF0542_11709	transcriptional regulator, PadR family	LRC_RS09920	PadR family transcriptional regulator	LRN_1694	PadR family transcriptional regulator	PEL65_1578	Transcriptional regulator, PadR family	PEL66_360	Transcriptional regulator, PadR family	P869_08580	PadR family transcriptional regulator	LRU_01674	transcriptional regulator	LRP_1435	PadR family transcriptional regulator
GRL1172_71	integral membrane protein (putative)	HMPREF0542_11708	hypothetical protein	LRC_RS09915	membrane protein	LRN_1693	membrane protein	PEL65_1577	integral membrane protein (putative)	PEL66_359	integral membrane protein (putative)	P869_08585	membrane protein	LRU_01675	membrane protein	LRP_1436	membrane protein
GRL1172_72	hypothetical protein	HMPREF0542_11707	hypothetical protein	LRC_RS09910	hypothetical protein	LRN_1692	hypothetical protein	PEL65_1576	hypothetical protein	PEL66_358	hypothetical protein	P869_08590	hypothetical protein	LRU_01676	hypothetical protein	LRP_1437	hypothetical protein
GRL1172_73	PspC	HMPREF0542_11706	PspC domain protein	LRC_RS09905	Bacteriophage shock protein C	LRN_1691	Bacteriophage shock protein C	PEL65_1575	Putative stress-responsive transcriptional regulator	PEL66_357	Putative stress-responsive transcriptional regulator	P869_08595	stress-responsive transcriptional regulator PspC	LRU_01677	bacteriophage shock protein C	LRP_1438	Bacteriophage shock protein C
GRL1172_74	hypothetical protein			LRC_RS09900	hypothetical protein	LRN_1690	hypothetical protein	PEL65_1573	hypothetical protein	PEL66_356	hypothetical protein	P869_08600	hypothetical protein	LRU_01678	hypothetical protein	LRP_1439	hypothetical protein
GRL1172_75	hypothetical protein	HMPREF0542_11704	hypothetical protein	LRC_RS09895	hypothetical protein	LRN_1689	hypothetical protein	PEL65_1572	unknown	PEL66_355	unknown	P869_08605	hypothetical protein	LRU_01679	hypothetical protein	LRP_1440	hypothetical protein
GRL1172_76	Aldose 1-epimerase	HMPREF0542_12235	aldose 1-epimerase	LRC_RS09025	aldose 1-epimerase			PEL65_515	Aldose 1-epimerase	PEL66_83	Aldose 1-epimerase	P869_03865	aldose 1-epimerase	LRU_00989	aldose 1-epimerase	LRP_1891	aldose 1-epimerase
GRL1172_77	hypothetical protein	HMPREF0542_12236	hypothetical protein	LRC_RS09030	hypothetical protein	LRN_1523	hypothetical protein	PEL65_516	hypothetical protein	PEL66_82	hypothetical protein	P869_03870	hypothetical protein	LRU_00988	hypothetical protein	LRP_1892	hypothetical protein
GRL1172_78	UDP-glucose 4-epimerase	HMPREF0542_12238	UDP-glucose 4-epimerase	LRC_RS09035	UDP-glucose 4-epimerase			PEL65_517	UDP-glucose 4-epimerase	PEL66_81	UDP-glucose 4-epimerase	P869_08900	UDP-glucose 4-epimerase	LRU_00987	UDP-glucose 4-epimerase	LRP_1893	UDP-glucose 4-epimerase
GRL1172_79	Transcriptional regulator, GntR family	HMPREF0542_12239	UbiC transcription regulator-associated domain protein	LRC_RS09040	GntR family transcriptional regulator	LRN_1525	transcriptional regulator	PEL65_518	Transcriptional regulator, GntR family	PEL66_80	Transcriptional regulator, GntR family	P869_07725	GntR family transcriptional regulator	LRU_00986	transcriptional regulator	LRP_1894	transcriptional regulator
GRL1172_80	hypothetical protein
GRL1172_81	hypothetical protein	HMPREF0542_10979	hypothetical protein
GRL1172_82	Xylulose-5-phosphate phosphoketolase; Fructose-6-phosphate phosphoketolase	HMPREF0542_10980	D-xylulose 5-phosphate/D-fructose 6-phosphate phosphoketolase	LRC_RS09050	phosphoketolase			PEL65_1687	Xylulose-5-phosphate phosphoketolase @ Fructose-6-phosphate phosphoketolase	PEL66_78	Xylulose-5-phosphate phosphoketolase @ Fructose-6-phosphate phosphoketolase	P869_02390	phosphoketolase	LRU_00982	phosphoketolase	LRP_1895	phosphoketolase
GRL1172_83	Phosphoglycerate mutase	HMPREF0542_10981	phosphoglycerate mutase family protein	LRC_RS09055	phosphoglycerate mutase			PEL65_1688	Phosphoglycerate mutase family	PEL66_77	Phosphoglycerate mutase family	P869_02395	phosphoglycerate mutase	LRU_00981	phosphoglycerate mutase	LRP_1896	phosphoglycerate mutase
GRL1172_84	hypothetical protein
GRL1172_85	Membrane protein involved in the export of O-antigen, teichoic acid lipoteichoic acids	HMPREF0542_10982	polysaccharide biosynthesis protein	LRC_RS09060	Flippase/polysaccharide transporter			PEL65_1689	Membrane protein involved in the export of O-antigen, teichoic acid lipoteichoic acids	PEL66_76	Membrane protein involved in the export of O-antigen, teichoic acid lipoteichoic acids	P869_00430	polysaccharide biosynthesis protein	LRU_00980	MOP superfamily flippase transporter	LRP_1897	MOP superfamily multidrug oligosaccharidyl-lipid polysaccharide flippase transporter
GRL1172_86	Mobile element protein
GRL1172_87	Oligopeptide ABC transporter, periplasmic oligopeptide-binding protein OppA (TC 3.A.1.5.1)	HMPREF0542_10984	ABC transporter, substrate-binding protein, family 5	LRC_RS09070	peptide ABC transporter substrate-binding protein	LRN_1526	ABC transporter substrate-binding protein	PEL65_1690	Oligopeptide ABC transporter, periplasmic oligopeptide-binding protein OppA (TC 3.A.1.5.1)	PEL66_74	Oligopeptide ABC transporter, periplasmic oligopeptide-binding protein OppA (TC 3.A.1.5.1)	P869_00435	peptide ABC transporter substrate-binding protein	LRU_00978	peptide ABC superfamily ATP binding cassette transporter, binding protein	LRP_1898	peptide ABC superfamily ATP binding cassette transporter, binding protein
GRL1172_88	Oligopeptide transport system permease protein OppC (TC 3.A.1.5.1)	HMPREF0542_10985	ABC transporter, permease protein	LRC_RS09075	peptide ABC transporter permease	LRN_1527	oligopeptide ABC superfamily ATP binding cassette transporter	PEL65_1691	Oligopeptide transport system permease protein OppC (TC 3.A.1.5.1)	PEL66_73	Oligopeptide transport system permease protein OppC (TC 3.A.1.5.1)	P869_00440	peptide ABC transporter permease	LRU_00977	ABC superfamily ATP binding cassette transporter, ABC protein	LRP_1899	oligopeptide ABC superfamily ATP binding cassette transporter, ABC protein
GRL1172_89	Oligopeptide transport system permease protein OppB (TC 3.A.1.5.1)	HMPREF0542_10986	ABC transporter, permease protein	LRC_RS09080	peptide ABC transporter permease	LRN_1528	ABC transporter permease subunit	PEL65_1692	Oligopeptide transport system permease protein OppB (TC 3.A.1.5.1)	PEL66_72	Oligopeptide transport system permease protein OppB (TC 3.A.1.5.1)	P869_00445	peptide ABC transporter permease	LRU_00976	oligopeptide ABC superfamily ATP binding cassette transporter, membrane protein	LRP_1900	ABC transporter permease subunit
GRL1172_90	Oligopeptide transport ATP-binding protein OppF (TC 3.A.1.5.1)	HMPREF0542_10987	ABC transporter, ATP-binding protein	LRC_RS09085	peptide ABC transporter substrate-binding protein	LRN_1529	oligopeptide ABC superfamily ATP binding cassette transporter	PEL65_1693	Oligopeptide transport ATP-binding protein OppF (TC 3.A.1.5.1)	PEL66_71	Oligopeptide transport ATP-binding protein OppF (TC 3.A.1.5.1)	P869_00450	peptide ABC transporter substrate-binding protein	LRU_00975	ABC superfamily ATP binding cassette transporter ABC protein	LRP_1901	oligopeptide ABC superfamily ATP binding cassette transporter, ABC protein
GRL1172_91	Oligopeptide transport ATP-binding protein OppD (TC 3.A.1.5.1)	HMPREF0542_10988	ABC transporter, ATP-binding protein	LRC_RS09090	peptide ABC transporter ATPase	LRN_1530	oligopeptide ABC superfamily ATP binding cassette transporter	PEL65_1694	Oligopeptide transport system permease protein OppB (TC 3.A.1.5.1)	PEL66_70	Oligopeptide transport system permease protein OppB (TC 3.A.1.5.1)	P869_00455	peptide ABC transporter ATPase	LRU_00974	ABC superfamily ATP binding cassette transporter, ABC protein	LRP_1902	oligopeptide ABC superfamily ATP binding cassette transporter, ABC protein
GRL1172_92	Transcriptional regulator, TetR family	HMPREF0542_10989	transcriptional regulator, TetR family	LRC_RS09095	TetR family transcriptional regulator			PEL65_1695	Transcriptional regulator, TetR family	PEL66_69	Transcriptional regulator, TetR family	P869_00460	TetR family transcriptional regulator	LRU_00972	TetR family transcriptional regulator	LRP_1903	TetR family transcriptional regulator
GRL1172_93	hypothetical protein
GRL1172_94	MSM (multiple sugar metabolism) operon regulatory protein	HMPREF0542_11288	AraC-like ligand binding domain protein	LRC_RS09370	AraC family transcriptional regulator			PEL65_1563	MSM (multiple sugar metabolism) operon regulatory protein	PEL66_1295	MSM (multiple sugar metabolism) operon regulatory protein	P869_00480	AraC family transcriptional regulator	LRU_00881	AraC family transcriptional regulator
GRL1172_95	Lactose and galactose permease, GPH translocator family	HMPREF0542_11287	transporter, major facilitator family protein	LRC_RS09365	PTS sugar transporter subunit IIA	LRN_1591	GPH family glycoside-pentoside-hexuronide:cation symporter	PEL65_1564	Lactose and galactose permease, GPH translocator family	PEL66_1296	Lactose and galactose permease, GPH translocator family	P869_00485	PTS sugar transporter subunit IIA	LRU_00882	GPH family glycoside-pentoside-hexuronide:cation symporter
GRL1172_96	Alpha-galactosidase	HMPREF0542_11286	alpha-galactosidase			LRN_1590	alpha-galactosidase	PEL65_1565	Alpha-galactosidase	PEL66_1297	Alpha-galactosidase	P869_00490	alpha-galactosidase	LRU_00883	alpha-galactosidase
GRL1172_97	Pantothenate kinase	HMPREF0542_12252	pantothenate kinase	LRC_RS09355	pantothenate kinase	LRN_1588	pantothenate kinase	PEL65_1512	Pantothenate kinase	PEL66_1301	Pantothenate kinase	P869_01625	pantothenate kinase	LRU_00887	pantothenate kinase	LRP_970	pantothenate kinase
GRL1172_98	GMP synthase [glutamine-hydrolyzing]	HMPREF0542_12251	GMP synthase (glutamine-hydrolyzing) domain protein	LRC_RS09350	GMP synthase	LRN_1587	GMP synthase	PEL65_1513	GMP synthase [glutamine-hydrolyzing]	PEL66_1302	GMP synthase [glutamine-hydrolyzing]	P869_01630	GMP synthase	LRU_00888	GMP synthase	LRP_971	GMP synthase
GRL1172_99	hypothetical protein													LRU_02038	hypothetical protein
GRL1172_100	hypothetical protein															LRP_737	hypothetical protein
GRL1172_101	hypothetical protein															LRP_738	hypothetical protein
GRL1172_102	hypothetical protein
GRL1172_103	hypothetical protein													LRU_00898	hypothetical protein
GRL1172_104	hypothetical protein			LRC_RS09330	hypothetical protein			PEL65_1529	hypothetical protein	PEL66_1307	hypothetical protein	P869_09575	hypothetical protein	LRU_00900	hypothetical protein
GRL1172_105	Protein of unknown function DUF74	HMPREF0542_12247	hypothetical protein	LRC_RS09325	hypothetical protein	LRN_1579	hypothetical protein	PEL65_1530	Protein of unknown function DUF74	PEL66_1308	Protein of unknown function DUF74	P869_09570	hypothetical protein	LRU_00906	protein of hypothetical function DUF74	LRP_740	hypothetical protein
GRL1172_106	Isochorismatase	HMPREF0542_12246	isochorismatase family protein	LRC_RS09320	amidase	LRN_1708	isochorismatase family protein	PEL65_1531	Isochorismatase	PEL66_1309	Isochorismatase	P869_09565	amidase	LRU_00907	isochorismatase family hydrolase	LRP_741	isochorismatase family hydrolase
GRL1172_107	hypothetical protein	HMPREF0542_12245	hypothetical protein					PEL65_1532	hypothetical protein	PEL66_1310	hypothetical protein	P869_09560	hypothetical protein	LRU_00908	hypothetical protein	LRP_742	hypothetical protein
GRL1172_108	hypothetical protein											P869_09555	hypothetical protein
GRL1172_109	hypothetical protein
GRL1172_110	hypothetical protein	HMPREF0542_12244	SpoVT/AbrB-like protein									P869_09550	hypothetical protein			LRP_404	hypothetical protein
GRL1172_111	hypothetical protein	HMPREF0542_12242	hypothetical protein					PEL65_1535	hypothetical protein	PEL66_15	hypothetical protein	P869_09540	hypothetical protein	LRU_00911	hypothetical protein	LRP_405	hypothetical protein
GRL1172_112	hypothetical protein	HMPREF0542_12241	transglycosylase associated protein	LRC_RS09305	membrane protein	LRN_1576	transglycosylase associated protein	PEL65_1536	hypothetical protein	PEL66_16	hypothetical protein	P869_09535	membrane protein	LRU_00910	integral membrane protein	LRP_406	transglycosylase associated protein
GRL1172_113	hypothetical protein
GRL1172_114	hypothetical protein			LRC_RS09300	hypothetical protein			PEL65_1538	hypothetical protein	PEL66_17	hypothetical protein					LRP_407	hypothetical protein
GRL1172_115	Transcriptional regulator, PadR family			LRC_RS09295	PadR family transcriptional regulator			PEL65_1539	Transcriptional regulator, PadR family	PEL66_18	Transcriptional regulator, PadR family					LRP_408	PadR family transcriptional regulator
GRL1172_116	hypothetical protein	HMPREF0542_10268	hypothetical protein	LRC_RS09015	membrane protein	LRN_1519	membrane protein	PEL65_1303	FIG00749543: hypothetical protein	PEL66_85	FIG00749543: hypothetical protein	P869_05020	membrane protein	LRU_00991	permease	LRP_1536	membrane protein
GRL1172_117	Aspartate aminotransferase	HMPREF0542_10267	aminotransferase, class I/II	LRC_RS09010	aminotransferase	LRN_1518	aminotransferase	PEL65_1302	Aspartate aminotransferase	PEL66_86	Aspartate aminotransferase	P869_05025	aminotransferase	LRU_00992	bifunctional PLP-dependent beta-cystathionase	LRP_1537	aminotransferase
GRL1172_118	Phosphoglycerate mutase	HMPREF0542_10266	phosphoglycerate mutase 1 family	LRC_RS09005	phosphoglyceromutase	LRN_1517	phosphoglycerate mutase	PEL65_1301	Phosphoglycerate mutase	PEL66_87	Phosphoglycerate mutase	P869_05030	phosphoglyceromutase	LRU_00993	2,3-bisphosphoglycerate-dependent phosphoglycerate mutase	LRP_1538	phosphoglycerate mutase
GRL1172_119	Choloylglycine hydrolase	HMPREF0542_10263	linear amide C-N hydrolase, choloylglycine hydrolase family protein			LRN_1516	choloylglycine hydrolase					P869_05035	choloylglycine hydrolase	LRU_00994	choloylglycine hydrolase	LRP_1539	choloylglycine hydrolase
GRL1172_120	Substrate-specific component YkoE of thiamin-regulated ECF transporter for HydroxyMethylPyrimidine	HMPREF0542_10260	hypothetical protein	LRC_RS08955	ABC transporter permease	LRN_1515	ABC transporter permease	PEL65_1294	Substrate-specific component YkoE of thiamin-regulated ECF transporter for HydroxyMethylPyrimidine	PEL66_99	Substrate-specific component YkoE of thiamin-regulated ECF transporter for HydroxyMethylPyrimidine	P869_05050	ABC transporter permease	LRU_00997	ABC superfamily ATP binding cassette transporter, membrane protein	LRP_1540	ABC superfamily ATP binding cassette transporter, membrane protein
GRL1172_121	Duplicated ATPase component YkoD of energizing module of thiamin-regulated ECF transporter for HydroxyMethylPyrimidine	HMPREF0542_10259	ABC transporter, ATP-binding protein	LRC_RS08950	ABC transporter	LRN_1514	cobalt ABC superfamily ATP binding cassette transporter	PEL65_1293	Duplicated ATPase component YkoD of energizing module of thiamin-regulated ECF transporter for HydroxyMethylPyrimidine	PEL66_100	Duplicated ATPase component YkoD of energizing module of thiamin-regulated ECF transporter for HydroxyMethylPyrimidine	P869_08155	cobalt ABC transporter ATPase	LRU_00998	ABC superfamily ATP binding cassette transporter, ABC protein	LRP_1541	cobalt ABC superfamily ATP binding cassette transporter, ABC protein
GRL1172_122	Transmembrane component YkoC of energizing module of thiamin-regulated ECF transporter for HydroxyMethylPyrimidine	HMPREF0542_10258	cobalt transport protein	LRC_RS08945	cobalt ABC transporter permease			PEL65_1292	Transmembrane component YkoC of energizing module of thiamin-regulated ECF transporter for HydroxyMethylPyrimidine	PEL66_101	Transmembrane component YkoC of energizing module of thiamin-regulated ECF transporter for HydroxyMethylPyrimidine	P869_08150	cobalt ABC transporter permease	LRU_00999	cobalt ABC superfamily ATP binding cassette transporter, permease protein CbiQ	LRP_1542	cobalt ABC superfamily ATP binding cassette transporter, permease protein
GRL1172_123	Methionine synthase II (cobalamin-independent)	HMPREF0542_10257	methionine synthase, vitamin-B12 independent	LRC_RS08940	5-methyltetrahydropteroyltriglutamate-- homocysteine methyltransferase	LRN_1513	vitamin-B12 independent methionine synthase	PEL65_1291	Methionine synthase II (cobalamin-independent)	PEL66_102	Methionine synthase II (cobalamin-independent)	P869_08145	5-methyltetrahydropteroyltriglutamate-- homocysteine methyltransferase	LRU_01000	5-methyltetrahydropteroyltriglutamate-- homocysteine S-methyltransferase	LRP_1543	vitamin-B12 independent methionine synthase
GRL1172_124	hypothetical protein			LRC_RS08935	RNA-binding protein	LRN_1512	hypothetical protein	PEL65_1290	Uncharacterized protein conserved in bacteria	PEL66_103	Uncharacterized protein conserved in bacteria			LRU_01001	hypothetical protein	LRP_1544	hypothetical protein
GRL1172_125	Amino acid permease	HMPREF0542_10255	amino acid permease	LRC_RS08930	amino acid permease	LRN_1511	APC family amino acid transporter	PEL65_1288	Amino acid permease	PEL66_104	Amino acid permease	P869_03235	amino acid permease	LRU_01004	APC family amino acid-polyamine-organocation transporter	LRP_1545	APC family amino acid transporter
GRL1172_126	hypothetical protein											P869_03230	hypothetical protein	LRU_01005	succinate-semialdehyde dehydrogenase (NAD(P)(+))
GRL1172_127	hypothetical protein	HMPREF0542_10244	hypothetical protein	LRC_RS08880	hypothetical protein			PEL65_1277	hypothetical protein	PEL66_115	hypothetical protein	P869_03225	D-Ala-teichoic acid biosynthesis protein	LRU_01006	hypothetical protein
GRL1172_128	D-alanine--poly(phosphoribitol) ligase subunit 1	HMPREF0542_10243	D-alanine--poly(phosphoribitol) ligase, subunit 1	LRC_RS08875	D-alanine--poly(phosphoribitol) ligase	LRN_1505	D-alanine--poly(phosphoribitol) ligase subunit 1	PEL65_1276	D-alanine--poly(phosphoribitol) ligase subunit 1	PEL66_116	D-alanine--poly(phosphoribitol) ligase subunit 1	P869_03220	D-alanine--poly(phosphoribitol) ligase	LRU_01007	D-alanine-D-alanyl carrier protein ligase	LRP_1546	D-alanine-D-alanyl carrier protein ligase
GRL1172_129	D-alanyl transfer protein DltB	HMPREF0542_10242	MBOAT family protein	LRC_RS08870	alanine transporter			PEL65_1275	D-alanyl transfer protein DltB	PEL66_117	D-alanyl transfer protein DltB	P869_03215	alanine transporter	LRU_01008	protein dltB	LRP_1547	D-alanine transfer protein DltB
GRL1172_130	D-alanine--poly(phosphoribitol) ligase subunit 2	HMPREF0542_10241	D-alanine--poly(phosphoribitol) ligase, subunit 2	LRC_RS08865	D-alanine--poly(phosphoribitol) ligase	LRN_1504	D-alanine-poly(phosphoribitol) ligase subunit 2	PEL65_1274	D-alanine--poly(phosphoribitol) ligase subunit 2	PEL66_118	D-alanine--poly(phosphoribitol) ligase subunit 2	P869_03210	D-alanine--poly(phosphoribitol) ligase	LRU_01009	D-alanine-poly(phosphoribitol) ligase subunit 2	LRP_1548	D-alanine-poly(phosphoribitol) ligase subunit 2
GRL1172_131	Poly(glycerophosphate chain) D-alanine transfer protein DltD	HMPREF0542_10240	DltD C-terminal domain protein	LRC_RS08860	cytochrome C552	LRN_1503	D-alanine transfer protein DltD	PEL65_1273	Poly(glycerophosphate chain) D-alanine transfer protein DltD	PEL66_119	Poly(glycerophosphate chain) D-alanine transfer protein DltD	P869_03205	cytochrome C552	LRU_01010	protein dltD precursor	LRP_1549	D-alanine transfer protein DltD
GRL1172_132	hypothetical protein	HMPREF0542_11909	hypothetical protein	LRC_RS08820	bacteriocin immunity protein	LRN_1502	hypothetical protein	PEL65_1135	hypothetical protein	PEL66_128	hypothetical protein	P869_03190	bacteriocin immunity protein	LRU_01013	hypothetical protein	LRP_1550	hypothetical protein
GRL1172_133	hypothetical protein	HMPREF0542_12115	hypothetical protein					PEL65_1548	hypothetical protein	PEL66_27	hypothetical protein	P869_07505	hypothetical protein	LRU_02286	hypothetical protein
GRL1172_134	Thiol peroxidase, Bcp-type	HMPREF0542_12116	antioxidant, AhpC/TSA family	LRC_RS09265	peroxiredoxin	LRN_1569	bacterioferritin comigratory protein	PEL65_1547	Thiol peroxidase, Bcp-type	PEL66_26	Thiol peroxidase, Bcp-type	P869_06935	peroxiredoxin	LRU_00917	peroxiredoxin	LRP_414	bacterioferritin comigratory protein
GRL1172_135	Predicted acetyltransferase			LRC_RS09270	hypothetical protein	LRN_1570	hypothetical protein			PEL66_25	Predicted acetyltransferase					LRP_413	hypothetical protein
GRL1172_136	hypothetical protein	HMPREF0542_12118	hypothetical protein	LRC_RS09275	hypothetical protein	LRN_1571	hypothetical protein	PEL65_1545	hypothetical protein	PEL66_24	hypothetical protein	P869_06925	hypothetical protein	LRU_00915	hypothetical protein	LRP_412	hypothetical protein
GRL1172_137	hypothetical protein	HMPREF0542_12119	hypothetical protein	LRC_RS09280	hypothetical protein	LRN_1572	hypothetical protein	PEL65_1544	hypothetical protein	PEL66_23	hypothetical protein	P869_06920	hypothetical protein	LRU_00914	hypothetical protein	LRP_411	hypothetical protein
GRL1172_138	hypothetical protein	HMPREF0542_12120	hypothetical protein					PEL65_1543	hypothetical protein	PEL66_22	hypothetical protein	P869_06915	hypothetical protein	LRU_00913	hypothetical protein	LRP_410	hypothetical protein
GRL1172_139	Hit Family Protein	HMPREF0542_12121	histidine triad domain protein	LRC_RS09290	HIT family hydrolase	LRN_1573	HIT family protein	PEL65_1542	Hit Family Protein	PEL66_21	Hit Family Protein	P869_06910	HIT family hydrolase	LRU_00912	HIT family protein	LRP_409	HIT family protein
GRL1172_140	hypothetical protein													LRU_00830	hypothetical protein
GRL1172_141	hypothetical protein			LRC_RS02360	hypothetical protein	LRN_0394	hypothetical protein	PEL65_1570	hypothetical protein	PEL66_211	hypothetical protein	P869_00685	hypothetical protein	LRU_02075	hypothetical protein	LRP_1091	hypothetical protein
GRL1172_142	Exopolyphosphatase	HMPREF0542_11205	Ppx/GppA phosphatase family protein	LRC_RS02315	exopolyphosphatase	LRN_0393	exopolyphosphatase	PEL65_367	Exopolyphosphatase	PEL66_204	Exopolyphosphatase	P869_00690	exopolyphosphatase	LRU_02076	exopolyphosphatase	LRP_1092	exopolyphosphatase
GRL1172_143	Tryptophanyl-tRNA synthetase	HMPREF0542_11204	tryptophan--tRNA ligase	LRC_RS02310	tryptophanyl-tRNA synthase	LRN_0392	Tryptophanyl-tRNA synthetase II	PEL65_368	Tryptophanyl-tRNA synthetase	PEL66_203	Tryptophanyl-tRNA synthetase	P869_00695	tryptophanyl-tRNA synthase	LRU_02077	tryptophanyl-tRNA synthetase II	LRP_1093	tryptophan--tRNA ligase
GRL1172_144	Putative surface protein	HMPREF0542_11203	hypothetical protein	LRC_RS02305	hypothetical protein	LRN_0391	hypothetical protein	PEL65_369	Putative surface protein	PEL66_202	Putative surface protein	P869_00700	hypothetical protein	LRU_02078	hypothetical protein	LRP_1094	hypothetical protein
GRL1172_145	Cobalt-zinc-cadmium resistance protein	HMPREF0542_11202	cation diffusion facilitator family transporter	LRC_RS02300	cobalt-zinc-cadmium resistance protein	LRN_0390	cation diffusion facilitator family transporter	PEL65_370	Cobalt-zinc-cadmium resistance protein	PEL66_201	Cobalt-zinc-cadmium resistance protein	P869_00705	cobalt-zinc-cadmium resistance protein	LRU_02079	cation diffusion facilitator family transporter	LRP_1095	cation diffusion facilitator family transporter
GRL1172_146	DNA helicase	HMPREF0542_11201	hypothetical protein	LRC_RS02295	ATP-dependent DNA helicase	LRN_0389	ATP-dependent DNA helicase	PEL65_371	DNA helicase	PEL66_200	DNA helicase	P869_00710	ATP-dependent DNA helicase	LRU_02080	ATP-dependent DNA helicase	LRP_1096	ATP-dependent DNA helicase
GRL1172_147	hypothetical protein	HMPREF0542_11150	hypothetical protein			LRN_0387	hypothetical protein					P869_08260	hypothetical protein	LRU_02144	hypothetical protein
GRL1172_148	hypothetical protein	HMPREF0542_11146	hypothetical protein	LRC_RS02280	RNA polymerase subunit sigma-70	LRN_0384	putative RNA polymerase sigma factor	PEL65_1455	hypothetical protein	PEL66_197	hypothetical protein	P869_02435	RNA polymerase subunit sigma-70	LRU_02147	sigma-70 factor family protein	LRP_1101	putative RNA polymerase sigma factor
GRL1172_149	hypothetical protein	HMPREF0542_11145	hypothetical protein					PEL65_1454	hypothetical protein	PEL66_196	hypothetical protein
GRL1172_150	Glutamate synthase [NADPH] small chain	HMPREF0542_11144	pyridine nucleotide-disulfide oxidoreductase	LRC_RS02275	glutamate synthase	LRN_0383	glutamate synthase beta subunit	PEL65_1453	Glutamate synthase [NADPH] small chain	PEL66_195	Glutamate synthase [NADPH] small chain	P869_02430	glutamate synthase	LRU_02148	glutamate synthase (NADPH)	LRP_1102	glutamate synthase beta subunit
GRL1172_151	Glutamate synthase [NADPH] large chain	HMPREF0542_11143	class II glutamine amidotransferase	LRC_RS02270	glutamate synthase	LRN_0382	glutamate synthase alpha subunit	PEL65_1452	Glutamate synthase [NADPH] large chain	PEL66_194	Glutamate synthase [NADPH] large chain	P869_02425	glutamate synthase	LRU_02149	glutamate synthase (NADPH)	LRP_1103	glutamate synthase alpha subunit
GRL1172_152	Sensor histidine kinase					LRN_0541	ATPase-histidine kinase-DNA gyrase B-HSP90 domain protein									LRP_1254	ATPase histidine kinase DNA gyrase B HSP90 domain protein
GRL1172_153	Two-component response regulator					LRN_0540	subtilin biosynthesis regulatory protein SpaR									LRP_1255	subtilin biosynthesis regulatory protein SpaR
GRL1172_154	hypothetical protein					LRN_0539	superfamily II DNA-RNA helicase									LRP_1256	immunity protein
GRL1172_155	Lantibiotic transport permease protein					LRN_0538	putative antibiotic ABC transporter protein MutG									LRP_1257	putative antibiotic ABC transporter protein MutG
GRL1172_156	membrane protein					LRN_0537	putative mutacin ABC transporter protein, MutE									LRP_1258	putative mutacin ABC transporter protein, MutE
GRL1172_157	Lantibiotic transport ATP-binding protein srtF					LRN_0536	mutacin ABC transporter, ATP-binding protein MutF									LRP_1259	mutacin ABC transporter, ATP-binding protein MutF
GRL1172_158	FIG00533713: hypothetical protein					LRN_0535	transcriptional regulator									LRP_1260	transcriptional regulator
GRL1172_159	membrane protein, putative
GRL1172_160	Transcriptional regulator					LRN_0534	transcriptional regulator									LRP_1261	transcriptional regulator
GRL1172_161	Na+ driven multidrug efflux pump					LRN_0533	Multidrug resistance protein (Na drug antiporter)									LRP_1262	putative cation efflux pump (multidrug resistance protein)
GRL1172_162	Mobile element protein
GRL1172_163	Substrate-specific component BioY of biotin ECF transporter	HMPREF0542_10816	BioY family protein	LRC_RS03090	biotin biosynthesis protein BioC	LRN_0532	putative biotin synthase	PEL65_709	Substrate-specific component BioY of biotin ECF transporter	PEL66_136	Substrate-specific component BioY of biotin ECF transporter	P869_06575	biotin biosynthesis protein BioC	LRU_01873	putative biotin synthase	LRP_1263	biotin transporter BioY
GRL1172_164	hypothetical protein															LRP_1264	phosphopantothenoylcysteine decarboxylase phosphopantothenate
GRL1172_165	Galactoside O-acetyltransferase	HMPREF0542_10404	bacterial transferase hexapeptide repeat protein			LRN_0530	galactoside O-acetyltransferase	PEL65_707	Galactoside O-acetyltransferase	PEL66_138	Galactoside O-acetyltransferase	P869_07600	maltose O-acetyltransferase	LRU_01877	galactoside O-acetyltransferase	LRP_1265	galactoside O-acetyltransferase
GRL1172_166	Ribosome protection-type tetracycline resistance related proteins, group 2	HMPREF0542_10403	putative translation elongation factor G	LRC_RS03075	elongation factor G	LRN_0528	translation elongation factor	PEL65_706	Ribosome protection-type tetracycline resistance related proteins, group 2	PEL66_139	Ribosome protection-type tetracycline resistance related proteins, group 2	P869_07595	elongation factor G	LRU_01878	tetracycline resistance protein	LRP_1266	elongation factor G
GRL1172_167	hypothetical protein					LRN_0527	hypothetical protein									LRP_1267	hypothetical protein
GRL1172_168	ABC transporter, ATP-binding protein	HMPREF0542_10393	ABC transporter, ATP-binding protein	LRC_RS03065	ABC transporter	LRN_0526	ABC superfamily ATP binding cassette transporter, ABC protein	PEL65_704	ABC transporter, ATP-binding protein	PEL66_141	ABC transporter, ATP-binding protein	P869_07585	ABC transporter	LRU_01879	ABC superfamily ATP binding cassette transporter, ABC protein	LRP_1268	ABC superfamily ATP binding cassette transporter, ABC protein
GRL1172_169	POSSIBLE CONSERVED INTEGRAL MEMBRANE PROTEIN	HMPREF0542_10391	hypothetical protein	LRC_RS03055	membrane protein			PEL65_701	POSSIBLE CONSERVED INTEGRAL MEMBRANE PROTEIN	PEL66_143	POSSIBLE CONSERVED INTEGRAL MEMBRANE PROTEIN	P869_07675	membrane protein	LRU_01889	integral membrane protein	LRP_1270	integral membrane protein
GRL1172_170	DNA/RNA helicase of DEAD/DEAH box family
GRL1172_171	hypothetical protein
GRL1172_172	Transcriptional regulator, XRE family
GRL1172_173	hypothetical protein
GRL1172_174	hypothetical protein							PEL65_299	hypothetical protein			P869_07680	hypothetical protein
GRL1172_175	hypothetical protein
GRL1172_176	hypothetical protein
GRL1172_177	DNA-cytosine methyltransferase
GRL1172_178	DNA-cytosine methyltransferase
GRL1172_179	Very-short-patch mismatch repair endonuclease (G-T specific)
GRL1172_180	hypothetical protein	HMPREF0542_10386	hypothetical protein	LRC_RS03030	lipase	LRN_0520	lipase	PEL65_302	hypothetical protein	PEL66_148	hypothetical protein			LRU_01895	putative lipase	LRP_1274	lipase
GRL1172_181	Alcohol dehydrogenase	HMPREF0542_10385	GroES-like protein	LRC_RS03025	molecular chaperone GroES	LRN_0519	S-(hydroxymethyl)glutathione dehydrogenase	PEL65_303	Alcohol dehydrogenase	PEL66_149	Alcohol dehydrogenase	P869_06730	hypothetical protein	LRU_01896	S-(hydroxymethyl)glutathione dehydrogenase	LRP_1278	alcohol dehydrogenase
GRL1172_182	hypothetical protein
GRL1172_183	permease of the major facilitator superfamily	HMPREF0542_10383	drug resistance MFS transporter, drug:H+ antiporter-2 family	LRC_RS03020	multidrug MFS transporter	LRN_0518	MFS transporter	PEL65_304	permease of the major facilitator superfamily	PEL66_150	permease of the major facilitator superfamily	P869_06725	DSBA oxidoreductase	LRU_01897	MFS family major facilitator transporter	LRP_1279	MFS transporter
GRL1172_184	hypothetical protein									PEL66_152	hypothetical protein
GRL1172_185	Acetyltransferase, GNAT family	HMPREF0542_10372	acetyltransferase, GNAT family	LRC_RS03010	GNAT family acetyltransferase	LRN_0517	GNAT family acetyltransferase	PEL65_305	Acetyltransferase, GNAT family	PEL66_153	Acetyltransferase, GNAT family	P869_02030	GNAT family acetyltransferase	LRU_01906	acetyltransferase	LRP_1280	GNAT family acetyltransferase
GRL1172_186	Multi antimicrobial extrusion protein (Na(+)/drug antiporter), MATE family of MDR efflux pumps	HMPREF0542_10371	MATE efflux family protein			LRN_0516	MOP-MATE family multidrug-resistance efflux pump	PEL65_306	Multi antimicrobial extrusion protein (Na(+)/drug antiporter), MATE family of MDR efflux pumps	PEL66_154	Multi antimicrobial extrusion protein (Na(+)/drug antiporter), MATE family of MDR efflux pumps	P869_02035	multidrug transporter MatE	LRU_01907	MOP/MATE family multidrug-resistance efflux pump	LRP_1281	MOP MATE family multidrug-resistance efflux pump
GRL1172_187	hypothetical protein	HMPREF0542_10370	hypothetical protein	LRC_RS03000	beta-carotene 15,15'-monooxygenase			PEL65_308	hypothetical protein	PEL66_156	hypothetical protein	P869_02040	beta-carotene 15,15'-monooxygenase	LRU_01908	oligosaccharide repeat unit polymerase Wzy	LRP_1282	brp Blh family beta-carotene 15,15'-monooxygenase
GRL1172_188	Homoserine O-succinyltransferase	HMPREF0542_10369	homoserine O-succinyltransferase	LRC_RS02995	homoserine O-succinyltransferase	LRN_0513	Homoserine O-succinyltransferase	PEL65_309	Homoserine O-succinyltransferase	PEL66_157	Homoserine O-succinyltransferase	P869_02045	homoserine O-succinyltransferase	LRU_01909	homoserine O-succinyltransferase	LRP_1283	homoserine O-succinyltransferase
GRL1172_189	hypothetical protein			LRC_RS02990	hypothetical protein			PEL65_310	hypothetical protein	PEL66_158	hypothetical protein	P869_07435	hypothetical protein	LRU_01910	hypothetical protein
GRL1172_190	5,10-methylenetetrahydrofolate reductase					LRN_0512	methylenetetrahydrofolate reductase (NAD(P)H)							LRU_01911	methylenetetrahydrofolate reductase (NAD(P)H)	LRP_1284	methylenetetrahydrofolate reductase (NAD(P)H)
GRL1172_191	5-methyltetrahydropteroyltriglutamate-- homocysteine methyltransferase					LRN_0511	5-methyltetrahydropteroyltriglutamate-- homocysteine methyltransferase							LRU_01912	5-methyltetrahydropteroyltriglutamate-- homocysteine methyltransferase	LRP_1285	5-methyltetrahydropteroyltriglutamate-- homocysteine methyltransferase
GRL1172_192	Methionine biosynthesis and transport regulator MtaR, LysR family					LRN_0510	transcriptional regulator CpsY							LRU_01913	transcriptional regulator CpsY	LRP_1286	transcriptional regulator CpsY
GRL1172_193	acetyltransferase, GNAT family	HMPREF0542_10368	acetyltransferase, GNAT family	LRC_RS02980	GNAT family acetyltransferase	LRN_0509	putative acetyltransferase	PEL65_312	acetyltransferase, GNAT family	PEL66_160	acetyltransferase, GNAT family	P869_05530	GNAT family acetyltransferase	LRU_01917	putative acetyltransferase	LRP_1287	putative acetyltransferase
GRL1172_194	hypothetical protein	HMPREF0542_12096	hypothetical protein	LRC_RS09210	4a-hydroxytetrahydrobiopterin dehydratase							P869_10775	4a-hydroxytetrahydrobiopterin dehydratase
GRL1172_195	Ornithine carbamoyltransferase	HMPREF0542_12097	ornithine carbamoyltransferase	LRC_RS09215	ornithine carbamoyltransferase	LRN_1559	ornithine carbamoyltransferase	PEL65_1722	Ornithine carbamoyltransferase	PEL66_43	Ornithine carbamoyltransferase	P869_10770	ornithine carbamoyltransferase	LRU_00942	ornithine carbamoyltransferase	LRP_1919	ornithine carbamoyltransferase
GRL1172_196	Acetylornithine aminotransferase	HMPREF0542_12098	aminotransferase, acetylornithine/succinylornithine family	LRC_RS09220	acetylornithine aminotransferase	LRN_1560	acetylornithine transaminase	PEL65_1723	Acetylornithine aminotransferase	PEL66_42	Acetylornithine aminotransferase	P869_10765	acetylornithine aminotransferase	LRU_00941	acetylornithine aminotransferase	LRP_1920	acetylornithine transaminase
GRL1172_197	Acetylglutamate kinase	HMPREF0542_12099	acetylglutamate kinase	LRC_RS09225	acetylglutamate kinase	LRN_1561	acetylglutamate kinase	PEL65_1724	Acetylglutamate kinase	PEL66_41	Acetylglutamate kinase	P869_10760	acetylglutamate kinase	LRU_00940	acetylglutamate kinase	LRP_1921	acetylglutamate kinase
GRL1172_198	Glutamate N-acetyltransferase / N-acetylglutamate synthase	HMPREF0542_12100	glutamate N-acetyltransferase/amino-acid acetyltransferase	LRC_RS09230	N-acetylglutamate synthase	LRN_1562	glutamate N-acetyltransferase-amino-acid acetyltransferase	PEL65_1725	Glutamate N-acetyltransferase / N-acetylglutamate synthase	PEL66_40	Glutamate N-acetyltransferase / N-acetylglutamate synthase	P869_10755	N-acetylglutamate synthase	LRU_00939	bifunctional ornithine acetyltransferase/N-acetylglutamate synthase protein	LRP_1922	glutamate N-acetyltransferase amino-acid acetyltransferase
GRL1172_199	N-acetyl-gamma-glutamyl-phosphate reductase	HMPREF0542_12101	N-acetyl-gamma-glutamyl-phosphate reductase	LRC_RS09235	n-acetyl-gamma-glutamyl-phosphate reductase	LRN_1563	N-acetyl-glutamate-gamma-semialdehyde dehydrogenase	PEL65_1726	N-acetyl-gamma-glutamyl-phosphate reductase	PEL66_39	N-acetyl-gamma-glutamyl-phosphate reductase	P869_10750	N-acetyl-gamma-glutamyl-phosphate reductase	LRU_00938	N-acetyl-gamma-glutamyl-phosphate reductase	LRP_1923	N-acetyl-glutamate-gamma-semialdehyde dehydrogenase
GRL1172_200	putative membrane protein	HMPREF0542_12102	hypothetical protein	LRC_RS09240	membrane protein			PEL65_1727	putative membrane protein	PEL66_38	putative membrane protein	P869_10745	membrane protein	LRU_00937	conserved membrane protein	LRP_1924	conserved membrane protein
GRL1172_201	hypothetical protein	HMPREF0542_12103	DNA-binding helix-turn-helix protein					PEL65_1728	hypothetical protein	PEL66_37	hypothetical protein	P869_10740	XRE family transcriptional regulator	LRU_00936	XRE family transcriptional regulator	LRP_1925	XRE family transcriptional regulator
GRL1172_202	hypothetical protein	HMPREF0542_10977	hypothetical protein	LRC_RS09020	flagellar motor protein	LRN_0233	hypothetical protein	PEL65_1704	hypothetical protein	PEL66_84	hypothetical protein			LRU_00943	hypothetical protein
GRL1172_203	Multi antimicrobial extrusion protein (Na(+)/drug antiporter), MATE family of MDR efflux pumps	HMPREF0542_12105	MATE efflux family protein	LRC_RS09245	multidrug transporter MatE			PEL65_1730	Multi antimicrobial extrusion protein (Na(+)/drug antiporter), MATE family of MDR efflux pumps	PEL66_34	Multi antimicrobial extrusion protein (Na(+)/drug antiporter), MATE family of MDR efflux pumps	P869_04990	multidrug transporter MatE	LRU_00933	MOP/MATE family protein NorM	LRP_1003	MOP MATE family multidrug-resistance efflux pump NorM
GRL1172_204	hypothetical protein	HMPREF0542_12106	hypothetical protein					PEL65_1731	hypothetical protein	PEL66_33	hypothetical protein
GRL1172_205	hypothetical protein
GRL1172_206	Amino acid ABC transporter, substrate binding protein	HMPREF0542_11206	hypothetical protein	LRC_RS02375	amino acid ABC transporter substrate-binding protein	LRN_0398	amino acid ABC superfamily ATP binding cassette transporter	PEL65_1446	Amino acid ABC transporter, substrate binding protein	PEL66_240	Amino acid ABC transporter, substrate binding protein	P869_00680	amino acid ABC transporter substrate-binding protein	LRU_02062	ABC superfamily ATP binding cassette transporter substrate-binding protein	LRP_1090	amino acid ABC superfamily ATP binding cassette transporter substrate-binding protein
GRL1172_207	Hydroxymethylglutaryl-CoA reductase	HMPREF0542_11207	hydroxymethylglutaryl-CoA reductase, degradative	LRC_RS02380	3-hydroxy-3-methylglutaryl-CoA reductase	LRN_0399	3-hydroxy-3-methylglutaryl-coenzyme A	PEL65_1445	Hydroxymethylglutaryl-CoA reductase	PEL66_241	Hydroxymethylglutaryl-CoA reductase	P869_00675	3-hydroxy-3-methylglutaryl-CoA reductase	LRU_02061	3-hydroxy-3-methylglutaryl-coenzyme A reductase/3-hydroxy-3-methylglutaryl-coenzyme Auctase	LRP_1089	hydroxymethylglutaryl-CoA reductase
GRL1172_208	NAD-dependent protein deacetylase of SIR2 family	HMPREF0542_11208	transcriptional regulator, Sir2 family	LRC_RS02385	NAD-dependent deacetylase	LRN_0400	NAD-dependent deacetylase	PEL65_1444	NAD-dependent protein deacetylase of SIR2 family	PEL66_242	NAD-dependent protein deacetylase of SIR2 family	P869_00670	NAD-dependent deacetylase	LRU_02060	NAD-dependent deacetylase	LRP_1088	Sir2 family transcriptional regulator
GRL1172_209	Carboxymethylenebutenolidase-related protein	HMPREF0542_11209	hypothetical protein	LRC_RS02390	thioesterase	LRN_0401	hypothetical protein	PEL65_1443	carboxymethylenebutenolidase-related protein	PEL66_243	carboxymethylenebutenolidase-related protein	P869_00665	thioesterase	LRU_02059	thioesterase	LRP_1087	hypothetical protein
GRL1172_210	Methionyl-tRNA synthetase	HMPREF0542_11210	methionine--tRNA ligase	LRC_RS02395	methionyl-tRNA synthetase	LRN_0402	methionine--tRNA ligase	PEL65_1442	Methionyl-tRNA synthetase	PEL66_244	Methionyl-tRNA synthetase	P869_00660	methionyl-tRNA synthetase	LRU_02058	methionyl-tRNA synthetase/protein secretion chaperonin	LRP_1086	methionine--tRNA ligase
GRL1172_211	Putative deoxyribonuclease YcfH	HMPREF0542_11211	hydrolase, TatD family	LRC_RS02400	TatD family hydrolase	LRN_0403	TatD family deoxyribonuclease	PEL65_1441	Putative deoxyribonuclease YcfH	PEL66_245	Putative deoxyribonuclease YcfH	P869_00655	TatD family hydrolase	LRU_02057	TatD family deoxyribonuclease	LRP_1085	TatD family hydrolase
GRL1172_212	Ribonuclease M5	HMPREF0542_11212	ribonuclease M5	LRC_RS02405	DNA primase	LRN_0404	ribonuclease M5	PEL65_1440	Ribonuclease M5	PEL66_246	Ribonuclease M5	P869_00650	ribonuclease M5	LRU_02056	ribonuclease M5	LRP_1084	ribonuclease M5
GRL1172_213	Dimethyladenosine transferase	HMPREF0542_11213	dimethyladenosine transferase	LRC_RS02410	dimethyladenosine transferase	LRN_0405	Dimethyladenosine transferase	PEL65_1439	SSU rRNA (adenine(1518)-N(6)/adenine(1519)-N(6))- dimethyltransferase	PEL66_247	SSU rRNA (adenine(1518)-N(6)/adenine(1519)-N(6))- dimethyltransferase	P869_00645	16S rRNA methyltransferase	LRU_02055	dimethyladenosine transferase	LRP_1083	Dimethyladenosine transferase
GRL1172_214	Veg protein	HMPREF0542_11214	hypothetical protein	LRC_RS02415	hypothetical protein	LRN_0406	Veg protein	PEL65_1438	Veg protein	PEL66_248	Veg protein	P869_00640	Veg protein	LRU_02054	protein of hypothetical function DUF1021	LRP_1082	Veg protein
GRL1172_215	Transcriptional regulator, TetR family	HMPREF0542_11215	transcriptional regulator, TetR family	LRC_RS02420	TetR family transcriptional regulator			PEL65_1437	Transcriptional regulator, TetR family	PEL66_249	Transcriptional regulator, TetR family	P869_06955	TetR family transcriptional regulator	LRU_02050	TetR family transcriptional regulator	LRP_1081	hypothetical protein
GRL1172_216	Shikimate/quinate 5-dehydrogenase I beta	HMPREF0542_11216	shikimate dehydrogenase	LRC_RS02425	shikimate dehydrogenase	LRN_0407	Shikimate 5-dehydrogenase	PEL65_1436	Shikimate/quinate 5-dehydrogenase I beta	PEL66_250	Shikimate/quinate 5-dehydrogenase I beta	P869_06960	shikimate 5-dehydrogenase	LRU_02049	shikimate 5-dehydrogenase	LRP_1080	Shikimate 5-dehydrogenase
GRL1172_217	3-dehydroquinate dehydratase I	HMPREF0542_11217	3-dehydroquinate dehydratase, type I	LRC_RS02430	3-dehydroquinate dehydratase	LRN_0408	3-dehydroquinate dehydratase	PEL65_1435	3-dehydroquinate dehydratase I	PEL66_251	3-dehydroquinate dehydratase I	P869_06965	3-dehydroquinate dehydratase	LRU_02048	3-dehydroquinate dehydratase	LRP_1079	3-dehydroquinate dehydratase
GRL1172_218	hypothetical protein
GRL1172_219	4-diphosphocytidyl-2-C-methyl-D-erythritol kinase	HMPREF0542_11219	4-(cytidine 5'-diphospho)-2-C-methyl-D-erythritol kinase	LRC_RS02440	4-diphosphocytidyl-2C-methyl-D-erythritol kinase	LRN_0409	4-diphosphocytidyl-2-C-methyl-D-erythritol kinase	PEL65_1433	4-diphosphocytidyl-2-C-methyl-D-erythritol kinase	PEL66_253	4-diphosphocytidyl-2-C-methyl-D-erythritol kinase	P869_08275	4-diphosphocytidyl-2C-methyl-D-erythritol kinase	LRU_02046	4-diphosphocytidyl-2-C-methyl-D-erythritol kinase	LRP_1078	4-diphosphocytidyl-2-C-methyl-D-erythritol kinase
GRL1172_220	Glycerate kinase	HMPREF0542_11220	glycerate kinase	LRC_RS02445	glycerate kinase	LRN_0410	glycerate kinase	PEL65_1432	Glycerate kinase	PEL66_254	Glycerate kinase	P869_08270	glycerate kinase	LRU_02045	glycerate kinase	LRP_1077	glycerate kinase
GRL1172_221	Argininosuccinate lyase	HMPREF0542_11221	argininosuccinate lyase	LRC_RS02450	argininosuccinate lyase	LRN_0411	argininosuccinate lyase	PEL65_1431	Argininosuccinate lyase	PEL66_255	Argininosuccinate lyase	P869_03285	argininosuccinate lyase	LRU_02044	argininosuccinate lyase	LRP_1076	argininosuccinate lyase
GRL1172_222	Argininosuccinate synthase	HMPREF0542_11222	argininosuccinate synthase	LRC_RS02455	argininosuccinate synthase	LRN_0412	argininosuccinate synthase	PEL65_1430	Argininosuccinate synthase	PEL66_256	Argininosuccinate synthase	P869_03280	argininosuccinate synthase	LRU_02043	argininosuccinate synthase	LRP_1075	argininosuccinate synthase
GRL1172_223	Glucan 1,6-alpha-glucosidase	HMPREF0542_11223	alpha amylase, catalytic domain protein	LRC_RS02460	glucan 1,6-alpha-glucosidase	LRN_0413	glucan 1,6-alpha-glucosidase	PEL65_1429	Oligo-1,6-glucosidase	PEL66_257	Oligo-1,6-glucosidase	P869_03275	glucan 1,6-alpha-glucosidase	LRU_02042	glucan 1,6-alpha-glucosidase	LRP_1074	glucan 1,6-alpha-glucosidase
GRL1172_224	PurR: transcription regulator associated with purine metabolism	HMPREF0542_11224	pur operon repressor PurR	LRC_RS02465	purine operon repressor	LRN_0414	purine operon repressor	PEL65_1428	PurR: transcription regulator associated with purine metabolism	PEL66_258	PurR: transcription regulator associated with purine metabolism	P869_03270	purine operon repressor	LRU_02041	purine operon repressor	LRP_1073	purine operon repressor
GRL1172_225	N-acetylglucosamine-1-phosphate uridyltransferase / Glucosamine-1-phosphate N-acetyltransferase	HMPREF0542_11225	UDP-N-acetylglucosamine diphosphorylase/glucosamine-1-phosphate N-acetyltransferase	LRC_RS02470	N-acetylglucosamine-1-phosphate uridyltransferase	LRN_0415	UDP-N-acetylglucosamine diphosphorylase	PEL65_1427	N-acetylglucosamine-1-phosphate uridyltransferase / Glucosamine-1-phosphate N-acetyltransferase	PEL66_259	N-acetylglucosamine-1-phosphate uridyltransferase / Glucosamine-1-phosphate N-acetyltransferase	P869_03265	N-acetylglucosamine-1-phosphate uridyltransferase	LRU_02040	glucosamine-1-phosphate acetyltransferase/UDP-N-acetylglucosamine pyrophosphorylase	LRP_1072	UDP-N-acetylglucosamine diphosphorylase
GRL1172_226	Ribose-phosphate pyrophosphokinase	HMPREF0542_11226	ribose-phosphate diphosphokinase	LRC_RS02475	ribose-phosphate pyrophosphokinase	LRN_0416	phosphoribosyl pyrophosphate synthetase	PEL65_1426	Ribose-phosphate pyrophosphokinase	PEL66_260	Ribose-phosphate pyrophosphokinase			LRU_02039	ribose-phosphate pyrophosphokinase	LRP_1071	phosphoribosyl pyrophosphate synthetase
GRL1172_227	hypothetical protein	HMPREF0542_11229	hypothetical protein	LRC_RS02510	hypothetical protein			PEL65_1683	hypothetical protein	PEL66_1821	hypothetical protein	P869_09325	hypothetical protein	LRU_02036	hypothetical protein	LRP_1070	hypothetical protein
GRL1172_228	hypothetical protein	HMPREF0542_11230	hypothetical protein	LRC_RS02515	membrane protein	LRN_0417	hypothetical protein	PEL65_1682	FIG028593: membrane protein	PEL66_1822	FIG028593: membrane protein	P869_09330	membrane protein	LRU_02030	membrane protein	LRP_1069	hypothetical protein
GRL1172_229	ABC transporter, ATP-binding protein	HMPREF0542_11231	ABC transporter, ATP-binding protein	LRC_RS02520	heme ABC transporter ATP-binding protein			PEL65_1681	ABC transporter, ATP-binding protein	PEL66_1823	ABC transporter, ATP-binding protein	P869_09335	heme ABC transporter ATP-binding protein	LRU_02029	ABC superfamily ATP binding cassette transporter, ABC protein	LRP_1068	abc transporter, atp-binding protein
GRL1172_230	hypothetical protein	HMPREF0542_11232	hypothetical protein	LRC_RS02525	hypothetical protein			PEL65_1680	hypothetical protein	PEL66_1824	hypothetical protein	P869_09340	hypothetical protein	LRU_02028	hypothetical protein	LRP_1067	hypothetical protein
GRL1172_231	hypothetical protein
GRL1172_232	Biotin-protein ligase / Biotin operon repressor	HMPREF0542_11234	biotin--[acetyl-CoA-carboxylase] ligase			LRN_0419	biotin operon repressor-biotin-[acetyl-CoA-carboxylase] synthetase	PEL65_1678	Biotin--protein ligase (EC 6.3.4.9, EC 6.3.4.10, EC 6.3.4.11, EC 6.3.4.15) / Biotin operon repressor	PEL66_1826	Biotin--protein ligase (EC 6.3.4.9, EC 6.3.4.10, EC 6.3.4.11, EC 6.3.4.15) / Biotin operon repressor	P869_06385	biotin--[acetyl-CoA-carboxylase] ligase	LRU_02026	biotin operon repressor/biotin--[acetyl-CoA-carboxylase] synthetase	LRP_1066	biotin operon repressor biotin--[acetyl-CoA-carboxylase] synthetase
GRL1172_233	Uncharacterized protein MJ0014	HMPREF0542_11236	resolvase, N-terminal domain protein	LRC_RS02540	resolvase	LRN_0421	N-terminal domain family resolvase	PEL65_1676	First ORF in transposon ISC1904	PEL66_1828	First ORF in transposon ISC1904	P869_10370	resolvase	LRU_02024	N terminal domain family resolvase	LRP_1064	N terminal domain family resolvase
GRL1172_234	Biotin-protein ligase / Biotin operon repressor	HMPREF0542_11237	biotin--[acetyl-CoA-carboxylase] ligase	LRC_RS02550	biotin--[acetyl-CoA-carboxylase] ligase			PEL65_1675	Biotin-protein ligase / Biotin operon repressor	PEL66_1829	Biotin-protein ligase / Biotin operon repressor			LRU_02023	biotin operon repressor/biotin--[acetyl-CoA-carboxylase] synthetase	LRP_1063	biotin operon repressor
GRL1172_235	Transporter	HMPREF0542_11238	YibE/F-like protein	LRC_RS02555	membrane protein	LRN_0425	multitransmembrane protein	PEL65_1674	Hypothetical membrane spanning protein	PEL66_1830	Hypothetical membrane spanning protein	P869_10385	membrane protein	LRU_02022	multitransmembrane protein	LRP_1041	multitransmembrane protein
GRL1172_236	Hypothetical membrane spanning protein	HMPREF0542_11239	YibE/F-like protein	LRC_RS02560	membrane protein	LRN_0426	hypothetical protein	PEL65_1673	Hypothetical membrane spanning protein	PEL66_1831	Hypothetical membrane spanning protein	P869_10390	membrane protein	LRU_02021	multitransmembrane protein	LRP_1040	integral membrane protein
GRL1172_237	conserved hypothetical protein	HMPREF0542_11240	hypothetical protein	LRC_RS02565	hypothetical protein	LRN_0427	hypothetical protein	PEL65_1672	conserved hypothetical protein	PEL66_1832	conserved hypothetical protein	P869_10395	hypothetical protein	LRU_02020	hypothetical protein	LRP_1039	hypothetical protein
GRL1172_238	hypothetical protein	HMPREF0542_11241	hypothetical protein	LRC_RS02570	hypothetical protein	LRN_0428	hypothetical protein	PEL65_1671	hypothetical protein	PEL66_1833	hypothetical protein	P869_10405	hypothetical protein	LRU_02018	hypothetical protein	LRP_1038	hypothetical protein
GRL1172_239	hypothetical protein	HMPREF0542_11242	hypothetical protein					PEL65_1670	hypothetical protein	PEL66_1834	hypothetical protein			LRU_02017	hypothetical protein	LRP_1036	hypothetical protein
GRL1172_240	Deoxyguanosinetriphosphate triphosphohydrolase	HMPREF0542_11243	HD domain protein	LRC_RS02575	phosphohydrolase	LRN_0429	HD domain protein	PEL65_1669	Deoxyguanosinetriphosphate triphosphohydrolase	PEL66_1835	Deoxyguanosinetriphosphate triphosphohydrolase	P869_10410	phosphohydrolase	LRU_02016	HD family metal-dependent phosphohydrolase	LRP_1037	HD domain protein
GRL1172_241	FIG00743387: hypothetical protein	HMPREF0542_11244	hypothetical protein	LRC_RS02580	hypothetical protein	LRN_0430	hypothetical protein	PEL65_1668	FIG00743387: hypothetical protein	PEL66_1836	FIG00743387: hypothetical protein	P869_10415	hypothetical protein	LRU_02015	hypothetical protein	LRP_1035	hypothetical protein
GRL1172_242	DNA-directed RNA polymerase delta subunit	HMPREF0542_11245	DNA-directed RNA polymerase, delta subunit	LRC_RS02585	DNA-directed RNA polymerase subunit delta	LRN_0431	DNA-directed RNA polymerase sigma subunit RpoE	PEL65_1667	DNA-directed RNA polymerase delta subunit	PEL66_1837	DNA-directed RNA polymerase delta subunit	P869_10420	DNA-directed RNA polymerase subunit delta	LRU_02014	DNA-directed RNA polymerase subunit delta	LRP_1034	DNA-directed RNA polymerase sigma subunit RpoE
GRL1172_243	CTP synthase	HMPREF0542_11246	CTP synthase			LRN_0432	CTP synthetase	PEL65_1666	CTP synthase	PEL66_1838	CTP synthase	P869_10425	CTP synthetase	LRU_02013	CTP synthetase	LRP_1033	CTP synthase
GRL1172_244	ABC transporter ATP-binding protein	HMPREF0542_11247	ABC transporter, ATP-binding protein	LRC_RS02595	peptide ABC transporter ATP-binding protein	LRN_0433	ABC superfamily ATP binding cassette transporter, ABC protein	PEL65_1665	ABC transporter ATP-binding protein	PEL66_1839	ABC transporter ATP-binding protein	P869_10430	peptide ABC transporter ATP-binding protein	LRU_02012	ABC superfamily ATP binding cassette transporter, binding protein	LRP_1032	ABC superfamily ATP binding cassette transporter, ABC protein
GRL1172_245	ABC transporter permease component	HMPREF0542_11248	efflux ABC transporter, permease protein	LRC_RS02600	ABC transporter permease	LRN_0434	ABC transporter permease	PEL65_1664	ABC transporter permease component	PEL66_1840	ABC transporter permease component	P869_10435	ABC transporter permease	LRU_02011	ABC superfamily ATP binding cassette transporter, membrane protein	LRP_1031	ABC transporter permease
GRL1172_246	UDP-N-acetylglucosamine 1-carboxyvinyltransferase	HMPREF0542_11249	UDP-N-acetylglucosamine 1-carboxyvinyltransferase	LRC_RS02605	UDP-N-acetylglucosamine 1-carboxyvinyltransferase	LRN_0435	UDP-N-acetylglucosamine 1-carboxyvinyltransferase 2	PEL65_1663	UDP-N-acetylglucosamine 1-carboxyvinyltransferase	PEL66_1841	UDP-N-acetylglucosamine 1-carboxyvinyltransferase	P869_10440	UDP-N-acetylglucosamine 1-carboxyvinyltransferase	LRU_02010	UDP-N-acetylglucosamine 1-carboxyvinyltransferase	LRP_1030	UDP-N-acetylglucosamine 1-carboxyvinyltransferase 2
GRL1172_247	Transcription termination factor Rho	HMPREF0542_11250	transcription termination factor Rho	LRC_RS02610	transcription termination factor Rho	LRN_0436	transcription termination factor Rho	PEL65_1662	Transcription termination factor Rho	PEL66_1842	Transcription termination factor Rho	P869_09480	transcription termination factor Rho	LRU_02009	transcription termination factor Rho	LRP_1029	transcription termination factor Rho
GRL1172_248	LSU ribosomal protein L31p	HMPREF0542_11251	ribosomal protein L31	LRC_RS02615	50S ribosomal protein L31	LRN_0437	50S ribosomal protein L31	PEL65_1661	LSU ribosomal protein L31p @ LSU ribosomal protein L31p, zinc-independent	PEL66_1843	LSU ribosomal protein L31p @ LSU ribosomal protein L31p, zinc-independent	P869_09485	50S ribosomal protein L31	LRU_02008	50S ribosomal protein L31 type B	LRP_1028	50S ribosomal protein L31
GRL1172_249	Transcriptional regulator, AsnC family	HMPREF0542_11634	transcriptional regulator, AsnC family	LRC_RS00400	AsnC family transcriptional regulator			PEL65_471	Transcriptional regulator, AsnC family	PEL66_1737	Transcriptional regulator, AsnC family	P869_07390	AsnC family transcriptional regulator	LRU_01488	AsnC family transcriptional regulator	LRP_300	AsnC family transcriptional regulator
GRL1172_250	hypothetical protein															LRP_301	hypothetical protein
GRL1172_251	Aspartate ammonia-lyase	HMPREF0542_11632	Lyase	LRC_RS00395	aspartate ammonia-lyase	LRN_0103	aspartate ammonia-lyase	PEL65_470	Aspartate ammonia-lyase	PEL66_1735	Aspartate ammonia-lyase	P869_07385	aspartate ammonia-lyase	LRU_01489	putative aspartate ammonia-lyase	LRP_302	aspartate ammonia-lyase
GRL1172_252	hypothetical protein	HMPREF0542_11631	hypothetical protein					PEL65_469	hypothetical protein	PEL66_1734	hypothetical protein
GRL1172_253	hypothetical protein	HMPREF0542_11630	hypothetical protein	LRC_RS00390	hypothetical protein	LRN_0102	glycerol-3-phosphate dehydrogenase	PEL65_467	hypothetical protein	PEL66_1732	hypothetical protein	P869_06735	hypothetical protein	LRU_01491	protein of hypothetical function DUF711	LRP_22	glycerol-3-phosphate dehydrogenase
GRL1172_254	ACT domain protein	HMPREF0542_11629	ACT domain protein	LRC_RS00385	hypothetical protein	LRN_0101	ACT domain protein	PEL65_466	ACT domain protein	PEL66_1731	ACT domain protein	P869_06740	hypothetical protein	LRU_01492	ACT domain protein	LRP_21	ACT domain protein
GRL1172_255	Multidrug resistance protein B	HMPREF0542_11628	transporter, major facilitator family protein	LRC_RS00380	multidrug transporter	LRN_0100	MFS family major facilitator transporter, multidrug:cation symporter	PEL65_465	Multidrug resistance protein B	PEL66_1730	Multidrug resistance protein B	P869_06745	multidrug transporter	LRU_01493	MFS family major facilitator transporter, multidrug:cation symporter	LRP_20	MFS family major facilitator transporter, multidrug cation symporter
GRL1172_256	hypothetical protein					LRN_0099	hypothetical protein							LRU_01495	hypothetical protein
GRL1172_257	hypothetical protein	HMPREF0542_11627	transcriptional regulator, MarR family	LRC_RS00375	MarR family transcriptional regulator			PEL65_464	Transcriptional regulator, MarR family	PEL66_1729	Transcriptional regulator, MarR family	P869_06750	MarR family transcriptional regulator	LRU_01494	MarR family transcriptional regulator	LRP_19	MarR family transcriptional regulator
GRL1172_258	cell surface protein precursor	HMPREF0542_11626	LPXTG-motif cell wall anchor domain protein	LRC_RS00370	hypothetical protein	LRN_0098	hypothetical protein	PEL65_463	cell surface protein precursor	PEL66_1728	cell surface protein precursor	P869_06195	hypothetical protein	LRU_01496	hypothetical protein	LRP_18	hypothetical protein
GRL1172_259	Nicotinate phosphoribosyltransferase	HMPREF0542_11624	nicotinate phosphoribosyltransferase	LRC_RS00365	nicotinate phosphoribosyltransferase	LRN_0097	putative nicotinate phosphoribosyltransferase	PEL65_462	Nicotinate phosphoribosyltransferase	PEL66_1727	Nicotinate phosphoribosyltransferase	P869_01670	nicotinate phosphoribosyltransferase	LRU_01498	putative nicotinate phosphoribosyltransferase	LRP_17	putative nicotinate phosphoribosyltransferase
GRL1172_260	hypothetical protein			LRC_RS04080	hypothetical protein			PEL65_755	hypothetical protein	PEL66_872	hypothetical protein			LRU_00001	hypothetical protein	LRP_1718	hypothetical protein
GRL1172_261	Mobile element protein			LRC_RS08660	hypothetical protein			PEL65_874	hypothetical protein			P869_05080	hypothetical protein	LRU_00002	hypothetical protein
GRL1172_262	hypothetical protein	HMPREF0542_10637	hypothetical protein
GRL1172_263	hypothetical protein	HMPREF0542_10635	hypothetical protein
GRL1172_264	hypothetical protein	HMPREF0542_10632	hypothetical protein
GRL1172_265	Phage protein	HMPREF0542_10628	hypothetical protein					PEL65_751	Phage protein					LRU_00008	hypothetical protein
GRL1172_266	hypothetical protein	HMPREF0542_10627	hypothetical protein					PEL65_750	hypothetical protein			P869_08615	hypothetical protein
GRL1172_267	hypothetical protein			LRC_RS04110	hypothetical protein					PEL66_877	hypothetical protein
GRL1172_268	hypothetical protein							PEL65_748	hypothetical protein	PEL66_878	hypothetical protein
GRL1172_269	Galactokinase	HMPREF0542_10622	galactokinase	LRC_RS04120	galactokinase	LRN_0699	galactokinase	PEL65_747	Galactokinase	PEL66_880	Galactokinase	P869_02740	galactokinase	LRU_00014	galactokinase	LRP_1719	galactokinase
GRL1172_270	Galactose-1-phosphate uridylyltransferase	HMPREF0542_10621	UTP--hexose-1-phosphate uridylyltransferase	LRC_RS04125	peptidase S24	LRN_0700	galactose-1-phosphate uridylyltransferase	PEL65_746	Galactose-1-phosphate uridylyltransferase	PEL66_881	Galactose-1-phosphate uridylyltransferase	P869_02735	peptidase S24	LRU_00015	galactose-1-phosphate uridylyltransferase	LRP_1720	galactose-1-phosphate uridylyltransferase
GRL1172_271	Ferrous iron transport protein A	HMPREF0542_10620	FeoA domain protein	LRC_RS04130	iron transporter FeoA	LRN_0701	ferrous iron Fe2 uptake protein	PEL65_745	Ferrous iron transport protein A	PEL66_882	Ferrous iron transport protein A	P869_02530	iron transporter FeoA	LRU_00016	ferrous iron (Fe2+) uptake protein FeoA	LRP_1721	ferrous iron (Fe2+) uptake protein FeoA
GRL1172_272	Ferrous iron transport protein B	HMPREF0542_10619	ferrous iron transport protein B	LRC_RS04135	ferrous iron transporter B	LRN_0702	Fe2 transport system protein B	PEL65_744	Ferrous iron transport protein B	PEL66_883	Ferrous iron transport protein B	P869_02525	ferrous iron transporter B	LRU_00017	FeoB family ferrous iron (Fe2+) uptake protein	LRP_1722	FeoB family ferrous iron (Fe2+) uptake protein
GRL1172_273	hypothetical protein	HMPREF0542_10618	hypothetical protein					PEL65_743	hypothetical protein	PEL66_884	hypothetical protein	P869_02520	hypothetical protein	LRU_00018	hypothetical protein
GRL1172_274	Phosphoenolpyruvate carboxykinase [ATP]	HMPREF0542_10617	hypothetical protein	LRC_RS04140	phosphoenolpyruvate carboxykinase	LRN_0703	phosphoenolpyruvate carboxykinase (ATP)	PEL65_742	Phosphoenolpyruvate carboxykinase [ATP]	PEL66_885	Phosphoenolpyruvate carboxykinase [ATP]	P869_02515	phosphoenolpyruvate carboxykinase	LRU_00019	phosphoenolpyruvate carboxykinase	LRP_1723	phosphoenolpyruvate carboxykinase (ATP)
GRL1172_275	Ammonium transporter	HMPREF0542_10616	ammonium transporter	LRC_RS04145	ammonia permease	LRN_0704	AMT family ammonium or ammonia transporter	PEL65_741	Ammonium transporter	PEL66_886	Ammonium transporter	P869_02510	ammonia permease	LRU_00020	ammonium transporter	LRP_1724	AMT family ammonium or ammonia transporter
GRL1172_276	Hypothetical protein ywlG	HMPREF0542_10615	TIGR01440 family protein	LRC_RS04150	hypothetical protein	LRN_0705	YwlG protein	PEL65_740	Hypothetical protein ywlG	PEL66_887	Hypothetical protein ywlG	P869_02505	hypothetical protein	LRU_00021	hypothetical protein	LRP_1725	YwlG protein
GRL1172_277	Ribonucleotide reductase of class III (anaerobic), large subunit	HMPREF0542_10614	anaerobic ribonucleoside-triphosphate reductase	LRC_RS04155	ribonucleoside triphosphate reductase	LRN_0707	anaerobic ribonucleoside triphosphate reductase	PEL65_739	Ribonucleotide reductase of class III (anaerobic), large subunit	PEL66_888	Ribonucleotide reductase of class III (anaerobic), large subunit	P869_02500	ribonucleoside triphosphate reductase	LRU_00022	anaerobic ribonucleoside triphosphate reductase	LRP_1726	anaerobic ribonucleoside-triphosphate reductase large subunit
GRL1172_278	Ribonucleotide reductase of class III (anaerobic), activating protein	HMPREF0542_10613	anaerobic ribonucleoside-triphosphate reductase activating protein	LRC_RS04160	anaerobic ribonucleoside-triphosphate reductase activating protein	LRN_0708	pyruvate formate-lyase activating enzyme	PEL65_738	Ribonucleotide reductase of class III (anaerobic), activating protein	PEL66_889	Ribonucleotide reductase of class III (anaerobic), activating protein	P869_02495	anaerobic ribonucleoside-triphosphate reductase activating protein	LRU_00023	anaerobic ribonucleoside-triphosphate reductase activating protein	LRP_1727	pyruvate formate-lyase activating enzyme
GRL1172_279	hypothetical protein	HMPREF0542_10168	hypothetical protein													LRP_1728	hypothetical protein
GRL1172_280	D-alanyl-D-alanine dipeptidase( EC:3.4.13.- )	HMPREF0542_10489	D-Ala-D-Ala dipeptidase	LRC_RS04165	D-alanyl-D-alanine dipeptidase	LRN_0709	D-Ala-D-Ala dipeptidase	PEL65_737	D-alanyl-D-alanine dipeptidase( EC:3.4.13.- )	PEL66_891	D-alanyl-D-alanine dipeptidase( EC:3.4.13.- )	P869_04260	D-alanyl-D-alanine dipeptidase	LRU_00027	D-alanyl-D-alanine dipeptidase	LRP_1729	D-Ala-D-Ala dipeptidase
GRL1172_281	Arsenate reductase family protein	HMPREF0542_10488	regulatory protein spx	LRC_RS04170	hypothetical protein	LRN_0710	transcriptional regulator Spx	PEL65_736	Regulatory protein spx	PEL66_892	Regulatory protein spx	P869_04265	regulatory protein	LRU_00028	transcriptional regulator Spx	LRP_1730	transcriptional regulator Spx
GRL1172_282	Negative regulator of genetic competence MecA	HMPREF0542_10487	negative regulator of genetic competence (MecA)	LRC_RS04175	adapter protein MecA	LRN_0711	competence negative regulator MecA	PEL65_735	Negative regulator of genetic competence MecA	PEL66_893	Negative regulator of genetic competence MecA	P869_04270	adaptor protein	LRU_00029	competence negative regulator MecA	LRP_1731	negative regulator of proteintic competence MecA
GRL1172_283	hypothetical protein							PEL65_734	hypothetical protein	PEL66_894	hypothetical protein	P869_04275	hypothetical protein	LRU_00030	hypothetical protein
GRL1172_284	Competence protein CoiA	HMPREF0542_10486	competence protein CoiA-like protein	LRC_RS04180	competence protein CoiA	LRN_0712	competence protein CoiA	PEL65_733	Competence protein CoiA	PEL66_895	Competence protein CoiA	P869_04280	competence protein CoiA	LRU_00031	putative competence protein/transcription factor	LRP_1732	competence protein CoiA
GRL1172_285	Oligoendopeptidase F	HMPREF0542_10485	oligoendopeptidase F	LRC_RS04185	oligopeptidase PepB	LRN_0713	oligoendopeptidase F	PEL65_732	Oligoendopeptidase F	PEL66_896	Oligoendopeptidase F	P869_04285	oligopeptidase PepB	LRU_00032	oligoendopeptidase F	LRP_1733	oligoendopeptidase F
GRL1172_286	YjbH-like, GTP pyrophosphokinase domain	HMPREF0542_10484	hypothetical protein	LRC_RS04190	dithiol-disulfide isomerase	LRN_0714	hypothetical protein	PEL65_731	Putative uncharacterized protein	PEL66_897	Putative uncharacterized protein	P869_04290	dithiol-disulfide isomerase	LRU_00033	putative dithiol-disulfide isomerase	LRP_1734	dithiol-disulfide isomerase
GRL1172_287	GTP pyrophosphokinase	HMPREF0542_10482	RelA/SpoT domain protein	LRC_RS04195	GTP pyrophosphokinase	LRN_0715	GTP diphosphokinase	PEL65_730	GTP pyrophosphokinase	PEL66_898	GTP pyrophosphokinase	P869_04295	GTP pyrophosphokinase	LRU_00035	GTP diphosphokinase	LRP_1735	GTP diphosphokinase
GRL1172_288	NAD kinase	HMPREF0542_10481	NAD(+)/NADH kinase	LRC_RS04200	inorganic polyphosphate/ATP-NAD kinase	LRN_0716	NAD kinase	PEL65_729	NAD kinase	PEL66_899	NAD kinase	P869_04300	inorganic polyphosphate/ATP-NAD kinase	LRU_00036	inorganic polyphosphate/ATP-NAD kinase	LRP_1736	NAD(+) kinase
GRL1172_289	Similar to ribosomal large subunit pseudouridine synthase D, Bacillus subtilis YjbO type	HMPREF0542_10480	pseudouridine synthase, RluA family	LRC_RS04205	ribosomal large subunit pseudouridine synthase D			PEL65_728	Similar to ribosomal large subunit pseudouridine synthase D, Bacillus subtilis YjbO type	PEL66_900	Similar to ribosomal large subunit pseudouridine synthase D, Bacillus subtilis YjbO type	P869_04305	ribosomal large subunit pseudouridine synthase D	LRU_00037	ribosomal large subunit pseudouridine synthase D	LRP_1737	ribosomal large subunit pseudouridine synthase
GRL1172_290	Magnesium transporter	HMPREF0542_10479	magnesium transporter	LRC_RS04210	magnesium transporter MgtE	LRN_0717	MgtE family magnesium transporter	PEL65_727	Magnesium transporter	PEL66_901	Magnesium transporter	P869_04310	magnesium transporter MgtE	LRU_00038	Mg2+ transporter	LRP_1738	Mg2+ transporter
GRL1172_291	Magnesium and cobalt transport protein CorA	HMPREF0542_10478	CorA-like protein			LRN_0718	hypothetical protein	PEL65_726	Magnesium and cobalt transport protein CorA	PEL66_902	Magnesium and cobalt transport protein CorA	P869_04315	Mg2 transporter protein CorA family protein	LRU_00039	hypothetical protein	LRP_1739	hypothetical protein
GRL1172_292	Cytoplasmic copper homeostasis protein cutC	HMPREF0542_10477	CutC family protein	LRC_RS04220	copper homeostasis protein CutC	LRN_0719	copper homeostasis protein CutC	PEL65_1334	Cytoplasmic copper homeostasis protein cutC	PEL66_903	Cytoplasmic copper homeostasis protein cutC	P869_04320	copper homeostasis protein CutC	LRU_00040	copper homeostasis protein	LRP_1740	copper homeostasis protein CutC
GRL1172_293	6-phosphogluconolactonase	HMPREF0542_10476	hypothetical protein	LRC_RS04225	hypothetical protein	LRN_0720	carboxy-cis,cis-muconate cyclase	PEL65_1333	6-phosphogluconolactonase	PEL66_904	6-phosphogluconolactonase	P869_04325	hypothetical protein	LRU_00041	carboxy-cis,cis-muconate cyclase	LRP_1741	carboxy-cis,cis-muconate cyclase
GRL1172_294	PTS system, glucitol/sorbitol-specific IIA component	HMPREF0542_10475	PTS system glucitol/sorbitol-specific IIA component	LRC_RS04230	PTS glucose transporter subunit IIA	LRN_0721	PTS family glucitol-sorbitol porter, IIA component	PEL65_1332	PTS system, glucitol/sorbitol-specific IIA component	PEL66_905	PTS system, glucitol/sorbitol-specific IIA component	P869_04330	PTS glucose transporter subunit IIA	LRU_00042	PTS family glucitol/sorbitol porter component IIA	LRP_1742	PTS family glucitol sorbitol porter, IIA component
GRL1172_295	GMP reductase	HMPREF0542_10474	GMP reductase	LRC_RS04235	guanosine 5'-monophosphate oxidoreductase	LRN_0722	GMP reductase	PEL65_1331	GMP reductase	PEL66_906	GMP reductase	P869_01560	guanosine 5'-monophosphate oxidoreductase	LRU_00043	guanosine 5'-monophosphate oxidoreductase	LRP_1743	GMP reductase
GRL1172_296	Transcriptional regulator	HMPREF0542_10473	putative YbaK/EbsC protein	LRC_RS04240	transcriptional regulator	LRN_0723	hypothetical protein	PEL65_1330	Transcriptional regulator	PEL66_907	Transcriptional regulator	P869_01565	transcriptional regulator	LRU_00044	transcriptional regulator	LRP_1744	hypothetical protein
GRL1172_297	tRNA (cytosine34-2'-O-)-methyltransferase	HMPREF0542_10471	RNA methyltransferase, TrmH family, group 2	LRC_RS04250	RNA methyltransferase	LRN_0725	RNA methyltransferase	PEL65_1329	tRNA (cytidine(34)-2'-O)-methyltransferase	PEL66_908	tRNA (cytidine(34)-2'-O)-methyltransferase	P869_01575	RNA methyltransferase	LRU_00046	23S rRNA methyltransferase	LRP_1746	RNA methyltransferase
GRL1172_298	Cell division protein FtsK	HMPREF0542_10470	FtsK/SpoIIIE family protein	LRC_RS04255	cell division protein FtsK	LRN_0726	FtsK-SpoIIIE family DNA translocase	PEL65_1328	Cell division protein FtsK	PEL66_909	Cell division protein FtsK	P869_01580	cell division protein FtsK	LRU_00047	FtsK/SpoIIIE family DNA translocase	LRP_1747	FtsK SpoIIIE family DNA translocase
GRL1172_299	FIG001621: Zinc protease	HMPREF0542_10469	peptidase M16 inactive domain protein	LRC_RS04260	peptidase M16	LRN_0727	peptidase	PEL65_1327	FIG001621: Zinc protease	PEL66_910	FIG001621: Zinc protease	P869_01585	peptidase M16	LRU_00048	M16 family metallopeptidase	LRP_1748	peptidase
GRL1172_300	FIG009210: peptidase, M16 family	HMPREF0542_10466	peptidase M16 inactive domain protein	LRC_RS04265	zinc protease	LRN_0728	M16 family peptidase	PEL65_1326	FIG009210: peptidase, M16 family	PEL66_911	FIG009210: peptidase, M16 family	P869_01590	zinc protease	LRU_00049	M16C subfamily protease	LRP_1749	M16 family peptidase
GRL1172_301	3-oxoacyl-[acyl-carrier protein] reductase	HMPREF0542_10465	oxidoreductase, short chain dehydrogenase/reductase family protein	LRC_RS04270	3-oxoacyl-ACP reductase			PEL65_1325	3-oxoacyl-[acyl-carrier protein] reductase	PEL66_912	3-oxoacyl-[acyl-carrier protein] reductase	P869_01595	3-oxoacyl-ACP reductase	LRU_00050	3-oxoacyl-[acyl-carrier protein] reductase	LRP_1750	3-oxoacyl-[acyl-carrier protein] reductase
GRL1172_302	XRE-like DNA-binding protein	HMPREF0542_10464	hypothetical protein	LRC_RS04275	DNA-binding protein	LRN_0730	putative transcription regulation protein	PEL65_1324	XRE-like DNA-binding protein	PEL66_913	XRE-like DNA-binding protein	P869_01600	DNA-binding protein	LRU_00051	putative transcription regulation protein	LRP_1751	putative transcription regulation protein
GRL1172_303	CDP-diacylglycerol--glycerol-3-phosphate 3-phosphatidyltransferase	HMPREF0542_10463	CDP-diacylglycerol--glycerol-3-phosphate 3-phosphatidyltransferase	LRC_RS04280	CDP-diacylglycerol--glycerol-3-phosphate 3-phosphatidyltransferase	LRN_0731	CDP-diacylglycerol-glycerol-3-phosphate 3-phosphatidyltransferase	PEL65_1323	CDP-diacylglycerol--glycerol-3-phosphate 3-phosphatidyltransferase	PEL66_914	CDP-diacylglycerol--glycerol-3-phosphate 3-phosphatidyltransferase	P869_01605	CDP-diacylglycerol--glycerol-3-phosphate 3-phosphatidyltransferase	LRU_00052	CDP-diacylglycerol--glycerol-3-phosphate 3-phosphatidyltransferase	LRP_1752	CDP-diacylglycerol-glycerol-3-phosphate 3-phosphatidyltransferase
GRL1172_304	Competence/damage-inducible protein CinA	HMPREF0542_10462	competence/damage-inducible domain protein CinA	LRC_RS04285	damage-inducible protein A	LRN_0732	competence-damage-inducible protein CinA	PEL65_1322	Competence/damage-inducible protein CinA	PEL66_915	Competence/damage-inducible protein CinA	P869_01610	damage-inducible protein A	LRU_00053	competence/damage-inducible protein A	LRP_1753	competence damage-inducible protein CinA
GRL1172_305	RecA protein	HMPREF0542_10461	RecA protein	LRC_RS04290	recombinase RecA	LRN_0733	Recombinase A	PEL65_1321	RecA protein	PEL66_916	RecA protein	P869_01615	protein RecA	LRU_00054	recombination protein A	LRP_1754	Recombinase A
GRL1172_306	FIG002344: Hydrolase (HAD superfamily)	HMPREF0542_10460	YmdA/YtgF family protein			LRN_0734	2',3'-cyclic-nucleotide 2'-phosphodiesterase	PEL65_1320	FIG002344: Hydrolase (HAD superfamily)	PEL66_917	FIG002344: Hydrolase (HAD superfamily)	P869_01620	ribonuclease	LRU_00055	phosphodiesterase	LRP_1755	2',3'-cyclic-nucleotide 2'-phosphodiesterase
GRL1172_307	hypothetical protein	HMPREF0542_10459	hypothetical protein	LRC_RS04300	hypothetical protein					PEL66_918	hypothetical protein			LRU_00056	hypothetical protein	LRP_1756	hypothetical protein
GRL1172_308	Anthranilate synthase, aminase component			LRC_RS04305	anthranilate synthase component I					PEL66_919	Anthranilate synthase, aminase component					LRP_1757	anthranilate synthase component I
GRL1172_309	Anthranilate synthase, amidotransferase component	HMPREF0542_10455	glutamine amidotransferase, class I	LRC_RS04310	hypothetical protein					PEL66_920	Anthranilate synthase, amidotransferase component			LRU_00059	anthranilate synthase component II	LRP_1758	anthranilate synthase component II
GRL1172_310	Anthranilate phosphoribosyltransferase	HMPREF0542_10454	anthranilate phosphoribosyltransferase	LRC_RS04315	anthranilate phosphoribosyltransferase					PEL66_921	Anthranilate phosphoribosyltransferase			LRU_00060	anthranilate phosphoribosyltransferase	LRP_1759	anthranilate phosphoribosyltransferase
GRL1172_311	Indole-3-glycerol phosphate synthase	HMPREF0542_10453	indole-3-glycerol phosphate synthase	LRC_RS04320	indole-3-glycerol phosphate synthase					PEL66_922	Indole-3-glycerol phosphate synthase			LRU_00061	indole-3-glycerol-phosphate synthase	LRP_1760	indole-3-glycerol phosphate synthase
GRL1172_312	Phosphoribosylanthranilate isomerase	HMPREF0542_10452	N-(5'phosphoribosyl)anthranilate isomerase	LRC_RS04325	N-(5'-phosphoribosyl)anthranilate isomerase					PEL66_923	Phosphoribosylanthranilate isomerase			LRU_00062	putative phosphoribosylanthranilate isomerase	LRP_1761	N-(5'phosphoribosyl)anthranilate isomerase
GRL1172_313	Tryptophan synthase beta chain	HMPREF0542_10451	tryptophan synthase, beta subunit	LRC_RS04330	phosphoribosylanthranilate isomerase					PEL66_924	Tryptophan synthase beta chain			LRU_00063	tryptophan synthase subunit beta	LRP_1762	tryptophan synthase subunit beta
GRL1172_314	Tryptophan synthase alpha chain	HMPREF0542_10450	tryptophan synthase, alpha subunit	LRC_RS04335	tryptophan synthase subunit alpha					PEL66_925	Tryptophan synthase alpha chain	P869_06240	tryptophan synthase subunit alpha	LRU_00064	tryptophan synthase subunit alpha	LRP_1763	tryptophan synthase subunit alpha
GRL1172_315	PAP2 family protein	HMPREF0542_10449	PAP2 family protein	LRC_RS04340	PAP2 superfamily protein			PEL65_1318	PAP2 family protein	PEL66_926	PAP2 family protein	P869_06235	phosphatase	LRU_00065	phosphatase	LRP_1764	PAP2 superfamily protein
GRL1172_316	Phosphatidylserine decarboxylase	HMPREF0542_10448	phosphatidylserine decarboxylase			LRN_0736	phosphatidylserine decarboxylase proenzyme 2	PEL65_1317	Phosphatidylserine decarboxylase	PEL66_927	Phosphatidylserine decarboxylase	P869_06230	phosphatidylserine decarboxylase	LRU_00067	phosphatidylserine decarboxylase	LRP_1765	phosphatidylserine decarboxylase proenzyme 2
GRL1172_317	CDP-diacylglycerol--serine O-phosphatidyltransferase	HMPREF0542_10447	putative CDP-diacylglycerol-serine O-phosphatidyltransferase	LRC_RS04350	CDP-diacylglycerol--serine O-phosphatidyltransferase	LRN_0737	CDP-alcohol phosphatidyltransferase	PEL65_1316	CDP-diacylglycerol--serine O-phosphatidyltransferase	PEL66_928	CDP-diacylglycerol--serine O-phosphatidyltransferase	P869_06225	CDP-diacylglycerol--serine O-phosphatidyltransferase	LRU_00068	CDP-alcohol phosphatidyltransferase	LRP_1766	CDP-alcohol phosphatidyltransferase
GRL1172_318	Arginyl-tRNA synthetase	HMPREF0542_10418	arginine--tRNA ligase	LRC_RS05880	arginyl-tRNA synthetase	LRN_0764	arginyl-tRNA synthetase	PEL65_16	Arginyl-tRNA synthetase	PEL66_1928	Arginyl-tRNA synthetase	P869_03610	arginyl-tRNA synthase	LRU_00096	arginyl-tRNA synthetase	LRP_1795	arginyl-tRNA synthetase
GRL1172_319	hypothetical protein
GRL1172_320	hypothetical protein													LRU_01708	hypothetical protein
GRL1172_321	Arginine pathway regulatory protein ArgR, repressor of arg regulon	HMPREF0542_10413	arginine repressor, C-terminal domain protein	LRC_RS05865	ArgR family transcriptional regulator	LRN_0994	arginine repressor	PEL65_22	Arginine pathway regulatory protein ArgR, repressor of arg regulon	PEL66_1934	Arginine pathway regulatory protein ArgR, repressor of arg regulon	P869_01495	ArgR family transcriptional regulator	LRU_00102	arginine repressor	LRP_1797	arginine repressor
GRL1172_322	Multimodular transpeptidase-transglycosylase	HMPREF0542_10412	penicillin-binding protein, 1A family			LRN_0993	penicillin-binding protein 2A	PEL65_23	Multimodular transpeptidase-transglycosylase	PEL66_1935	Multimodular transpeptidase-transglycosylase	P869_01500	carboxypeptidase	LRU_00103	penicillin-binding protein	LRP_1798	penicillin-binding protein
GRL1172_323	Hypothetical protein SAV1845	HMPREF0542_10411	hypothetical protein	LRC_RS05855	hypothetical protein	LRN_0992	hypothetical protein	PEL65_24	Hypothetical protein SAV1845	PEL66_1936	Hypothetical protein SAV1845	P869_01505	hypothetical protein	LRU_00104	protein of hypothetical function DUF964	LRP_1799	hypothetical protein
GRL1172_324	3'->5' exoribonuclease Bsu YhaM	HMPREF0542_10410	HDIG domain protein	LRC_RS05850	3'-5' exoribonuclease	LRN_0991	HD domain protein	PEL65_25	3'->5' exoribonuclease Bsu YhaM	PEL66_1937	3'->5' exoribonuclease Bsu YhaM	P869_01510	3'-5' exoribonuclease	LRU_00105	3'-to-5' exonuclease	LRP_1800	HD domain containing protein
GRL1172_325	FIG00630584: hypothetical protein	HMPREF0542_10409	methyl-accepting chemotaxis protein signaling domain protein	LRC_RS05845	methyl-accepting chemotaxis protein	LRN_0990	methyl-accepting chemotaxis sensory transducer	PEL65_26	FIG00630584: hypothetical protein	PEL66_1938	FIG00630584: hypothetical protein	P869_01515	methyl-accepting chemotaxis protein	LRU_00108	methyl-accepting chemotaxis protein, HAMP domain containingprotein	LRP_1801	methyl-accepting chemotaxis protein
GRL1172_326	hypothetical protein													LRU_00109	hypothetical protein
GRL1172_327	Aspartate-semialdehyde dehydrogenase	HMPREF0542_10408	aspartate-semialdehyde dehydrogenase	LRC_RS05840	aspartate-semialdehyde dehydrogenase	LRN_0989	aspartate-semialdehyde dehydrogenase	PEL65_27	Aspartate-semialdehyde dehydrogenase	PEL66_1939	Aspartate-semialdehyde dehydrogenase	P869_01520	aspartate-semialdehyde dehydrogenase	LRU_00110	aspartate-semialdehyde dehydrogenase	LRP_1802	aspartate-semialdehyde dehydrogenase
GRL1172_328	ABC transporter, ATP-binding protein	HMPREF0542_10321	ABC transporter, ATP-binding protein	LRC_RS05835	sodium ABC transporter ATP-binding protein	LRN_0988	ABC superfamily ATP binding cassette transporter, ABC protein	PEL65_28	ABC transporter, ATP-binding protein	PEL66_1940	ABC transporter, ATP-binding protein	P869_01525	sodium ABC transporter ATP-binding protein	LRU_00111	ABC superfamily ATP binding cassette transporter, ABC protein	LRP_1803	ABC superfamily ATP binding cassette transporter, ABC protein
GRL1172_329	hypothetical protein	HMPREF0542_10320	hypothetical protein	LRC_RS05830	ABC transporter permease	LRN_0987	ABC superfamily ATP binding cassette transporter permease protein	PEL65_29	ABC-type Na+ efflux pump, permease component	PEL66_1941	ABC-type Na+ efflux pump, permease component	P869_01530	ABC transporter permease	LRU_00112	ABC superfamily ATP binding cassette transporter, membrane protein	LRP_1804	ABC transporter permease
GRL1172_330	Galactose operon repressor, GalR-LacI family of transcriptional regulators	HMPREF0542_10319	transcriptional regulator, LacI family	LRC_RS05825	LacI family transcriptional regulator	LRN_0986	galactose operon repressor	PEL65_30	Galactose operon repressor, GalR-LacI family of transcriptional regulators	PEL66_1942	Galactose operon repressor, GalR-LacI family of transcriptional regulators	P869_01535	LacI family transcriptional regulator	LRU_00113	LacI family transcriptional regulator	LRP_1805	galactose operon repressor
GRL1172_331	hypothetical protein							PEL65_31	hypothetical protein	PEL66_1943	hypothetical protein
GRL1172_332	hypothetical protein	HMPREF0542_10318	hypothetical protein			LRN_0985	hypothetical protein							LRU_00114	hypothetical protein	LRP_1806	hypothetical protein
GRL1172_333	hypothetical protein	HMPREF0542_10317	hypothetical protein			LRN_0984	hypothetical protein							LRU_00115	hypothetical protein	LRP_1807	hypothetical protein
GRL1172_334	hypothetical protein					LRN_0983	DeoR family transcriptional regulator									LRP_1808	DeoR family transcriptional regulator
GRL1172_335	Hydrolase (HAD superfamily)	HMPREF0542_10315	Cof-like hydrolase	LRC_RS05815	COF family hydrolase	LRN_0982	HAD superfamily hydrolase	PEL65_33	HMP-PP hydrolase (pyridoxal phosphatase) Cof, detected in genetic screen for thiamin metabolic genes (PMID:15292217)	PEL66_1945	HMP-PP hydrolase (pyridoxal phosphatase) Cof, detected in genetic screen for thiamin metabolic genes (PMID:15292217)	P869_01550	COF family hydrolase	LRU_00116	HAD superfamily hydrolase	LRP_1809	HAD superfamily hydrolase
GRL1172_336	hypothetical protein	HMPREF0542_10314	hypothetical protein	LRC_RS05810	hypothetical protein	LRN_0981	hypothetical protein	PEL65_34	hypothetical protein	PEL66_1946	hypothetical protein	P869_01555	hypothetical protein	LRU_00117	hypothetical protein	LRP_1810	hypothetical protein
GRL1172_337	hypothetical protein							PEL65_35	hypothetical protein	PEL66_1947	hypothetical protein
GRL1172_338	Foldase protein PrsA precursor @ Foldase clustered with pyrimidine conversion	HMPREF0542_10313	PPIC-type PPIASE domain protein	LRC_RS05800	peptidylprolyl isomerase	LRN_0980	peptidyl-prolyl cis-trans isomerase	PEL65_36	Foldase protein PrsA precursor @ Foldase clustered with pyrimidine conversion	PEL66_1949	Foldase protein PrsA precursor @ Foldase clustered with pyrimidine conversion	P869_07130	peptidylprolyl isomerase	LRU_00119	peptidylprolyl isomerase	LRP_1811	peptidyl-prolyl cis-trans isomerase
GRL1172_339	hypothetical protein	HMPREF0542_10312	hypothetical protein	LRC_RS05795	hypothetical protein	LRN_0979	hypothetical protein	PEL65_37	hypothetical protein	PEL66_1950	hypothetical protein	P869_07135	hypothetical protein	LRU_00120	hypothetical protein	LRP_1812	hypothetical protein
GRL1172_340	Histidine triad (HIT) nucleotide-binding protein, similarity with At5g48545 and yeast YDL125C (HNT1)	HMPREF0542_10311	histidine triad domain protein	LRC_RS05790	histidine triad protein	LRN_0978	HIT family protein	PEL65_38	Histidine triad (HIT) nucleotide-binding protein, similarity with At5g48545 and yeast YDL125C (HNT1)	PEL66_1951	Histidine triad (HIT) nucleotide-binding protein, similarity with At5g48545 and yeast YDL125C (HNT1)	P869_07140	histidine triad protein	LRU_00121	histidine triad nucleotide-binding protein	LRP_1813	HIT family protein
GRL1172_341	ABC transporter, ATP-binding protein EcsA	HMPREF0542_10310	ABC transporter, ATP-binding protein	LRC_RS05785	multidrug ABC transporter ATP-binding protein	LRN_0977	ABC superfamily ATP binding cassette transporter, ABC protein	PEL65_39	ABC transporter, ATP-binding protein EcsA	PEL66_1952	ABC transporter, ATP-binding protein EcsA	P869_07145	multidrug ABC transporter ATP-binding protein	LRU_00122	putative sulfate-transporting ATPase	LRP_1814	ABC superfamily ATP binding cassette transporter, ABC protein
GRL1172_342	ABC transporter, permease protein EscB	HMPREF0542_10309	bacterial ABC transporter protein EcsB	LRC_RS05780	ABC transporter permease			PEL65_40	ABC transporter, permease protein EscB	PEL66_1953	ABC transporter, permease protein EscB	P869_07150	ABC transporter permease	LRU_00123	ABC superfamily ATP binding cassette transporter, membrane protein	LRP_1815	ABC superfamily ATP binding cassette transporter, membrane protein
GRL1172_343	aminoglycoside phosphotransferase family protein	HMPREF0542_10308	phosphotransferase enzyme family	LRC_RS05775	phosphotransferase	LRN_0976	phosphotransferase family protein	PEL65_41	aminoglycoside phosphotransferase family protein	PEL66_1954	aminoglycoside phosphotransferase family protein	P869_07155	phosphotransferase	LRU_00124	choline kinase	LRP_1816	phosphotransferase family protein
GRL1172_344	tRNA (guanine46-N7-)-methyltransferase	HMPREF0542_10307	tRNA (guanine-N(7)-)-methyltransferase	LRC_RS05770	tRNA (guanine-N(7)-)-methyltransferase	LRN_0975	tRNA (guanine-N(7)-)-methyltransferase	PEL65_42	tRNA (guanine46-N7-)-methyltransferase	PEL66_1955	tRNA (guanine46-N7-)-methyltransferase	P869_07160	tRNA (guanine-N(7)-)-methyltransferase	LRU_00125	tRNA (m(7)G46) methyltransferase	LRP_1817	tRNA (guanine-N(7)-)-methyltransferase
GRL1172_345	FIG00742306: hypothetical protein	HMPREF0542_10306	hypothetical protein	LRC_RS05765	hypothetical protein	LRN_0974	hypothetical protein	PEL65_43	FIG00742306: hypothetical protein	PEL66_1956	FIG00742306: hypothetical protein	P869_07165	hypothetical protein	LRU_00126	hypothetical protein	LRP_1818	hypothetical protein
GRL1172_346	FIG009688: Thioredoxin	HMPREF0542_10305	thioredoxin	LRC_RS05760	thioredoxin	LRN_0973	thioredoxin	PEL65_44	FIG009688: Thioredoxin	PEL66_1957	FIG009688: Thioredoxin	P869_07170	thioredoxin	LRU_00127	thioredoxin	LRP_1819	thioredoxin
GRL1172_347	Phenylalanyl-tRNA synthetase domain protein (Bsu YtpR)	HMPREF0542_10304	tRNA binding domain protein	LRC_RS05755	tRNA-binding protein	LRN_0972	phenylalanine--tRNA ligase beta subunit	PEL65_45	Phenylalanyl-tRNA synthetase domain protein (Bsu YtpR)	PEL66_1958	Phenylalanyl-tRNA synthetase domain protein (Bsu YtpR)	P869_07175	tRNA-binding protein	LRU_00128	phenylalanine--tRNA ligase beta subunit	LRP_1820	phenylalanine--tRNA ligase beta subunit
GRL1172_348	Cell division protein FtsK	HMPREF0542_10303	FtsK/SpoIIIE family protein	LRC_RS05750	cell division protein FtsK	LRN_0971	cell division protein FtsK	PEL65_46	Cell division protein FtsK	PEL66_1959	Cell division protein FtsK	P869_07180	cell division protein FtsK	LRU_00129	cell division protein FtsK	LRP_1821	cell division protein FtsK
GRL1172_349	UDP-N-acetylmuramate--alanine ligase	HMPREF0542_10302	UDP-N-acetylmuramate--L-alanine ligase	LRC_RS05745	UDP-N-acetylmuramate--alanine ligase	LRN_0970	UDP-N-acetylmuramate--L-alanine ligase	PEL65_47	UDP-N-acetylmuramate--alanine ligase	PEL66_1960	UDP-N-acetylmuramate--alanine ligase	P869_07185	UDP-N-acetylmuramate--alanine ligase	LRU_00130	UDP-N-acetylmuramate--L-alanine ligase	LRP_1822	UDP-N-acetylmuramate--L-alanine ligase
GRL1172_350	conserved hypothetical protein	HMPREF0542_10301	hypothetical protein	LRC_RS05740	cupin	LRN_0969	hypothetical protein	PEL65_48	conserved hypothetical protein	PEL66_1961	conserved hypothetical protein	P869_07190	cupin	LRU_00131	hypothetical protein	LRP_1823	hypothetical protein
GRL1172_351	MaoC-like dehydratase	HMPREF0542_10300	MaoC-like protein	LRC_RS05735	enoyl-CoA hydratase	LRN_0968	Dehydrogenase	PEL65_49	MaoC-like dehydratase	PEL66_1962	MaoC-like dehydratase	P869_07195	enoyl-CoA hydratase	LRU_00132	dehydratase	LRP_1824	Dehydrogenase
GRL1172_352	Integral membrane protein, interacts with FtsH	HMPREF0542_10299	hypothetical protein	LRC_RS05730	membrane protein	LRN_0967	integral membrane protein	PEL65_50	Integral membrane protein, interacts with FtsH	PEL66_1963	Integral membrane protein, interacts with FtsH	P869_07200	membrane protein	LRU_00133	integral membrane protein	LRP_1825	hypothetical protein
GRL1172_353	hypothetical protein															LRP_1826	hypothetical protein
GRL1172_354	hypothetical protein					LRN_0966	xylanase-chitin deacetylase
GRL1172_355	hypothetical protein	HMPREF0542_10298	hypothetical protein	LRC_RS05725	polysaccharide deacetylase					PEL66_1964	Polysaccharide deacetylase	P869_07205	polysaccharide deacetylase	LRU_00134	hypothetical protein	LRP_731	hypothetical protein
GRL1172_356	DNA polymerase I	HMPREF0542_10297	DNA-directed DNA polymerase	LRC_RS05720	DNA polymerase I	LRN_0965	DNA polymerase I	PEL65_53	DNA polymerase I	PEL66_1965	DNA polymerase I	P869_07210	DNA polymerase I	LRU_00135	DNA polymerase I	LRP_730	DNA-directed DNA polymerase I
GRL1172_357	Formamidopyrimidine-DNA glycosylase	HMPREF0542_10296	DNA-formamidopyrimidine glycosylase	LRC_RS05715	5-hydroxymethyluracil DNA glycosylase	LRN_0964	formamidopyrimidine-DNA glycosylase	PEL65_54	Formamidopyrimidine-DNA glycosylase	PEL66_1966	Formamidopyrimidine-DNA glycosylase	P869_07215	5-hydroxymethyluracil DNA glycosylase	LRU_00136	formamidopyrimidine-DNA glycosylase	LRP_729	formamidopyrimidine-DNA glycosylase
GRL1172_358	Dephospho-CoA kinase	HMPREF0542_10295	dephospho-CoA kinase	LRC_RS05710	dephospho-CoA kinase	LRN_0963	dephospho-CoA kinase	PEL65_55	Dephospho-CoA kinase	PEL66_1967	Dephospho-CoA kinase	P869_07220	dephospho-CoA kinase	LRU_00137	dephospho-CoA kinase	LRP_728	dephospho-CoA kinase
GRL1172_359	Ribonucleotide reductase transcriptional regulator NrdR	HMPREF0542_10294	transcriptional regulator NrdR	LRC_RS05705	NrdR family transcriptional regulator	LRN_0962	iron oxidase	PEL65_56	Ribonucleotide reductase transcriptional regulator NrdR	PEL66_1968	Ribonucleotide reductase transcriptional regulator NrdR	P869_07225	NrdR family transcriptional regulator	LRU_00138	NrdR family transcriptional regulator	LRP_727	iron oxidase
GRL1172_360	Helicase loader DnaB	HMPREF0542_10293	replication initiation and membrane attachment protein, DnaB/DnaD family	LRC_RS05700	chromosome replication initiation / membrane attachment protein	LRN_0961	replication initiation and membrane attachment protein	PEL65_57	Helicase loader DnaB	PEL66_1969	Helicase loader DnaB	P869_07230	replication initiation and membrane attachment protein	LRU_00139	replicative DNA helicase DnaB	LRP_726	replication initiation and membrane attachment protein
GRL1172_361	Helicase loader DnaI	HMPREF0542_10292	putative primosomal protein DnaI	LRC_RS05695	primosomal protein DnaI	LRN_0960	primosomal protein DnaI	PEL65_58	Helicase loader DnaI	PEL66_1970	Helicase loader DnaI	P869_07235	primosomal protein DnaI	LRU_00140	primosomal protein DnaI	LRP_725	primosomal protein DnaI
GRL1172_362	Threonyl-tRNA synthetase	HMPREF0542_10291	threonine--tRNA ligase	LRC_RS05690	threonyl-tRNA synthetase	LRN_0959	threonyl-tRNA synthetase	PEL65_59	Threonyl-tRNA synthetase	PEL66_1971	Threonyl-tRNA synthetase	P869_07240	threonyl-tRNA synthase	LRU_00141	threonyl-tRNA synthetase	LRP_724	threonyl-tRNA synthetase
GRL1172_363	Translation initiation factor 3	HMPREF0542_10290	translation initiation factor IF-3	LRC_RS05685	translation initiation factor IF-3	LRN_0958	translation initiation factor IF3	PEL65_60	Translation initiation factor 3	PEL66_1972	Translation initiation factor 3	P869_07245	translation initiation factor IF-3	LRU_00142	protein translation initiation factor 3	LRP_723	translation initiation factor IF3
GRL1172_364	LSU ribosomal protein L35p	HMPREF0542_10289	ribosomal protein L35	LRC_RS05680	50S ribosomal protein L35	LRN_0957	50S ribosomal protein L35	PEL65_61	LSU ribosomal protein L35p	PEL66_1973	LSU ribosomal protein L35p	P869_07250	50S ribosomal protein L35	LRU_00143	50S ribosomal protein L35	LRP_722	50S ribosomal protein L35
GRL1172_365	LSU ribosomal protein L20p	HMPREF0542_10288	ribosomal protein L20	LRC_RS05675	50S ribosomal protein L20	LRN_0956	50S ribosomal protein L20	PEL65_62	LSU ribosomal protein L20p	PEL66_1974	LSU ribosomal protein L20p	P869_07255	50S ribosomal protein L20	LRU_00144	50S ribosomal protein L20	LRP_721	50S ribosomal protein L20
GRL1172_366	FIG001553: Hydrolase, HAD subfamily IIIA	HMPREF0542_10287	HAD phosphatase, family IIIA	LRC_RS05670	HAD family hydrolase	LRN_0955	HAD superfamily hydrolase	PEL65_63	FIG001553: Hydrolase, HAD subfamily IIIA	PEL66_1975	FIG001553: Hydrolase, HAD subfamily IIIA	P869_07260	HAD family hydrolase	LRU_00146	HAD superfamily hydrolase	LRP_720	HAD superfamily hydrolase
GRL1172_367	GTP-binding protein YqeH, required for biogenesis of 30S ribosome subunit	HMPREF0542_10286	ribosome biogenesis GTPase YqeH	LRC_RS05665	GTPase	LRN_0954	GTP-binding protein	PEL65_64	GTP-binding protein YqeH, required for biogenesis of 30S ribosome subunit	PEL66_1976	GTP-binding protein YqeH, required for biogenesis of 30S ribosome subunit	P869_07265	GTPase	LRU_00147	GTP-binding protein	LRP_719	GTP-binding protein
GRL1172_368	FIG004454: RNA binding protein	HMPREF0542_10285	RNA-binding protein, YhbY family	LRC_RS05660	RNA-binding protein	LRN_0953	RNA-binding protein	PEL65_65	FIG004454: RNA binding protein	PEL66_1977	FIG004454: RNA binding protein	P869_07270	RNA-binding protein	LRU_00148	RNA-binding protein	LRP_718	RNA-binding protein
GRL1172_369	Nicotinate-nucleotide adenylyltransferase	HMPREF0542_10284	nicotinate-nucleotide adenylyltransferase	LRC_RS05655	nicotinic acid mononucleotide adenylyltransferase	LRN_0952	nicotinate-nucleotide adenylyltransferase	PEL65_66	Nicotinate-nucleotide adenylyltransferase	PEL66_1978	Nicotinate-nucleotide adenylyltransferase	P869_07275	nicotinic acid mononucleotide adenylyltransferase	LRU_00149	nicotinate-nucleotide adenylyltransferase	LRP_717	nicotinate-nucleotide adenylyltransferase
GRL1172_370	Hydrolase (HAD superfamily), YqeK	HMPREF0542_10283	hydrolase, HD family	LRC_RS05650	hypothetical protein	LRN_0951	HD domain protein	PEL65_67	Hydrolase (HAD superfamily), YqeK	PEL66_1979	Hydrolase (HAD superfamily), YqeK	P869_07280	hypothetical protein	LRU_00150	HD superfamily hydrolase	LRP_716	HD domain protein
GRL1172_371	Iojap protein	HMPREF0542_10282	iojap-like protein	LRC_RS05645	Iojap-like protein	LRN_0950	Iojap-like protein	PEL65_68	Ribosomal silencing factor RsfA (former Iojap)	PEL66_1980	Ribosomal silencing factor RsfA (former Iojap)	P869_07285	Iojap family protein	LRU_00151	iojap family protein	LRP_715	Iojap family protein
GRL1172_372	FIG145533: Methyltransferase	HMPREF0542_10281	methyltransferase domain protein	LRC_RS05640	SAM-dependent methyltransferase	LRN_0949	methyltyransferase	PEL65_69	FIG145533: Methyltransferase	PEL66_1981	FIG145533: Methyltransferase	P869_07290	SAM-dependent methyltransferase	LRU_00152	methyltransferase	LRP_714	methyltransferase
GRL1172_373	FIG007079: UPF0348 protein family	HMPREF0542_10280	cytidyltransferase-related domain protein	LRC_RS05635	hypothetical protein	LRN_0948	nucleotidyltransferase	PEL65_70	FIG007079: UPF0348 protein family	PEL66_1982	FIG007079: UPF0348 protein family	P869_07295	hypothetical protein	LRU_00153	nucleotidyltransferase	LRP_713	nucleotidyltransferase
GRL1172_374	COG1399 protein in cluster with ribosomal protein L32p, Firmicutes subfamily	HMPREF0542_10279	putative ACR, COG1399	LRC_RS05630	DNA-binding protein	LRN_0947	hypothetical protein	PEL65_71	COG1399 protein in cluster with ribosomal protein L32p, Firmicutes subfamily	PEL66_1983	COG1399 protein in cluster with ribosomal protein L32p, Firmicutes subfamily	P869_07300	DNA-binding protein	LRU_00154	nucleic acid-binding protein	LRP_712	hypothetical protein
GRL1172_375	GTP-binding protein EngB	HMPREF0542_10276	ribosome biogenesis GTP-binding protein YsxC	LRC_RS05625	GTP-binding protein YsxC	LRN_0946	ribosome biogenesis GTP-binding protein YsxC	PEL65_73	GTP-binding protein EngB	PEL66_1985	GTP-binding protein EngB	P869_07305	GTP-binding protein YsxC	LRU_00156	GTPase	LRP_711	ribosome bioproteinsis GTP-binding protein YsxC
GRL1172_376	FIG00743467: hypothetical protein	HMPREF0542_10275	MazG nucleotide pyrophosphohydrolase domain protein	LRC_RS05620	nucleotide pyrophosphohydrolase	LRN_0945	MazG nucleotide pyrophosphohydrolase	PEL65_74	FIG00743467: hypothetical protein	PEL66_1986	FIG00743467: hypothetical protein	P869_07310	nucleotide pyrophosphohydrolase	LRU_00157	MazG nucleotide pyrophosphohydrolase	LRP_710	MazG nucleotide pyrophosphohydrolase
GRL1172_377	FIG00748606: hypothetical protein	HMPREF0542_10274	hypothetical protein			LRN_0944	hypothetical protein	PEL65_75	hypothetical protein	PEL66_1987	hypothetical protein	P869_07315	hypothetical protein	LRU_00158	hypothetical protein	LRP_709	hypothetical protein
GRL1172_378	Cell division transporter, ATP-binding protein FtsE (TC 3.A.5.1.1)	HMPREF0542_10273	ABC transporter, ATP-binding protein	LRC_RS05615	ABC transporter ATP-binding protein	LRN_0943	ABC transporter ATP-binding protein	PEL65_76	Cell division transporter, ATP-binding protein FtsE (TC 3.A.5.1.1)	PEL66_1988	Cell division transporter, ATP-binding protein FtsE (TC 3.A.5.1.1)	P869_07320	ABC transporter ATP-binding protein	LRU_00159	ABC superfamily ATP binding cassette transporter, ABC protein	LRP_708	glutamine ABC superfamily ATP binding cassette transporter, ABC protein
GRL1172_379	Excinuclease ABC subunit C	HMPREF0542_10272	excinuclease ABC, C subunit	LRC_RS05610	excinuclease ABC subunit C	LRN_0942	excinuclease ABC subunit C	PEL65_77	Excinuclease ABC subunit C	PEL66_1989	Excinuclease ABC subunit C	P869_04375	excinuclease ABC subunit C	LRU_00160	excinuclease ABC subunit C	LRP_707	excinuclease ABC subunit C
GRL1172_380	hypothetical protein
GRL1172_381	COG0536: GTP-binding protein Obg	HMPREF0542_11561	Obg family GTPase CgtA	LRC_RS05600	GTPase CgtA	LRN_0941	Spo0B-associated GTP-binding protein	PEL65_79	GTP-binding protein Obg	PEL66_1990	GTP-binding protein Obg	P869_04845	GTPase CgtA	LRU_00162	GTPase ObgE	LRP_706	Spo0B-associated GTP-binding protein
GRL1172_382	Acyltransferase	HMPREF0542_11560	acyltransferase	LRC_RS05595	acyltransferase			PEL65_80	Acyltransferase	PEL66_1991	Acyltransferase	P869_04840	acyltransferase	LRU_00163	acyltransferase	LRP_705	acyltransferase
GRL1172_383	hypothetical protein	HMPREF0542_11559	hypothetical protein	LRC_RS05590	hypothetical protein	LRN_0939	hypothetical protein	PEL65_81	hypothetical protein	PEL66_1992	hypothetical protein	P869_04835	hypothetical protein	LRU_00164	hypothetical protein	LRP_704	hypothetical protein
GRL1172_384	Ribonuclease Z	HMPREF0542_11558	ribonuclease Z	LRC_RS05585	ribonuclease Z	LRN_0938	ribonuclease Z	PEL65_82	Ribonuclease Z	PEL66_1993	Ribonuclease Z	P869_04830	ribonuclease Z	LRU_00165	ribonuclease Z	LRP_703	ribonuclease Z
GRL1172_385	Oxidoreductase, short-chain dehydrogenase/reductase family	HMPREF0542_11557	oxidoreductase, short chain dehydrogenase/reductase family protein	LRC_RS05580	short-chain dehydrogenase	LRN_0937	short chain dehydrogenase	PEL65_83	Short-chain dehydrogenase/reductase SDR	PEL66_1994	Short-chain dehydrogenase/reductase SDR	P869_04825	short-chain dehydrogenase	LRU_00166	short chain dehydrogenase	LRP_702	short-chain dehydrogenase reductase family oxidoreductase
GRL1172_386	FIG00744981: hypothetical protein	HMPREF0542_11556	hypothetical protein	LRC_RS05575	hypothetical protein	LRN_0936	hypothetical protein	PEL65_84	FIG00744981: hypothetical protein	PEL66_1995	FIG00744981: hypothetical protein	P869_04820	hypothetical protein	LRU_00167	hypothetical protein	LRP_701	hypothetical protein
GRL1172_387	Single-stranded-DNA-specific exonuclease RecJ	HMPREF0542_11555	single-stranded-DNA-specific exonuclease RecJ			LRN_0935	single-stranded-DNA-specific exonuclease RecJ	PEL65_85	Single-stranded-DNA-specific exonuclease RecJ	PEL66_1996	Single-stranded-DNA-specific exonuclease RecJ	P869_04815	single-stranded DNA exonuclease	LRU_00168	single-stranded-DNA-specific exonuclease	LRP_700	single-stranded-DNA-specific exonuclease RecJ
GRL1172_388	Adenine phosphoribosyltransferase	HMPREF0542_11554	adenine phosphoribosyltransferase	LRC_RS05565	adenine phosphoribosyltransferase	LRN_0934	adenine phosphoribosyltransferase	PEL65_86	Adenine phosphoribosyltransferase	PEL66_1997	Adenine phosphoribosyltransferase	P869_04810	adenine phosphoribosyltransferase	LRU_00169	adenine phosphoribosyltransferase	LRP_699	adenine phosphoribosyltransferase
GRL1172_389	Trk system potassium uptake protein TrkA	HMPREF0542_11553	TrkA N-terminal domain protein	LRC_RS05560	potassium transporter Trk	LRN_0933	Trk family potassium transporter, NAD-binding protein	PEL65_87	Trk system potassium uptake protein TrkA	PEL66_1998	Trk system potassium uptake protein TrkA	P869_04805	potassium transporter Trk	LRU_00170	Trk family potassium (K+) transporter, NAD+ binding protein	LRP_698	Trk family potassium (K+) transporter, NAD+ binding protein
GRL1172_390	Inner membrane protein translocase component YidC, OxaA protein	HMPREF0542_11552	membrane protein insertase, YidC/Oxa1 family	LRC_RS05555	membrane protein	LRN_0932	preprotein translocase subunit YidC	PEL65_88	Inner membrane protein translocase component YidC, OxaA protein	PEL66_1999	Inner membrane protein translocase component YidC, OxaA protein	P869_04800	membrane protein	LRU_00171	Oxa1 family cytochrome oxidase biogenesis protein	LRP_697	preprotein translocase subunit YidC
GRL1172_391	Acylphosphate phosphohydrolase, putative	HMPREF0542_11551	acylphosphatase	LRC_RS05550	acylphosphatase	LRN_0931	acylphosphatase	PEL65_89	Acylphosphate phosphohydrolase, putative	PEL66_2000	Acylphosphate phosphohydrolase, putative	P869_04795	acylphosphatase	LRU_00172	acylphosphatase	LRP_696	acylphosphatase
GRL1172_392	Hydroxymethylglutaryl-CoA synthase	HMPREF0542_11550	hydroxymethylglutaryl-CoA synthase	LRC_RS05545	hydroxymethylglutaryl-CoA synthase	LRN_0930	hydroxymethylglutaryl-CoA synthase	PEL65_90	Hydroxymethylglutaryl-CoA synthase	PEL66_2001	Hydroxymethylglutaryl-CoA synthase	P869_04790	hydroxymethylglutaryl-CoA synthase	LRU_00173	hydroxymethylglutaryl-CoA synthase	LRP_695	hydroxymethylglutaryl-CoA synthase
GRL1172_393	hypothetical protein	HMPREF0542_11549	hypothetical protein	LRC_RS05540	hypothetical protein	LRN_0929	hypothetical protein	PEL65_91	hypothetical protein	PEL66_2002	hypothetical protein	P869_04785	hypothetical protein	LRU_00174	hypothetical protein	LRP_694	hypothetical protein
GRL1172_394	FIG00749923: hypothetical protein	HMPREF0542_11548	hypothetical protein	LRC_RS05535	exonuclease SbcC	LRN_0928	hypothetical protein	PEL65_92	FIG00749923: hypothetical protein	PEL66_2003	FIG00749923: hypothetical protein	P869_04780	exonuclease SbcC	LRU_00175	hypothetical protein	LRP_693	hypothetical protein
GRL1172_395	FIG00752829: hypothetical protein	HMPREF0542_11547	hypothetical protein	LRC_RS05530	hypothetical protein	LRN_0927	hypothetical protein	PEL65_93	FIG00752829: hypothetical protein	PEL66_2004	FIG00752829: hypothetical protein	P869_04775	hypothetical protein	LRU_00176	hypothetical protein	LRP_692	hypothetical protein
GRL1172_396	hypothetical protein	HMPREF0542_11546	hypothetical protein	LRC_RS05525	hypothetical protein	LRN_0926	hypothetical protein	PEL65_94	hypothetical protein	PEL66_2005	hypothetical protein	P869_04770	hypothetical protein	LRU_00177	hypothetical protein	LRP_691	hypothetical protein
GRL1172_397	Translation elongation factor LepA	HMPREF0542_11544	GTP-binding protein LepA	LRC_RS05520	elongation factor 4	LRN_0925	GTP-binding protein LepA	PEL65_95	Translation elongation factor LepA	PEL66_2006	Translation elongation factor LepA	P869_04765	GTP-binding protein LepA	LRU_00178	GTP-binding protein LepA	LRP_690	GTP-binding protein LepA
GRL1172_398	Putative tRNA-m1A22 methylase	HMPREF0542_11543	hypothetical protein	LRC_RS05515	SAM-dependent methyltransferase	LRN_0924	hypothetical protein	PEL65_96	Putative tRNA-m1A22 methylase	PEL66_2007	Putative tRNA-m1A22 methylase	P869_04760	SAM-dependent methyltransferase	LRU_00179	S-adenosyl-L-methionine-dependent methyltransferase	LRP_689	hypothetical protein
GRL1172_399	FIG146262: hypothetical protein	HMPREF0542_11542	dinuclear metal center protein, YbgI family	LRC_RS05510	Nif3-like dinuclear metal center hexameric protein	LRN_0923	hypothetical protein	PEL65_97	FIG146262: hypothetical protein	PEL66_2008	FIG146262: hypothetical protein	P869_04755	dinuclear metal center protein, YbgI family	LRU_00180	protein of hypothetical function DUF34	LRP_688	hypothetical protein
GRL1172_400	Tripeptide aminopeptidase	HMPREF0542_11541	peptidase T	LRC_RS05505	peptidase T	LRN_0922	tripeptide aminopeptidase	PEL65_98	Tripeptide aminopeptidase	PEL66_2009	Tripeptide aminopeptidase	P869_04750	peptidase T	LRU_00181	tripeptide aminopeptidase	LRP_687	tripeptide aminopeptidase
GRL1172_401	COG0553: Superfamily II DNA/RNA helicases, SNF2 family	HMPREF0542_11539	SNF2 family N-terminal domain protein	LRC_RS05500	helicase SNF	LRN_0921	SNF2 family helicase	PEL65_99	COG0553: Superfamily II DNA/RNA helicases, SNF2 family	PEL66_2010	COG0553: Superfamily II DNA/RNA helicases, SNF2 family	P869_04745	helicase SNF	LRU_00182	Snf2 family helicase	LRP_686	SNF2 family helicase
GRL1172_402	hypothetical protein							PEL65_100	hypothetical protein							LRP_685	hypothetical protein
GRL1172_403	Oligopeptide ABC transporter, periplasmic oligopeptide-binding protein OppA (TC 3.A.1.5.1)	HMPREF0542_11536	ABC transporter, substrate-binding protein, family 5	LRC_RS05495	peptide ABC transporter substrate-binding protein	LRN_0920	oligopeptide ABC superfamily ATP binding cassette transporter	PEL65_101	Oligopeptide ABC transporter, periplasmic oligopeptide-binding protein OppA (TC 3.A.1.5.1)	PEL66_2011	Oligopeptide ABC transporter, periplasmic oligopeptide-binding protein OppA (TC 3.A.1.5.1)	P869_08110	peptide ABC transporter substrate-binding protein	LRU_00184	oligopeptide ABC superfamily ATP binding cassette transporter, binding protein	LRP_684	Bacterial extracellular solute-binding protein
GRL1172_404	hypothetical protein	HMPREF0542_11535	hypothetical protein					PEL65_102	hypothetical protein	PEL66_2012	hypothetical protein	P869_07070	hypothetical protein
GRL1172_405	ClpB protein	HMPREF0542_11534	ATP-dependent chaperone protein ClpB	LRC_RS05490	ATP-dependent Clp protease ATP-binding protein	LRN_0919	chaperone protein ClpB	PEL65_103	ClpB protein	PEL66_2013	ClpB protein	P869_07065	ATP-dependent Clp protease ATP-binding protein	LRU_00187	chaperone ClpB	LRP_683	chaperone protein ClpB
GRL1172_406	hypothetical protein	HMPREF0542_11533	hypothetical protein	LRC_RS05475	membrane protein	LRN_0918	hypothetical protein	PEL65_104	hypothetical protein	PEL66_2014	hypothetical protein	P869_05590	membrane protein	LRU_00188	hypothetical protein	LRP_682	hypothetical protein
GRL1172_407	DNA polymerase III alpha subunit	HMPREF0542_11532	DNA polymerase III, alpha subunit	LRC_RS05470	DNA-directed DNA polymerase III subunit alpha	LRN_0917	DNA-directed DNA polymerase III alpha subunit	PEL65_105	DNA polymerase III alpha subunit	PEL66_2015	DNA polymerase III alpha subunit	P869_05585	DNA-directed DNA polymerase III subunit alpha	LRU_00189	DNA polymerase III alpha subunit	LRP_681	DNA-directed DNA polymerase III alpha subunit
GRL1172_408	hypothetical protein					LRN_0916	methyl-accepting chemotaxis sensory transducer	PEL65_106	hypothetical protein	PEL66_2016	hypothetical protein	P869_05575	hypothetical protein			LRP_680	methyl-accepting chemotaxis protein
GRL1172_409	FIG00630584: hypothetical protein	HMPREF0542_11530	hypothetical protein			LRN_0915	methyl-accepting chemotaxis protein	PEL65_107	hypothetical protein							LRP_679	hypothetical protein
GRL1172_410	DNA-entry nuclease (Competence-specific nuclease)	HMPREF0542_10770	DNA/RNA non-specific endonuclease	LRC_RS05460	DNA-entry nuclease	LRN_0912	DNA-RNA non-specific endonuclease	PEL65_108	DNA-entry nuclease (Competence-specific nuclease)	PEL66_2019	DNA-entry nuclease (Competence-specific nuclease)	P869_04545	DNA-entry nuclease	LRU_00193	DNA/RNA non-specific endonuclease	LRP_678	DNA RNA non-specific endonuclease
GRL1172_411	Nitroreductase family protein	HMPREF0542_10769	hypothetical protein									P869_04550	nitroreductase	LRU_00194	nitroreductase family protein	LRP_677	hypothetical protein
GRL1172_412	hypothetical protein							PEL65_109	Nitroreductase family protein	PEL66_2021	Nitroreductase family protein
GRL1172_413	HNH homing endonuclease # Phage intron	HMPREF0542_10767	hypothetical protein	LRC_RS05435	HNH endonuclease			PEL65_111	HNH homing endonuclease # Phage intron	PEL66_2026	HNH homing endonuclease # Phage intron	P869_04560	HNH endonuclease	LRU_00199	HNH endonuclease family prophage LambdaSa2	LRP_379	HNH endonuclease family prophage LambdaSa2
GRL1172_414	CRISPR-associated helicase Cas3							PEL65_112	CRISPR-associated helicase Cas3
GRL1172_415	CRISPR-associated protein, CT1134 family							PEL65_113	CRISPR-associated protein, Cas5d family
GRL1172_416	CRISPR-associated protein, Csd1 family							PEL65_114	CRISPR-associated protein, Csd1 family
GRL1172_417	CRISPR-associated protein, Csd2 family							PEL65_115	CRISPR-associated protein, Csd2 family
GRL1172_418	CRISPR-associated RecB family exonuclease Cas4b							PEL65_116	CRISPR-associated RecB family exonuclease Cas4
GRL1172_419	CRISPR-associated protein Cas1							PEL65_117	CRISPR-associated protein Cas1
GRL1172_420	hypothetical protein					LRN_0352	peptidase C26	PEL65_2100	Glutamine amidotransferase, class I	PEL66_213	Glutamine amidotransferase, class I			LRU_02150	putative gamma-glutamyl-gamma-aminobutyrate hydrolase	LRP_1369	glutamine amidotransferase class-I domain protein
GRL1172_421	hypothetical protein
GRL1172_422	hypothetical protein					LRN_0350	transposon integrase					P869_01340	hypothetical protein			LRP_1371	transposon integrase
GRL1172_423	Integrase															LRP_1372	transposon integrase
GRL1172_424	hypothetical protein					LRN_0347	hypothetical protein									LRP_1373	hypothetical protein
GRL1172_425	Inner membrane protein					LRN_0346	PSE family sulfate exporter									LRP_1374	PSE family sulfate exporter
GRL1172_426	LysR family transcriptional regulator YeiE					LRN_0345	transcriptional regulator									LRP_1375	hypothetical protein
GRL1172_427	VanZ family protein															LRP_1376	hypothetical protein
GRL1172_428	hypothetical protein					LRN_0343	hypothetical protein									LRP_1377	hypothetical protein
GRL1172_429	hypothetical protein			LRC_RS07185	transposase	LRN_0342	hypothetical protein									LRP_1378	hypothetical protein
GRL1172_430	Mobile element protein					LRN_0340	transposase
GRL1172_431	Mobile element protein
GRL1172_432	Lead, cadmium, zinc and mercury transporting ATPase; Copper-translocating P-type ATPase															LRP_340	copper-exporting ATPase
GRL1172_433	Mobile element protein
GRL1172_434	hypothetical protein
GRL1172_435	Lysyl-tRNA synthetase (class II)	HMPREF0542_10813	lysine--tRNA ligase	LRC_RS01900	lysyl-tRNA synthetase	LRN_0338	lysyl-tRNA synthetase	PEL65_1618	Lysyl-tRNA synthetase (class II)	PEL66_222	Lysyl-tRNA synthetase (class II)	P869_01300	lysyl-tRNA synthetase	LRU_02159	lysyl-tRNA synthetase	LRP_1387	lysine--tRNA ligase
GRL1172_436	tRNA dihydrouridine synthase B	HMPREF0542_10812	TIM-barrel protein, nifR3 family	LRC_RS01895	tRNA-dihydrouridine synthase	LRN_0337	tRNA-dihydrouridine synthase	PEL65_1617	tRNA dihydrouridine synthase B	PEL66_223	tRNA dihydrouridine synthase B	P869_01295	tRNA-dihydrouridine synthase	LRU_02160	tRNA-dihydrouridine synthase	LRP_1388	tRNA-dihydrouridine synthase
GRL1172_437	Chaperonin (heat shock protein 33)	HMPREF0542_10811	chaperonin HslO	LRC_RS01890	heat shock protein Hsp33	LRN_0336	chaperonin HslO	PEL65_1616	Chaperonin (heat shock protein 33)	PEL66_224	Chaperonin (heat shock protein 33)	P869_01290	heat shock protein Hsp33	LRU_02161	heat shock protein HSP33	LRP_1389	chaperonin HslO
GRL1172_438	hypothetical protein	HMPREF0542_10231	hypothetical protein					PEL65_1916	hypothetical protein	PEL66_755	hypothetical protein	P869_01285	hypothetical protein	LRU_01323	hypothetical protein
GRL1172_439	hypothetical protein			LRC_RS09890	hypothetical protein					PEL66_226	hypothetical protein			LRU_01604	hypothetical protein
GRL1172_440	Cell division protein FtsH	HMPREF0542_10810	ATP-dependent metallopeptidase HflB	LRC_RS01880	cell division protein FtsH	LRN_0335	cell division protein	PEL65_1615	Cell division protein FtsH	PEL66_227	Cell division protein FtsH	P869_06075	cell division protein FtsH	LRU_02162	cell division protein FtsH, ATP-dependent zinc metallopeptidase	LRP_1390	cell division protein FtsH
GRL1172_441	Hypoxanthine-guanine phosphoribosyltransferase	HMPREF0542_10809	hypoxanthine phosphoribosyltransferase	LRC_RS01875	hypoxanthine phosphoribosyltransferase	LRN_0334	hypoxanthine-guanine phosphoribosyltransferase	PEL65_1614	Hypoxanthine-guanine phosphoribosyltransferase	PEL66_228	Hypoxanthine-guanine phosphoribosyltransferase	P869_06070	hypoxanthine phosphoribosyltransferase	LRU_02163	hypoxanthine-guanine phosphoribosyltransferase	LRP_1391	hypoxanthine-guanine phosphoribosyltransferase
GRL1172_442	tRNA(Ile)-lysidine synthetase	HMPREF0542_10808	tRNA(Ile)-lysidine synthetase	LRC_RS01870	tRNA(Ile)-lysidine synthetase	LRN_0333	tRNA(Ile)-lysidine synthase TilS	PEL65_1613	tRNA(Ile)-lysidine synthetase	PEL66_229	tRNA(Ile)-lysidine synthetase	P869_06065	tRNA(Ile)-lysidine synthetase	LRU_02164	tRNA(Ile)-lysidine synthase TilS	LRP_1392	tRNA(Ile)-lysidine synthase (tRNA(Ile)-lysidinesynthetase)
GRL1172_443	hypothetical protein	HMPREF0542_10807	hypothetical protein					PEL65_1612	hypothetical protein	PEL66_230	hypothetical protein
GRL1172_444	RNA binding protein, contains ribosomal protein S1 domain	HMPREF0542_10806	S1 RNA binding domain protein	LRC_RS01860	RNA-binding protein	LRN_0332	S1 RNA-binding domain protein	PEL65_1611	RNA binding protein, contains ribosomal protein S1 domain	PEL66_231	RNA binding protein, contains ribosomal protein S1 domain	P869_03075	RNA-binding protein	LRU_02166	RNA-binding protein	LRP_1393	S1 RNA-binding domain protein
GRL1172_445	Cell division protein DivIC (FtsB), stabilizes FtsL against RasP cleavage	HMPREF0542_10805	septum formation initiator	LRC_RS01855	cell division protein DIVIC	LRN_0331	cell division protein DIVIC	PEL65_1610	Cell division protein DivIC (FtsB), stabilizes FtsL against RasP cleavage	PEL66_232	Cell division protein DivIC (FtsB), stabilizes FtsL against RasP cleavage	P869_03080	cell division protein DIVIC	LRU_02167	septum formation initiator protein	LRP_1394	cell division protein DIVIC
GRL1172_446	S4-domain-containing heat shock protein	HMPREF0542_10804	S4 domain protein	LRC_RS01850	hypothetical protein	LRN_0330	heat shock protein	PEL65_1609	S4-domain-containing heat shock protein	PEL66_233	S4-domain-containing heat shock protein	P869_03085	hypothetical protein	LRU_02168	S4 RNA-binding domain protein	LRP_1395	S4 domain protein
GRL1172_447	Low temperature requirement B protein	HMPREF0542_10803	polysaccharide biosynthesis protein	LRC_RS01845	PST family polysaccharide transporter	LRN_0329	PST family polysaccharide transporter	PEL65_1608	Low temperature requirement B protein	PEL66_234	Low temperature requirement B protein	P869_03090	PST family polysaccharide transporter	LRU_02169	PST family polysaccharide transporter	LRP_1396	PST family polysaccharide transporter
GRL1172_448	Transcription-repair coupling factor	HMPREF0542_10802	transcription-repair coupling factor	LRC_RS01840	transcription-repair coupling factor	LRN_0328	transcription-repair coupling factor	PEL65_1607	Transcription-repair coupling factor	PEL66_235	Transcription-repair coupling factor	P869_03095	transcription-repair coupling factor	LRU_02170	transcription-repair coupling factor	LRP_1397	transcription-repair coupling factor
GRL1172_449	Peptidyl-tRNA hydrolase	HMPREF0542_10801	aminoacyl-tRNA hydrolase	LRC_RS01835	peptidyl-tRNA hydrolase	LRN_0327	peptidyl-tRNA hydrolase	PEL65_1606	Peptidyl-tRNA hydrolase	PEL66_236	Peptidyl-tRNA hydrolase	P869_03100	peptidyl-tRNA hydrolase	LRU_02171	peptidyl-tRNA hydrolase	LRP_1398	peptidyl-tRNA hydrolase
GRL1172_450	L-lactate dehydrogenase	HMPREF0542_10800	L-lactate dehydrogenase	LRC_RS01830	l-lactate dehydrogenase	LRN_0326	L-lactate dehydrogenase	PEL65_1605	L-lactate dehydrogenase	PEL66_237	L-lactate dehydrogenase	P869_03105	L-lactate dehydrogenase	LRU_02172	L-lactate dehydrogenase	LRP_1399	L-lactate dehydrogenase
GRL1172_451	hypothetical protein							PEL65_1604	hypothetical protein	PEL66_238	hypothetical protein			LRU_02173	hypothetical protein	LRP_1400	hypothetical protein
GRL1172_452	FIG00742398: hypothetical protein	HMPREF0542_10799	CBS domain protein	LRC_RS01815	hypothetical protein	LRN_0325	cystathionine beta-synthase domain protein	PEL65_203	FIG00742398: hypothetical protein	PEL66_1375	FIG00742398: hypothetical protein	P869_03110	hypothetical protein	LRU_02174	cystathionine beta-synthase domain protein	LRP_1401	cystathionine beta-synthase domain protein
GRL1172_453	hypothetical protein									PEL66_1637	hypothetical protein			LRU_01799	hypothetical protein	LRP_1402	hypothetical protein
GRL1172_454	hypothetical protein	HMPREF0542_10797	hypothetical protein	LRC_RS01810	glutamyl-tRNA amidotransferase	LRN_0323	hypothetical protein	PEL65_204	hypothetical protein	PEL66_1376	hypothetical protein	P869_09820	glutamyl-tRNA amidotransferase	LRU_02178	hypothetical protein	LRP_1403	hypothetical protein
GRL1172_455	Transcriptional regulator, GntR family	HMPREF0542_10796	UbiC transcription regulator-associated domain protein	LRC_RS01805	transcriptional regulator	LRN_0322	GntR family transcriptional regulator	PEL65_205	Transcriptional regulator, GntR family	PEL66_1377	Transcriptional regulator, GntR family	P869_09815	transcriptional regulator	LRU_02179	transcriptional regulator	LRP_1404	GntR family transcriptional regulator
GRL1172_456	Programmed cell death toxin YdcE	HMPREF0542_10795	toxin-antitoxin system, toxin component, MazF family	LRC_RS01800	PemK family transcriptional regulator	LRN_0321	PemK family transcriptional regulator	PEL65_206	Programmed cell death toxin YdcE	PEL66_1378	Programmed cell death toxin YdcE	P869_09810	PemK family transcriptional regulator	LRU_02180	PemK family transcriptional regulator	LRP_1405	PemK family transcriptional regulator
GRL1172_457	FIG00752976: hypothetical protein	HMPREF0542_10794	hypothetical protein	LRC_RS01795	hypothetical protein	LRN_0320	hypothetical protein	PEL65_207	FIG00752976: hypothetical protein	PEL66_1379	FIG00752976: hypothetical protein	P869_09805	hypothetical protein	LRU_02181	hypothetical protein	LRP_1406	hypothetical protein
GRL1172_458	Alanine racemase	HMPREF0542_10793	alanine racemase	LRC_RS01790	alanine racemase	LRN_0319	alanine racemase	PEL65_208	Alanine racemase	PEL66_1380	Alanine racemase	P869_09800	alanine racemase	LRU_02182	alanine racemase	LRP_1407	alanine racemase
GRL1172_459	Holo-[acyl-carrier protein] synthase	HMPREF0542_10792	holo-[acyl-carrier-protein] synthase	LRC_RS01785	4'-phosphopantetheinyl transferase	LRN_0318	4'-phosphopantetheinyl transferase	PEL65_209	Holo-[acyl-carrier protein] synthase	PEL66_1381	Holo-[acyl-carrier protein] synthase	P869_09795	4'-phosphopantetheinyl transferase	LRU_02183	holo-[acyl-carrier-protein] synthase	LRP_1408	holo-(acyl-carrier-protein) synthase
GRL1172_460	Cold-shock DEAD-box protein A	HMPREF0542_10791	DEAD/DEAH box helicase	LRC_RS01780	DEAD/DEAH box helicase	LRN_0317	ATP-dependent RNA helicase	PEL65_210	DEAD-box ATP-dependent RNA helicase CshA	PEL66_1382	DEAD-box ATP-dependent RNA helicase CshA	P869_09790	DEAD/DEAH box helicase	LRU_02184	ATP-dependent RNA helicase	LRP_1409	ATP-dependent RNA helicase DeaD
GRL1172_461	UDP-N-acetylmuramoylalanyl-D-glutamyl-2,6- diaminopimelate--D-alanyl-D-alanine ligase	HMPREF0542_10790	UDP-N-acetylmuramoyl-tripeptide--D-alanyl-D- alanine ligase	LRC_RS01775	UDP-N-acetylmuramoyl-tripeptide--D-alanyl-D- alanine ligase	LRN_0316	UDP-N-acetylmuramoyl-tripeptide--D-alanyl-D- alanine ligase	PEL65_211	UDP-N-acetylmuramoylalanyl-D-glutamyl-2,6- diaminopimelate--D-alanyl-D-alanine ligase	PEL66_1383	UDP-N-acetylmuramoylalanyl-D-glutamyl-2,6- diaminopimelate--D-alanyl-D-alanine ligase	P869_09785	UDP-N-acetylmuramoyl-tripeptide--D-alanyl-D- alanine ligase	LRU_02185	UDP-N-acetylmuramoyl-tripeptide-D-alanyl-D- alanine ligase	LRP_1410	UDP-N-acetylmuramoyl-tripeptide--D-alanyl-D- alanine ligase
GRL1172_462	Heat shock protein HtpX	HMPREF0542_10789	peptidase, M48 family	LRC_RS01770	heat shock protein HtpX	LRN_0315	heat shock protein	PEL65_212	Heat shock protein HtpX	PEL66_1384	Heat shock protein HtpX	P869_09780	heat shock protein HtpX	LRU_02186	heat shock protein HtpX	LRP_1411	heat shock protein HtpX
GRL1172_463	LemA protein	HMPREF0542_10788	LemA family protein	LRC_RS01765	membrane protein	LRN_0314	membrane protein LemA	PEL65_213	LemA protein	PEL66_1385	LemA protein	P869_09775	membrane protein	LRU_02187	membrane protein LemA	LRP_1412	LemA
GRL1172_464	67kDa Myosin-crossreactive streptococcal antigen	HMPREF0542_10787	hypothetical protein	LRC_RS01760	hypothetical protein	LRN_0313	myosin-cross-reactive antigen	PEL65_214	Oleate hydratase	PEL66_1386	Oleate hydratase	P869_08170	hypothetical protein	LRU_02191	myosin-cross-reactive antigen	LRP_1413	myosin-cross-reactive antigen
GRL1172_465	FIG00747762: hypothetical protein	HMPREF0542_10786	hypothetical protein					PEL65_215	hypothetical protein	PEL66_1387	hypothetical protein	P869_09850	hypothetical protein	LRU_02194	hypothetical protein	LRP_1414	hypothetical protein
GRL1172_466	Cell surface hydrolase	HMPREF0542_10785	hypothetical protein	LRC_RS01755	hydrolase	LRN_0312	cell surface hydrolase	PEL65_216	Cell surface hydrolase	PEL66_1388	Cell surface hydrolase	P869_09855	hydrolase	LRU_02195	cell surface hydrolase	LRP_1415	Secreted alpha beta hydrolase
GRL1172_467	Acetyltransferase, GNAT family	HMPREF0542_10784	acetyltransferase, GNAT family	LRC_RS01750	acetyltransferase	LRN_0311	acetyltransferase	PEL65_217	Protein export cytoplasm protein SecA ATPase RNA helicase (TC 3.A.5.1.1)	PEL66_1389	Protein export cytoplasm protein SecA ATPase RNA helicase (TC 3.A.5.1.1)	P869_09860	acetyltransferase	LRU_02196	acetyltransferase	LRP_1416	acetyltransferase
GRL1172_468	hypothetical protein			LRC_RS01745	hypothetical protein			PEL65_218	hypothetical protein	PEL66_1390	hypothetical protein
GRL1172_469	hypothetical protein			LRC_RS01740	membrane protein			PEL65_220	hypothetical protein	PEL66_1392	hypothetical protein
GRL1172_470	Lipid A export ATP-binding/permease protein MsbA	HMPREF0542_10782	ABC transporter, ATP-binding protein	LRC_RS01735	multidrug ABC transporter ATP-binding protein	LRN_0310	putative xenobiotic-transporting ATPase	PEL65_221	Lipid A export ATP-binding/permease protein MsbA	PEL66_1393	Lipid A export ATP-binding/permease protein MsbA	P869_08095	multidrug ABC transporter ATP-binding protein	LRU_02197	putative xenobiotic-transporting ATPase	LRP_1417	putative xenobiotic-transporting ATPase
GRL1172_471	Lipid A export ATP-binding/permease protein MsbA	HMPREF0542_10781	ABC transporter, ATP-binding protein	LRC_RS01730	multidrug ABC transporter ATP-binding protein	LRN_0309	multidrug resistance ABC superfamily ATP binding cassette transporter	PEL65_222	Lipid A export ATP-binding/permease protein MsbA	PEL66_1394	Lipid A export ATP-binding/permease protein MsbA	P869_08090	multidrug ABC transporter ATP-binding protein	LRU_02198	ABC superfamily ATP binding cassette transporter, ABC/membrane protein	LRP_1418	multidrug resistance ABC superfamily ATP binding cassette transporter, ABC membrane protein
GRL1172_472	hypothetical protein	HMPREF0542_10780	TIGR02452 family protein	LRC_RS01725	hypothetical protein	LRN_0308	hypothetical protein	PEL65_223	hypothetical protein	PEL66_1395	hypothetical protein	P869_08085	hypothetical protein	LRU_02199	hypothetical protein	LRP_1420	hypothetical protein
GRL1172_473	DinG family ATP-dependent helicase CPE1197	HMPREF0542_10779	DEAD2 domain protein	LRC_RS01720	ATP-dependent helicase	LRN_0307	superfamily II DNA-RNA helicase	PEL65_224	DinG family ATP-dependent helicase CPE1197	PEL66_1396	DinG family ATP-dependent helicase CPE1197	P869_08080	ATP-dependent helicase	LRU_02200	superfamily II DNA/RNA helicase	LRP_1421	superfamily II DNA RNA helicase
GRL1172_474	hypothetical protein	HMPREF0542_10077	hypothetical protein
GRL1172_475	Transport ATP-binding protein CydC			LRC_RS01715	ABC transporter			PEL65_225	Transport ATP-binding protein CydC	PEL66_1398	Transport ATP-binding protein CydC			LRU_02201	hypothetical protein	LRP_1422	ABC transporter
GRL1172_476	Transport ATP-binding protein CydC
GRL1172_477	FIG00752363: hypothetical protein	HMPREF0542_10592	hypothetical protein	LRC_RS05180	hypothetical protein			PEL65_161	FIG00752363: hypothetical protein	PEL66_487	FIG00752363: hypothetical protein			LRU_00240	hypothetical protein	LRP_1636	hypothetical protein
GRL1172_478	FIG006988: Lipase/Acylhydrolase with GDSL-like motif	HMPREF0542_10591	GDSL-like protein	LRC_RS05175	lipase/acylhydrolase	LRN_0869	SGNH superfamily hydrolase	PEL65_1862	FIG006988: Lipase/Acylhydrolase with GDSL-like motif	PEL66_486	FIG006988: Lipase/Acylhydrolase with GDSL-like motif	P869_10490	lipase/acylhydrolase	LRU_00241	SGNH superfamily hydrolase	LRP_1635	GDSL-like Lipase acylhydrolase
GRL1172_479	YfaA	HMPREF0542_10590	hypothetical protein	LRC_RS05170	hypothetical protein	LRN_0868	hypothetical protein	PEL65_1861	YfaA	PEL66_485	YfaA	P869_10495	hypothetical protein	LRU_00242	hypothetical protein	LRP_1634	hypothetical protein
GRL1172_480	FIG00743134: hypothetical protein	HMPREF0542_10589	hypothetical protein	LRC_RS05165	hypothetical protein	LRN_0867	hypothetical protein	PEL65_1860	FIG00743134: hypothetical protein	PEL66_484	FIG00743134: hypothetical protein	P869_10500	hypothetical protein	LRU_00243	hypothetical protein	LRP_1633	hypothetical protein
GRL1172_481	Periplasmic protease	HMPREF0542_10588	peptidase, S41 family	LRC_RS05160	peptidase S41	LRN_0866	carboxy-terminal processing protease CtpA	PEL65_1859	Periplasmic protease	PEL66_483	Periplasmic protease	P869_10505	peptidase S41	LRU_00244	carboxy-terminal processing proteinase	LRP_1632	carboxy-terminal processing protease CtpA
GRL1172_482	Signal peptidase I	HMPREF0542_10587	signal peptidase I	LRC_RS05155	peptidase S24	LRN_0865	signal peptidase I	PEL65_1858	Signal peptidase I	PEL66_482	Signal peptidase I	P869_03045	peptidase S24	LRU_00245	signal peptidase I	LRP_1631	Signal peptidase I
GRL1172_483	50S ribosomal subunit maturation GTPase RbgA (B. subtilis YlqF)	HMPREF0542_10586	ribosome biogenesis GTP-binding protein YlqF	LRC_RS05150	ribosome biogenesis GTPase A	LRN_0864	GTP-binding protein, GTPase	PEL65_1857	50S ribosomal subunit maturation GTPase RbgA (B. subtilis YlqF)	PEL66_481	50S ribosomal subunit maturation GTPase RbgA (B. subtilis YlqF)	P869_03040	ribosome biogenesis GTPase A	LRU_00246	GTP-binding protein	LRP_1630	GTP-binding protein, GTPase
GRL1172_484	Ribonuclease HII	HMPREF0542_10585	ribonuclease HII	LRC_RS05145	ribonuclease HII	LRN_0863	ribonuclease HII	PEL65_1856	Ribonuclease HII	PEL66_480	Ribonuclease HII	P869_03035	ribonuclease HII	LRU_00247	ribonuclease HII	LRP_1629	ribonuclease HII
GRL1172_485	Rossmann fold nucleotide-binding protein Smf possibly involved in DNA uptake	HMPREF0542_10584	DNA protecting protein DprA	LRC_RS05140	DNA processing protein	LRN_0862	DNA processing protein	PEL65_1855	Rossmann fold nucleotide-binding protein Smf possibly involved in DNA uptake	PEL66_479	Rossmann fold nucleotide-binding protein Smf possibly involved in DNA uptake	P869_03030	DNA processing protein	LRU_00248	DNA processing protein	LRP_1628	DNA processing protein
GRL1172_486	DNA topoisomerase I	HMPREF0542_10583	DNA topoisomerase I	LRC_RS05135	DNA topoisomerase I	LRN_0861	DNA topoisomerase I	PEL65_1854	DNA topoisomerase I	PEL66_478	DNA topoisomerase I	P869_03025	DNA topoisomerase I	LRU_00249	DNA topoisomerase I	LRP_1627	DNA topoisomerase TopA
GRL1172_487	tRNA:m(5)U-54 MTase gid	HMPREF0542_10582	tRNA:m(5)U-54 methyltransferase	LRC_RS05130	tRNA (uracil-5-)-methyltransferase	LRN_0860	tRNA (uracil-5-)-methyltransferase Gid	PEL65_1853	tRNA:m(5)U-54 MTase gid	PEL66_477	tRNA:m(5)U-54 MTase gid	P869_03020	tRNA (uracil-5-)-methyltransferase	LRU_00250	tRNA (uracil-5-)-methyltransferase Gid	LRP_1626	tRNA (uracil-5-)-methyltransferase Gid
GRL1172_488	hypothetical protein
GRL1172_489	hypothetical protein
GRL1172_490	Niacin transporter NiaP	HMPREF0542_10580	transporter, major facilitator family protein	LRC_RS05120	major facilitator transporter	LRN_0859	major facilitator family transporter	PEL65_1851	Niacin transporter NiaP	PEL66_475	Niacin transporter NiaP	P869_03010	major facilitator transporter	LRU_00252	major facilitator family transporter	LRP_1621	major facilitator superfamily permease
GRL1172_491	Site-specific tyrosine recombinase	HMPREF0542_10578	tyrosine recombinase XerC	LRC_RS05115	tyrosine recombinase XerC	LRN_0858	site-specific recombinase XerD	PEL65_1850	Site-specific tyrosine recombinase	PEL66_474	Site-specific tyrosine recombinase	P869_03005	tyrosine recombinase XerC	LRU_00253	site-specific recombinase XerD	LRP_1620	site-specific recombinase XerD
GRL1172_492	ATP-dependent protease HslV	HMPREF0542_10577	ATP-dependent protease HslVU, peptidase subunit	LRC_RS05110	ATP-dependent protease	LRN_0857	heat shock protein HslV	PEL65_1849	ATP-dependent protease HslV	PEL66_473	ATP-dependent protease HslV	P869_06815	ATP-dependent protease	LRU_00254	ATP-dependent protease peptidase subunit	LRP_1619	heat shock protein HslV
GRL1172_493	ATP-dependent hsl protease ATP-binding subunit HslU	HMPREF0542_10576	ATP-dependent protease HslVU, ATPase subunit	LRC_RS05105	ATP-dependent protease	LRN_0856	ATP-dependent hsl protease ATP-binding subunit HslU	PEL65_1848	ATP-dependent hsl protease ATP-binding subunit HslU	PEL66_472	ATP-dependent hsl protease ATP-binding subunit HslU	P869_06820	ATP-dependent protease	LRU_00255	ATP-dependent protease ATP-binding subunit	LRP_1618	ATP-dependent hsl protease ATP-binding subunit HslU
GRL1172_494	aldose epimerase family protein	HMPREF0542_10575	aldose 1-epimerase	LRC_RS05100	aldose 1-epimerase	LRN_0855	aldose 1-epimerase	PEL65_1847	aldose epimerase family protein	PEL66_471	aldose epimerase family protein	P869_06825	aldose 1-epimerase	LRU_00256	aldose 1-epimerase	LRP_1617	aldose 1-epimerase
GRL1172_495	Acyl-phosphate:glycerol-3-phosphate O-acyltransferase PlsY	HMPREF0542_10573	acyl-phosphate glycerol 3-phosphate acyltransferase	LRC_RS05090	membrane protein	LRN_0854	acyl-phosphate glycerol-3-phosphate acyltransferase	PEL65_1845	Acyl-phosphate:glycerol-3-phosphate O-acyltransferase PlsY	PEL66_469	Acyl-phosphate:glycerol-3-phosphate O-acyltransferase PlsY	P869_09835	membrane protein	LRU_00258	acyl-phosphate glycerol-3-phosphate acyltransferase	LRP_1616	acyl-phosphate glycerol-3-phosphate acyltransferase
GRL1172_496	Topoisomerase IV subunit B	HMPREF0542_10572	DNA topoisomerase IV, B subunit	LRC_RS05085	DNA topoisomerase IV B subunit	LRN_0853	DNA topoisomerase IV subunit B	PEL65_1844	Topoisomerase IV subunit B	PEL66_468	Topoisomerase IV subunit B	P869_09830	DNA topoisomerase IV subunit B	LRU_00259	DNA topoisomerase IV subunit B	LRP_1615	DNA topoisomerase IV subunit B
GRL1172_497	Topoisomerase IV subunit A	HMPREF0542_10571	DNA topoisomerase IV, A subunit	LRC_RS05080	DNA topoisomerase IV subunit A	LRN_0852	DNA topoisomerase IV subunit A	PEL65_1843	Topoisomerase IV subunit A	PEL66_467	Topoisomerase IV subunit A			LRU_00260	DNA topoisomerase IV subunit A	LRP_1614	DNA topoisomerase IV subunit A
GRL1172_498	Fibronectin-binding protein	HMPREF0542_10570	fibronectin-binding protein A domain protein	LRC_RS05075	fibronectin-binding protein	LRN_0851	fibronectin binding protein A	PEL65_1842	Fibronectin-binding protein	PEL66_466	Fibronectin-binding protein	P869_04425	fibronectin-binding protein A	LRU_00261	fibronectin binding protein A	LRP_1613	fibronectin binding protein A
GRL1172_499	DegV family protein	HMPREF0542_10568	EDD domain protein, DegV family	LRC_RS05070	hypothetical protein	LRN_0850	DegV family protein	PEL65_1841	DegV family protein	PEL66_465	DegV family protein	P869_04435	hypothetical protein	LRU_00263	DegV family protein	LRP_1612	DegV family protein
GRL1172_500	Xylose isomerase domain protein TIM barrel	HMPREF0542_10567	AP endonuclease, family 2	LRC_RS05065	xylose isomerase	LRN_0849	family 2 AP endonuclease	PEL65_1840	Xylose isomerase domain protein TIM barrel	PEL66_464	Xylose isomerase domain protein TIM barrel	P869_04440	xylose isomerase	LRU_00264	xylose isomerase domain protein TIM	LRP_1611	xylose isomerase domain containing protein TIM barrel
GRL1172_501	hypothetical protein	HMPREF0542_10566	hypothetical protein	LRC_RS05060	hypothetical protein			PEL65_1839	hypothetical protein	PEL66_463	hypothetical protein	P869_04445	hypothetical protein			LRP_1610	hypothetical protein
GRL1172_502	Signal peptidase I	HMPREF0542_10565	signal peptidase I	LRC_RS05055	signal peptidase	LRN_0848	signal peptidase I	PEL65_1838	Signal peptidase I	PEL66_462	Signal peptidase I	P869_04450	signal peptidase	LRU_00267	signal peptidase I	LRP_1609	signal peptidase IB
GRL1172_503	hypothetical protein	HMPREF0542_10564	hypothetical protein
GRL1172_504	hypothetical protein	HMPREF0542_10563	hypothetical protein	LRC_RS05050	hypothetical protein	LRN_0847	hypothetical protein	PEL65_1837	hypothetical protein	PEL66_461	hypothetical protein	P869_04455	hypothetical protein	LRU_00268	hypothetical protein	LRP_1608	hypothetical protein
GRL1172_505	MutT/nudix family protein	HMPREF0542_10562	hydrolase, NUDIX family	LRC_RS05045	DNA mismatch repair protein MutT	LRN_0846	NUDIX family hydrolase	PEL65_1836	MutT/nudix family protein	PEL66_460	MutT/nudix family protein	P869_04460	MutT/nudix family protein	LRU_00269	NUDIX family hydrolase	LRP_1607	NUDIX family hydrolase
GRL1172_506	Aggregation promoting factor	HMPREF0542_10561	LysM domain protein	LRC_RS05040	peptidoglycan-binding protein LysM	LRN_0845	LysM domain protein	PEL65_1835	Aggregation promoting factor	PEL66_459	Aggregation promoting factor	P869_04465	peptidoglycan-binding protein LysM	LRU_00270	putative peptidoglycan-binding protein	LRP_1606	LysM domain protein
GRL1172_507	Diadenosine tetraphosphatase and related serine/threonine protein phosphatases	HMPREF0542_10560	Ser/Thr phosphatase family protein	LRC_RS05035	metallophosphoesterase	LRN_0844	metallophosphoesterase	PEL65_1834	Diadenosine tetraphosphatase and related serine/threonine protein phosphatases	PEL66_458	Diadenosine tetraphosphatase and related serine/threonine protein phosphatases	P869_04470	metallophosphoesterase	LRU_00271	metallophosphoesterase	LRP_1605	metallophosphoesterase
GRL1172_508	hypothetical protein	HMPREF0542_10558	hypothetical protein	LRC_RS05025	hypothetical protein	LRN_0843	hypothetical protein	PEL65_1832	hypothetical protein	PEL66_455	hypothetical protein	P869_04095	hypothetical protein	LRU_00275	hypothetical protein	LRP_1603	hypothetical protein
GRL1172_509	hypothetical protein
GRL1172_510	Hydrolase (HAD superfamily)	HMPREF0542_10556	Cof-like hydrolase	LRC_RS05020	phosphatase	LRN_0842	putative sugar-phosphatase	PEL65_1831	Hydrolase (HAD superfamily)	PEL66_454	Hydrolase (HAD superfamily)	P869_04105	phosphatase	LRU_00277	putative sugar-phosphatase	LRP_1601	putative sugar-phosphatase
GRL1172_511	5'-nucleotidase YjjG	HMPREF0542_10555	HAD hydrolase, TIGR02254 family	LRC_RS05015	HAD family hydrolase	LRN_0841	HAD superfamily hydrolase	PEL65_1829	5'-nucleotidase YjjG	PEL66_453	5'-nucleotidase YjjG	P869_04110	HAD family hydrolase	LRU_00278	putative 5'-nucleotidase	LRP_1600	HAD superfamily hydrolase
GRL1172_512	Histone acetyltransferase HPA2 and related acetyltransferases	HMPREF0542_10554	acetyltransferase, GNAT family	LRC_RS05010	N-acetyltransferase GCN5	LRN_0840	acetyltransferase	PEL65_1828	Histone acetyltransferase HPA2 and related acetyltransferases	PEL66_452	Histone acetyltransferase HPA2 and related acetyltransferases	P869_04115	N-acetyltransferase GCN5	LRU_00279	acetyltransferase	LRP_1599	acetyltransferase
GRL1172_513	Glutamate racemase	HMPREF0542_10553	glutamate racemase	LRC_RS05005	glutamate racemase	LRN_0839	glutamate racemase	PEL65_1827	Glutamate racemase	PEL66_451	Glutamate racemase	P869_04120	glutamate racemase	LRU_00280	glutamate racemase	LRP_1597	glutamate racemase
GRL1172_514	ATPase (PilT family)	HMPREF0542_10552	hypothetical protein	LRC_RS05000	twitching motility protein PilT	LRN_0838	putative ATPase (PilT family)	PEL65_1826	ATPase (PilT family)	PEL66_450	ATPase (PilT family)	P869_04130	twitching moltility protein PilT	LRU_00281	PilT family ATPase	LRP_1596	hypothetical protein
GRL1172_515	hypothetical protein	HMPREF0542_10551	hypothetical protein	LRC_RS04995	hypothetical protein	LRN_0837	hypothetical protein	PEL65_1825	hypothetical protein	PEL66_449	hypothetical protein	P869_04135	hypothetical protein	LRU_00282	hypothetical protein	LRP_1595	hypothetical protein
GRL1172_516	Aspartate aminotransferase	HMPREF0542_10550	putative aromatic-amino-acid transaminase	LRC_RS04990	aminotransferase A	LRN_0836	aspartate transaminase	PEL65_1824	Aspartate aminotransferase	PEL66_448	Aspartate aminotransferase	P869_04140	aminotransferase A	LRU_00283	putative aspartate transaminase	LRP_1594	aspartate transaminase
GRL1172_517	lactose transport regulator	HMPREF0542_10549	transcriptional regulator, DeoR family	LRC_RS04985	alkaline phosphatase	LRN_0835	DeoR family transcriptional regulator	PEL65_1823	lactose transport regulator	PEL66_447	lactose transport regulator	P869_04145	alkaline phosphatase	LRU_00284	DeoR family transcriptional regulator	LRP_1593	DeoR family transcriptional regulator
GRL1172_518	Manganese-dependent inorganic pyrophosphatase	HMPREF0542_10548	DHHA2 domain protein	LRC_RS04980	pyrophosphatase	LRN_0834	inorganic pyrophosphatase	PEL65_1822	Manganese-dependent inorganic pyrophosphatase	PEL66_446	Manganese-dependent inorganic pyrophosphatase	P869_04150	pyrophosphatase	LRU_00285	manganese-dependent inorganic pyrophosphatase	LRP_1592	inorganic pyrophosphatase
GRL1172_519	Transcriptional regulators, LysR family	HMPREF0542_10547	LysR substrate binding domain protein	LRC_RS04975	LysR family transcriptional regulator	LRN_0833	LysR family transcriptional regulator	PEL65_1821	Transcriptional regulators, LysR family	PEL66_445	Transcriptional regulators, LysR family	P869_04155	LysR family transcriptional regulator	LRU_00286	LysR family transcriptional regulator	LRP_1591	LysR family transcriptional regulator
GRL1172_520	Cell envelope-associated transcriptional attenuator LytR-CpsA-Psr, subfamily F2 (as in PMID19099556)	HMPREF0542_10546	cell envelope-like function transcriptional attenuator common domain protein	LRC_RS04970	LytR family transcriptional regulator	LRN_0832	LytR family transcriptional regulator	PEL65_1820	Cell envelope-associated transcriptional attenuator LytR-CpsA-Psr, subfamily F2 (as in PMID19099556)	PEL66_444	Cell envelope-associated transcriptional attenuator LytR-CpsA-Psr, subfamily F2 (as in PMID19099556)	P869_04980	LytR family transcriptional regulator	LRU_00287	LytR family transcriptional regulator	LRP_1590	transcriptional regulator
GRL1172_521	Orotate phosphoribosyltransferase	HMPREF0542_10545	orotate phosphoribosyltransferase	LRC_RS04965	orotate phosphoribosyltransferase	LRN_0831	orotate phosphoribosyltransferase	PEL65_1819	Orotate phosphoribosyltransferase	PEL66_443	Orotate phosphoribosyltransferase	P869_04985	orotate phosphoribosyltransferase	LRU_00289	orotate phosphoribosyltransferase	LRP_1588	orotate phosphoribosyltransferase
GRL1172_522	Orotidine 5'-phosphate decarboxylase	HMPREF0542_10544	orotidine 5'-phosphate decarboxylase	LRC_RS04960	orotidine 5'-phosphate decarboxylase	LRN_0830	orotidine 5'-phosphate decarboxylase	PEL65_1818	Orotidine 5'-phosphate decarboxylase	PEL66_442	Orotidine 5'-phosphate decarboxylase	P869_00960	orotidine 5'-phosphate decarboxylase	LRU_00290	orotidine 5'-phosphate decarboxylase	LRP_1587	orotidine 5'-phosphate decarboxylase
GRL1172_523	Dihydroorotate dehydrogenase, catalytic subunit	HMPREF0542_10543	dihydroorotate dehydrogenase B, catalytic subunit	LRC_RS04955	dihydroorotate dehydrogenase	LRN_0829	dihydroorotate oxidase	PEL65_1817	Dihydroorotate dehydrogenase, catalytic subunit	PEL66_441	Dihydroorotate dehydrogenase, catalytic subunit	P869_00955	dihydroorotate dehydrogenase	LRU_00291	dihydroorotate dehydrogenase 1B	LRP_1586	dihydroorotate oxidase
GRL1172_524	Carbamoyl-phosphate synthase large chain	HMPREF0542_10542	carbamoyl-phosphate synthase, large subunit	LRC_RS04950	carbamoyl phosphate synthase large subunit	LRN_0828	carbamoyl-phosphate synthase	PEL65_1816	Carbamoyl-phosphate synthase large chain	PEL66_440	Carbamoyl-phosphate synthase large chain	P869_00950	carbamoyl phosphate synthase large subunit	LRU_00292	carbamoyl phosphate synthase large subunit	LRP_1585	carbamoyl-phosphate synthase
GRL1172_525	Carbamoyl-phosphate synthase small chain	HMPREF0542_10541	carbamoyl-phosphate synthase, small subunit	LRC_RS04945	carbamoyl phosphate synthase small subunit	LRN_0827	carbamoyl-phosphate synthase	PEL65_1815	Carbamoyl-phosphate synthase small chain	PEL66_439	Carbamoyl-phosphate synthase small chain	P869_00945	carbamoyl phosphate synthase small subunit	LRU_00293	carbamoyl phosphate synthase small subunit	LRP_1584	carbamoyl-phosphate synthase
GRL1172_526	Dihydroorotase	HMPREF0542_10540	amidohydrolase family protein	LRC_RS04940	dihydroorotase	LRN_0826	dihydroorotase	PEL65_1814	Dihydroorotase	PEL66_438	Dihydroorotase	P869_00940	dihydroorotase	LRU_00294	dihydroorotase	LRP_1583	dihydroorotase
GRL1172_527	Aspartate carbamoyltransferase	HMPREF0542_10539	aspartate carbamoyltransferase	LRC_RS04935	aspartate carbamoyltransferase	LRN_0825	aspartate carbamoyltransferase catalytic subunit	PEL65_1813	Aspartate carbamoyltransferase	PEL66_437	Aspartate carbamoyltransferase	P869_06020	aspartate carbamoyltransferase	LRU_00295	aspartate carbamoyltransferase catalytic subunit	LRP_1582	aspartate carbamoyltransferase catalytic subunit
GRL1172_528	Uracil phosphoribosyltransferase / Pyrimidine operon regulatory protein PyrR	HMPREF0542_10538	phosphoribosyl transferase domain protein	LRC_RS04930	uracil phosphoribosyltransferase	LRN_0824	bifunctional pyrimidine-uracil phosphoribosyltransferase	PEL65_1812	Uracil phosphoribosyltransferase / Pyrimidine operon regulatory protein PyrR	PEL66_436	Uracil phosphoribosyltransferase / Pyrimidine operon regulatory protein PyrR	P869_06025	uracil phosphoribosyltransferase	LRU_00296	uracil phosphoribosyltransferase	LRP_1581	bifunctional pyrimidine operon attenuation protein uracil phosphoribosyltransferase
GRL1172_529	Ribosomal large subunit pseudouridine synthase D	HMPREF0542_10537	pseudouridine synthase, RluA family	LRC_RS04925	RNA pseudouridine synthase			PEL65_1811	Ribosomal large subunit pseudouridine synthase D	PEL66_435	Ribosomal large subunit pseudouridine synthase D	P869_06030	RNA pseudouridine synthase	LRU_00297	ribosomal large subunit pseudouridine synthase D	LRP_1580	ribosomal large subunit pseudouridine synthase
GRL1172_530	Lipoprotein signal peptidase	HMPREF0542_10536	signal peptidase II	LRC_RS04920	signal peptidase II	LRN_0822	lipoprotein signal peptidase	PEL65_1810	Lipoprotein signal peptidase	PEL66_434	Lipoprotein signal peptidase	P869_06035	signal peptidase II	LRU_00298	signal peptidase II	LRP_1579	signal peptidase II
GRL1172_531	hypothetical protein	HMPREF0542_10817	hypothetical protein					PEL65_710	hypothetical protein	PEL66_135	hypothetical protein	P869_06580	hypothetical protein	LRU_01872	hypothetical protein
GRL1172_532	transmembrane transport protein possibly for shikimate	HMPREF0542_11724	transporter, major facilitator family protein	LRC_RS09975	MFS transporter	LRN_1701	MFS family major facilitator transporter	PEL65_1590	transmembrane transport protein possibly for shikimate	PEL66_303	transmembrane transport protein possibly for shikimate	P869_07865	MFS transporter	LRU_01655	MFS family major facilitator transporter	LRP_1427	MFS family major facilitator transporter
GRL1172_533	hypothetical protein	HMPREF0542_11725	hypothetical protein					PEL65_1593	hypothetical protein	PEL66_301	hypothetical protein	P869_08325	membrane protein	LRU_01641	membrane protein	LRP_1426	membrane protein
GRL1172_534	hypothetical protein							PEL65_1594	hypothetical protein	PEL66_300	hypothetical protein
GRL1172_535	hypothetical protein	HMPREF0542_11726	hypothetical protein	LRC_RS09990	hypothetical protein			PEL65_1595	hypothetical protein	PEL66_299	hypothetical protein	P869_07105	hypothetical protein	LRU_01639	hypothetical protein
GRL1172_536	hypothetical protein	HMPREF0542_11728	hypothetical protein	LRC_RS09995	hypothetical protein	LRN_1704	hypothetical protein	PEL65_1596	hypothetical protein	PEL66_298	hypothetical protein	P869_08230	hypothetical protein	LRU_01637	hypothetical protein	LRP_91	hypothetical protein
GRL1172_537	hypothetical protein
GRL1172_538	Integral membrane protein	HMPREF0542_11731	hypothetical protein	LRC_RS10000	membrane protein	LRN_1705	hypothetical protein	PEL65_1597	Integral membrane protein	PEL66_297	Integral membrane protein	P869_08215	membrane protein	LRU_01635	hypothetical protein	LRP_90	hypothetical protein
GRL1172_539	Phosphate ABC transporter, periplasmic phosphate-binding protein PstS (TC 3.A.1.7.1)	HMPREF0542_11732	phosphate binding protein									P869_08210	phosphate ABC transporter substrate-binding protein	LRU_01634	phosphate ABC superfamily ATP binding cassette transporter, binding protein	LRP_89	phosphate ABC superfamily ATP binding cassette transporter, binding protein
GRL1172_540	hypothetical protein	HMPREF0542_11733	hypothetical protein	LRC_RS10015	hypothetical protein			PEL65_1600	hypothetical protein	PEL66_294	hypothetical protein	P869_08205	hypothetical protein	LRU_01633	hypothetical protein	LRP_88	hypothetical protein
GRL1172_541	hypothetical protein	HMPREF0542_11734	hypothetical protein	LRC_RS10020	adhesin			PEL65_1601	hypothetical protein	PEL66_293	hypothetical protein	P869_08200	adhesin	LRU_01632	hypothetical protein
GRL1172_542	Multi antimicrobial extrusion protein (Na(+)/drug antiporter), MATE family of MDR efflux pumps	HMPREF0542_11735	MATE efflux family protein			LRN_1710	Na-driven multidrug efflux pump	PEL65_1602	Multi antimicrobial extrusion protein (Na(+)/drug antiporter), MATE family of MDR efflux pumps	PEL66_292	Multi antimicrobial extrusion protein (Na(+)/drug antiporter), MATE family of MDR efflux pumps	P869_08195	multidrug transporter MatE	LRU_01631	MATE efflux family protein	LRP_87	Na+ driven multidrug efflux pump
GRL1172_543	hypothetical protein
GRL1172_544	hypothetical protein	HMPREF0542_11740	hypothetical protein													LRP_86	hypothetical protein
GRL1172_545	tRNA uridine 5-carboxymethylaminomethyl modification enzyme GidA	HMPREF0542_11743	tRNA uridine 5-carboxymethylaminomethyl modification enzyme GidA	LRC_RS10050	tRNA uridine 5-carboxymethylaminomethyl modification protein	LRN_0001	glucose-inhibited division protein A	PEL65_720	tRNA uridine 5-carboxymethylaminomethyl modification enzyme GidA	PEL66_287	tRNA uridine 5-carboxymethylaminomethyl modification enzyme GidA	P869_08045	tRNA uridine 5-carboxymethylaminomethyl modification protein	LRU_01627	glucose-inhibited division protein A	LRP_85	glucose-inhibited division protein A
GRL1172_546	GTPase and tRNA-U34 5-formylation enzyme TrmE	HMPREF0542_11744	tRNA modification GTPase TrmE	LRC_RS10055	tRNA modification GTPase	LRN_0002	tRNA modification GTPase TrmE	PEL65_719	GTPase and tRNA-U34 5-formylation enzyme TrmE	PEL66_286	GTPase and tRNA-U34 5-formylation enzyme TrmE	P869_08050	tRNA modification GTPase	LRU_01626	tRNA modification GTPase TrmE	LRP_84	tRNA modification GTPase TrmE
GRL1172_547	hypothetical protein	HMPREF0542_11745	DNA-binding helix-turn-helix protein	LRC_RS10060	XRE family transcriptional regulator	LRN_0003	hypothetical protein	PEL65_718	hypothetical protein	PEL66_285	hypothetical protein	P869_08055	XRE family transcriptional regulator	LRU_01625	hypothetical protein	LRP_83	hypothetical protein
GRL1172_548	hypothetical protein
GRL1172_549	6-phospho-beta-glucosidase	HMPREF0542_11747	glycosyl hydrolase, family 1	LRC_RS10070	6-phospho-beta-glucosidase	LRN_0004	6-phospho-beta-glucosidase	PEL65_717	6-phospho-beta-glucosidase	PEL66_283	6-phospho-beta-glucosidase	P869_05850	6-phospho-beta-glucosidase	LRU_01622	6-phospho-beta-glucosidase	LRP_81	6-phospho-beta-glucosidase
GRL1172_550	Phosphoglycerate mutase family	HMPREF0542_11748	phosphoglycerate mutase family protein	LRC_RS10075	phosphoglycerate mutase	LRN_0005	phosphoglycerate mutase	PEL65_716	Phosphoglycerate mutase family	PEL66_282	Phosphoglycerate mutase family	P869_05855	phosphoglycerate mutase	LRU_01621	phosphoglycerate mutase	LRP_80	phosphoglycerate mutase
GRL1172_551	hypothetical protein							PEL65_715	hypothetical protein	PEL66_281	hypothetical protein			LRU_01620	hypothetical protein
GRL1172_552	hypothetical protein													LRU_01709	hypothetical protein
GRL1172_553	PTS system, cellobiose-specific IIA component	HMPREF0542_11750	PTS system, lactose-specific IIa component	LRC_RS10085	PTS mannose transporter subunit IIA	LRN_0006	cellobiose-specific PTS IIA	PEL65_714	PTS system, cellobiose-specific IIA component	PEL66_280	PTS system, cellobiose-specific IIA component	P869_05870	PTS cellobiose transporter subunit IIA	LRU_01618	cellobiose-specific PTS IIA	LRP_332	cellobiose-specific PTS IIA
GRL1172_554	PTS system, cellobiose-specific IIB component	HMPREF0542_11751	PTS system, Lactose/Cellobiose specific IIB subunit	LRC_RS10090	PTS sugar transporter	LRN_0007	PTS system cellobiose-specific transporter subunit IIB	PEL65_713	PTS system, cellobiose-specific IIB component	PEL66_279	PTS system, cellobiose-specific IIB component	P869_05875	PTS sugar transporter	LRU_01617	putative protein-N(pi)-phosphohistidine-sugar phosphotransferase	LRP_331	PTS system cellobiose-specific transporter subunit IIB
GRL1172_555	Integral membrane protein	HMPREF0542_11752	hypothetical protein	LRC_RS10095	hypothetical protein	LRN_0008	hypothetical protein	PEL65_712	hypothetical protein	PEL66_278	Integral membrane protein	P869_08755	membrane protein	LRU_01616	integral membrane protein	LRP_330	integral membrane protein
GRL1172_556	6-phospho-beta-glucosidase	HMPREF0542_11753	glycosyl hydrolase, family 1	LRC_RS10100	6-phospho-beta-glucosidase	LRN_0009	6-phospho-beta-glucosidase	PEL65_1863	6-phospho-beta-glucosidase	PEL66_277	6-phospho-beta-glucosidase	P869_08750	6-phospho-beta-glucosidase	LRU_01614	6-phospho-beta-glucosidase	LRP_329	6-phospho-beta-glucosidase
GRL1172_557	Thioredoxin reductase	HMPREF0542_11755	thioredoxin-disulfide reductase	LRC_RS10105	thioredoxin reductase	LRN_0010	thioredoxin reductase	PEL65_1864	Thioredoxin reductase	PEL66_276	Thioredoxin reductase	P869_08740	thioredoxin reductase	LRU_01613	thioredoxin reductase	LRP_327	thioredoxin reductase
GRL1172_558	hypothetical protein	HMPREF0542_11264	hypothetical protein	LRC_RS00950	hypothetical protein	LRN_0183	hypothetical protein	PEL65_1378	hypothetical protein	PEL66_608	hypothetical protein	P869_03650	hypothetical protein	LRU_01374	hypothetical protein	LRP_1714	hypothetical protein
GRL1172_559	Guanylate kinase	HMPREF0542_11265	guanylate kinase	LRC_RS00955	guanylate kinase	LRN_0184	guanylate kinase	PEL65_1377	Guanylate kinase	PEL66_607	Guanylate kinase	P869_03645	guanylate kinase	LRU_01373	guanylate kinase	LRP_1713	guanylate kinase
GRL1172_560	Zinc uptake regulation protein ZUR	HMPREF0542_11266	transcriptional regulator, Fur family	LRC_RS00960	Fur family transcriptional regulator	LRN_0185	Fur family transcriptional regulator ZurR	PEL65_1376	Zinc uptake regulation protein ZUR	PEL66_606	Zinc uptake regulation protein ZUR	P869_03640	Fur family transcriptional regulator	LRU_01372	Fur family transcriptional regulator	LRP_1712	Fur family transcriptional regulator ZurR
GRL1172_561	Endo-1,4-beta-xylanase A precursor	HMPREF0542_11267	hypothetical protein	LRC_RS00965	hypothetical protein							P869_03635	hypothetical protein
GRL1172_562	hypothetical protein	HMPREF0542_11268	hypothetical protein	LRC_RS00970	hypothetical protein	LRN_0186	hypothetical protein	PEL65_1374	hypothetical protein	PEL66_604	hypothetical protein	P869_03630	hypothetical protein	LRU_01370	hypothetical protein	LRP_1711	hypothetical protein
GRL1172_563	hypothetical protein	HMPREF0542_11269	hypothetical protein					PEL65_1373	hypothetical protein	PEL66_603	hypothetical protein			LRU_01369	hypothetical protein
GRL1172_564	acetyltransferase, GNAT family	HMPREF0542_11270	acetyltransferase, GNAT family	LRC_RS00975	GNAT family acetyltransferase	LRN_0187	GNAT family acetyltransferase	PEL65_1372	acetyltransferase, GNAT family	PEL66_602	acetyltransferase, GNAT family	P869_03620	GNAT family acetyltraansferase	LRU_01368	GNAT family acetyltransferase	LRP_1710	hypothetical protein
GRL1172_565	GTP-binding protein HflX	HMPREF0542_11271	GTP-binding protein HflX	LRC_RS00980	GTP-binding protein	LRN_0188	GTP-binding protein HflX	PEL65_1371	GTP-binding protein HflX	PEL66_601	GTP-binding protein HflX	P869_00335	GTP-binding protein	LRU_01367	GTP-binding protein	LRP_1709	GTP-binding protein HflX
GRL1172_566	hypothetical protein	HMPREF0542_11142	hypothetical protein					PEL65_1889	hypothetical protein	PEL66_1901	hypothetical protein			LRU_01748	hypothetical protein
GRL1172_567	4-carboxymuconolactone decarboxylase	HMPREF0542_11836	cupin domain protein	LRC_RS08500	gamma-carboxymuconolactone decarboxylase	LRN_1446	carboxymuconolactone decarboxylase family protein	PEL65_1913	4-carboxymuconolactone decarboxylase	PEL66_758	4-carboxymuconolactone decarboxylase	P869_06510	gamma-carboxymuconolactone decarboxylase	LRU_01829	4-carboxymuconolactone decarboxylase	LRP_365	carboxymuconolactone decarboxylase family protein
GRL1172_568	Transcriptional regulator, MerR family	HMPREF0542_11837	transcriptional regulator, MerR family	LRC_RS08505	MerR family transcriptional regulator	LRN_1447	MerR family transcriptional regulator	PEL65_1912	Transcriptional regulator, MerR family	PEL66_759	Transcriptional regulator, MerR family	P869_06505	MerR family transcriptional regulator	LRU_01094	MerR family transcriptional regulator	LRP_366	MerR family transcriptional regulator
GRL1172_569	Inosine-5'-monophosphate dehydrogenase	HMPREF0542_11838	inosine-5'-monophosphate dehydrogenase	LRC_RS08510	inosine 5'-monophosphate dehydrogenase	LRN_1448	inosine-5'-monophosphate dehydrogenase	PEL65_1892	Inosine-5'-monophosphate dehydrogenase / CBS domain	PEL66_760	Inosine-5'-monophosphate dehydrogenase / CBS domain	P869_04700	inosine 5'-monophosphate dehydrogenase	LRU_01092	inositol-5-monophosphate dehydrogenase	LRP_367	inosine-5'-monophosphate dehydrogenase
GRL1172_570	Protein tyrosine phosphatase	HMPREF0542_11839	hypothetical protein	LRC_RS08515	protein tyrosine phosphatase	LRN_1449	protein tyrosine phosphatase	PEL65_1893	Protein tyrosine/serine phosphatase	PEL66_761	Protein tyrosine/serine phosphatase	P869_04705	protein tyrosine phosphatase	LRU_01091	protein tyrosine phosphatase	LRP_368	protein tyrosine phosphatase
GRL1172_571	Hemolysins and related proteins containing CBS domains	HMPREF0542_11840	hypothetical protein	LRC_RS08520	hemolysin	LRN_1450	magnesium and cobalt efflux protein CorC	PEL65_1894	Magnesium and cobalt efflux protein CorC	PEL66_762	Magnesium and cobalt efflux protein CorC	P869_04710	hemolysin	LRU_01090	hemolysin	LRP_369	magnesium and cobalt efflux protein CorC
GRL1172_572	Methionine ABC transporter substrate-binding protein	HMPREF0542_11841	NLPA lipoprotein	LRC_RS08525	methionine ABC transporter substrate-binding protein	LRN_1451	methionine ABC superfamily ATP binding cassette transporter	PEL65_1895	Methionine ABC transporter substrate-binding protein	PEL66_763	Methionine ABC transporter substrate-binding protein	P869_04715	methionine ABC transporter substrate-binding protein	LRU_01089	ABC superfamily ATP binding cassette transporter, binding protein	LRP_370	ABC transporter substrate-binding protein
GRL1172_573	Methionine ABC transporter permease protein	HMPREF0542_11842	ABC transporter, permease protein	LRC_RS08530	ABC transporter permease	LRN_1452	ABC superfamily ATP binding cassette transporter, membrane protein	PEL65_1896	Methionine ABC transporter permease protein	PEL66_764	Methionine ABC transporter permease protein	P869_04720	ABC transporter permease	LRU_01088	metal ion ABC superfamily ATP binding cassette transporter, membrane protein	LRP_371	ABC superfamily ATP binding cassette transporter, membrane protein
GRL1172_574	Methionine ABC transporter ATP-binding protein	HMPREF0542_11843	ABC transporter, ATP-binding protein	LRC_RS08535	methionine ABC transporter ATP-binding protein	LRN_1453	amino acid ABC transporter ATP-binding protein	PEL65_1897	Methionine ABC transporter ATP-binding protein	PEL66_765	Methionine ABC transporter ATP-binding protein	P869_04725	methionine ABC transporter ATP-binding protein	LRU_01087	ABC superfamily ATP binding cassette transporter, ABC protein	LRP_372	amino acid ABC transporter ATP-binding protein
GRL1172_575	membrane protein	HMPREF0542_11846	hypothetical protein	LRC_RS08545	membrane protein	LRN_1454	membrane protein	PEL65_1898	Arginine/ornithine antiporter ArcD	PEL66_767	Arginine/ornithine antiporter ArcD	P869_05900	membrane protein	LRU_01085	membrane protein	LRP_373	hypothetical protein
GRL1172_576	hypothetical protein	HMPREF0542_11847	hypothetical protein	LRC_RS08550	hypothetical protein	LRN_1455	hypothetical protein	PEL65_1899	hypothetical protein	PEL66_768	hypothetical protein	P869_05895	hypothetical protein	LRU_01084	hypothetical protein	LRP_374	hypothetical protein
GRL1172_577	dipeptidase	HMPREF0542_11848	peptidase, C69 family	LRC_RS08555	peptidase C69	LRN_1456	dipeptidase A	PEL65_1900	dipeptidase	PEL66_769	dipeptidase	P869_05890	peptidase C69	LRU_01083	dipeptidase A	LRP_375	dipeptidase
GRL1172_578	D-alanyl-D-alanine carboxypeptidase	HMPREF0542_11849	ErfK/YbiS/YcfS/YnhG	LRC_RS08560	hypothetical protein	LRN_1457	putative surface protein	PEL65_1901	D-alanyl-D-alanine carboxypeptidase	PEL66_770	D-alanyl-D-alanine carboxypeptidase	P869_05885	hypothetical protein	LRU_01082	cell surface protein	LRP_376	ErfK YbiS YcfS YnhG family protein
GRL1172_579	hypothetical protein	HMPREF0542_11851	hypothetical protein	LRC_RS08565	membrane protein	LRN_1458	TerC family integral membrane protein	PEL65_1903	hypothetical protein	PEL66_772	hypothetical protein	P869_03145	membrane protein	LRU_01080	hypothetical protein	LRP_377	hypothetical protein
GRL1172_580	hypothetical protein													LRU_01905	hypothetical protein
GRL1172_581	FIG000859: hypothetical protein	HMPREF0542_10160	DNA-binding regulatory protein, YebC/PmpR family	LRC_RS07725	transcriptional regulator	LRN_1312	glucose-1-phosphate adenylyl transferase	PEL65_949	FIG000859: hypothetical protein YebC	PEL66_2067	FIG000859: hypothetical protein YebC	P869_06990	transcriptional regulator	LRU_01269	protein of hypothetical function DUF28	LRP_933	glucose-1-phosphate adenylyl transferase
GRL1172_582	FIG00744186: hypothetical protein	HMPREF0542_10161	VanZ-like protein	LRC_RS07730	membrane protein	LRN_1313	VanZ family protein	PEL65_948	FIG00744186: hypothetical protein	PEL66_2066	FIG00744186: hypothetical protein	P869_06995	membrane protein	LRU_01268	VanZ family protein	LRP_934	integral membrane protein
GRL1172_583	Catabolite control protein A	HMPREF0542_10162	catabolite control protein A	LRC_RS07735	catabolite control protein A	LRN_1314	catabolite control protein A	PEL65_947	Catabolite control protein A	PEL66_2065	Catabolite control protein A	P869_07000	catabolite control protein A	LRU_01267	catabolite control protein A	LRP_935	catabolite control protein A
GRL1172_584	Proline dipeptidase	HMPREF0542_10163	Creatinase	LRC_RS07740	dipeptidase	LRN_1315	xaa-Pro dipeptidase	PEL65_946	Proline dipeptidase	PEL66_2064	Proline dipeptidase	P869_08510	dipeptidase	LRU_01258	Xaa-Pro dipeptidase	LRP_936	xaa-Pro dipeptidase
GRL1172_585	hypothetical protein													LRU_00733	hypothetical protein
GRL1172_586	FIG00743537: hypothetical protein	HMPREF0542_10165	hypothetical protein	LRC_RS07750	hypothetical protein	LRN_1317	hypothetical protein	PEL65_944	FIG00743537: hypothetical protein	PEL66_2062	FIG00743537: hypothetical protein	P869_06300	hypothetical protein	LRU_01257	hypothetical protein	LRP_937	hypothetical protein
GRL1172_587	General stress protein	HMPREF0542_10166	hypothetical protein	LRC_RS07755	chemotaxis protein	LRN_1318	hypothetical protein	PEL65_943	Pyridoxamine 5'-phosphate oxidase	PEL66_2061	Pyridoxamine 5'-phosphate oxidase	P869_06305	chemotaxis protein	LRU_01256	methyl-accepting chemotaxis family protein	LRP_938	hypothetical protein
GRL1172_588	Potassium efflux system KefA protein / Small-conductance mechanosensitive channel	HMPREF0542_10167	toxin secretion/phage lysis holin	LRC_RS07760	mechanosensitive ion channel protein MscS	LRN_1319	mechanosensitive ion channel family protein	PEL65_942	Potassium efflux system KefA protein / Small-conductance mechanosensitive channel	PEL66_2060	Potassium efflux system KefA protein / Small-conductance mechanosensitive channel	P869_06310	small-conductance mechanosensitive channel protein MscS	LRU_01255	MscS family small conductance mechanosenstive ion channel protein	LRP_939	MscS family small conductance mechanosenstive ion channel protein
GRL1172_589	hypothetical protein											P869_02020	hypothetical protein	LRU_01254	hypothetical protein
GRL1172_590	Ribosomal small subunit pseudouridine synthase A	HMPREF0542_12124	pseudouridylate synthase	LRC_RS07470	RNA pseudouridine synthase	LRN_1267	ribosomal small subunit pseudouridine synthase A RsuA	PEL65_1060	Ribosomal small subunit pseudouridine synthase A	PEL66_1555	Ribosomal small subunit pseudouridine synthase A	P869_07565	RNA pseudouridine synthase	LRU_00737	ribosomal small subunit pseudouridine synthase A RsuA	LRP_1833	ribosomal small subunit pseudouridine synthase A RsuA
GRL1172_591	D-serine/D-alanine/glycine transporter	HMPREF0542_12123	amino acid permease	LRC_RS07475	alanine glycine permease			PEL65_1061	D-serine/D-alanine/glycine transporter	PEL66_1556	D-serine/D-alanine/glycine transporter	P869_07570	alanine glycine permease	LRU_00738	APC family amino acid-polyamine-organocation transporter	LRP_1832	amino acid permease
GRL1172_592	hypothetical protein									PEL66_284	hypothetical protein					LRP_575	hypothetical protein
GRL1172_593	hypothetical protein
GRL1172_594	Ornithine decarboxylase	HMPREF0542_10042	Orn/Lys/Arg decarboxylase, major domain protein			LRN_1615	ornithine decarboxylase	PEL65_202	Ornithine decarboxylase			P869_10570	ornithine decarboxylase	LRU_00794	ornithine decarboxylase	LRP_576	ornithine decarboxylase
GRL1172_595	amino acid transporter	HMPREF0542_10043	amino acid permease			LRN_1616	APC family amino acid-polyamine-organocation transporter	PEL65_201	amino acid transporter			P869_10575	amino acid permease	LRU_00793	APC family amino acid-polyamine-organocation transporter	LRP_577	APC family amino acid-polyamine-organocation transporter
GRL1172_596	hypothetical protein	HMPREF0542_10044	hypothetical protein
GRL1172_597	hypothetical protein			LRC_RS09500	hypothetical protein	LRN_1617	hypothetical protein	PEL65_199	hypothetical protein	PEL66_1263	hypothetical protein			LRU_00790	hypothetical protein	LRP_578	hypothetical protein
GRL1172_598	ABC transporter, ATP-binding protein			LRC_RS09505	ABC transporter ATP-binding protein	LRN_1618	ABC transporter ATP-binding protein	PEL65_198	ABC transporter, ATP-binding protein	PEL66_1262	ABC transporter, ATP-binding protein			LRU_00789	ABC multidrug transporter ATPase	LRP_579	ABC transporter ATP-binding protein
GRL1172_599	hypothetical protein			LRC_RS09510	hypothetical protein			PEL65_197	hypothetical protein	PEL66_1261	hypothetical protein			LRU_00788	hypothetical protein	LRP_580	hypothetical protein
GRL1172_600	hypothetical protein			LRC_RS09515	hypothetical protein			PEL65_196	hypothetical protein	PEL66_1260	hypothetical protein			LRU_00787	hypothetical protein	LRP_581	hypothetical protein
GRL1172_601	Putative uncharacterized protein			LRC_RS09520	hypothetical protein			PEL65_195	Putative uncharacterized protein	PEL66_1259	Putative uncharacterized protein			LRU_00786	hypothetical protein	LRP_582	hypothetical protein
GRL1172_602	hypothetical protein			LRC_RS09530	hypothetical protein			PEL65_193	hypothetical protein	PEL66_1257	hypothetical protein			LRU_00784	hypothetical protein	LRP_583	hypothetical protein
GRL1172_603	hypothetical protein							PEL65_192	hypothetical protein	PEL66_1256	hypothetical protein			LRU_00783	hypothetical protein	LRP_584	hypothetical protein
GRL1172_604	Zinc ABC transporter, periplasmic-binding protein ZnuA	HMPREF0542_10046	ABC transporter, substrate-binding protein	LRC_RS09535	metal ABC transporter substrate-binding protein	LRN_1619	zinc-manganese ABC superfamily ATP binding cassette transporter	PEL65_191	Zinc ABC transporter, periplasmic-binding protein ZnuA	PEL66_1255	Zinc ABC transporter, periplasmic-binding protein ZnuA	P869_10580	metal ABC transporter substrate-binding protein	LRU_00782	ABC superfamily ATP binding cassette transporter, binding protein	LRP_585	zinc manganese ABC superfamily ATP binding cassette transporter, binding protein
GRL1172_605	Zinc ABC transporter, ATP-binding protein ZnuC	HMPREF0542_10047	ABC transporter, ATP-binding protein	LRC_RS09540	ABC transporter ATP-binding protein	LRN_1620	ABC superfamily ATP binding cassette transporter, ABC protein	PEL65_190	Zinc ABC transporter, ATP-binding protein ZnuC	PEL66_1254	Zinc ABC transporter, ATP-binding protein ZnuC	P869_10590	ABC transporter ATP-binding protein	LRU_00781	ABC superfamily ATP binding cassette transporter, ABC protein	LRP_586	ABC superfamily ATP binding cassette transporter, ABC protein
GRL1172_606	Zinc ABC transporter, inner membrane permease protein ZnuB	HMPREF0542_10048	ABC 3 transport family protein	LRC_RS09545	ABC transporter	LRN_1621	Cation ABC transporter membrane protein	PEL65_189	Zinc ABC transporter, inner membrane permease protein ZnuB	PEL66_1253	Zinc ABC transporter, inner membrane permease protein ZnuB	P869_10595	ABC transporter	LRU_00780	cation ABC superfamily ATP binding cassette transporter, membrane protein	LRP_587	Cation ABC transporter membrane protein
GRL1172_607	hypothetical protein	HMPREF0542_10049	hypothetical protein	LRC_RS09550	membrane protein	LRN_1622	integral membrane protein	PEL65_188	Substrate-specific component PdxU of predicted pyridoxine ECF transporter	PEL66_1252	Substrate-specific component PdxU of predicted pyridoxine ECF transporter	P869_10600	membrane protein			LRP_588	integral membrane protein
GRL1172_608	ABC transporter ATP-binding protein	HMPREF0542_10051	putative bacteriocin export ABC transporter, lactococcin 972 group											LRU_00776	ABC superfamily ATP binding cassette transporter ABC protein
GRL1172_609	Substrate-specific component FolT of folate ECF transporter	HMPREF0542_10052	hypothetical protein	LRC_RS09555	membrane protein	LRN_1623	hypothetical protein	PEL65_187	Substrate-specific component FolT of folate ECF transporter	PEL66_1251	Substrate-specific component FolT of folate ECF transporter	P869_10610	membrane protein	LRU_00775	putative membrane spanning protein	LRP_590	hypothetical protein
GRL1172_610	Signal peptidase I	HMPREF0542_10012	signal peptidase I			LRN_1624	signal peptidase I LepB	PEL65_186	Signal peptidase I	PEL66_1250	Signal peptidase I	P869_07045	signal peptidase	LRU_00773	putative signal peptidase I	LRP_591	signal peptidase I LepB
GRL1172_611	hypothetical protein	HMPREF0542_10013	hypothetical protein			LRN_1625	hypothetical protein	PEL65_185	hypothetical protein							LRP_592	hypothetical protein
GRL1172_612	D-3-phosphoglycerate dehydrogenase	HMPREF0542_10014	4-phosphoerythronate dehydrogenase	LRC_RS09565	3-phosphoglycerate dehydrogenase	LRN_1626	D-3-phosphoglycerate dehydrogenase	PEL65_184	D-3-phosphoglycerate dehydrogenase	PEL66_1249	D-3-phosphoglycerate dehydrogenase	P869_07040	3-phosphoglycerate dehydrogenase	LRU_00772	D-3-phosphoglycerate dehydrogenase	LRP_593	D-isomer specific 2-hydroxyacid dehydrogenase
GRL1172_613	Phosphoserine aminotransferase	HMPREF0542_10015	phosphoserine transaminase	LRC_RS09570	MFS transporter	LRN_1627	3-phosphoserine-phosphohydroxythreonine aminotransferase	PEL65_183	Phosphoserine aminotransferase	PEL66_1248	Phosphoserine aminotransferase	P869_07035	MFS transporter	LRU_00771	phosphoserine aminotransferase	LRP_594	phosphoserine transaminase
GRL1172_614	hypothetical protein	HMPREF0542_10016	LysM domain protein	LRC_RS09575	hydrolase	LRN_1628	cell wall-associated hydrolase	PEL65_182	similar to Cell wall-associated hydrolase (invasion-associated proteins)	PEL66_1247	similar to Cell wall-associated hydrolase (invasion-associated proteins)	P869_07030	hydrolase	LRU_00770	cell wall-associated hydrolase	LRP_595	hypothetical protein
GRL1172_615	ABC-type amino acid transport system, permease and periplasmic component	HMPREF0542_10019	Gram-positive signal peptide protein, YSIRK family	LRC_RS09585	glutamate ABC transporter substrate-binding protein	LRN_1630	glutamate ABC superfamily ATP binding cassette transporter	PEL65_180	Amino acid ABC transporter, amino acid-binding/permease protein	PEL66_1245	Amino acid ABC transporter, amino acid-binding/permease protein	P869_07020	glutamate ABC transporter substrate-binding protein	LRU_00768	glutamate ABC superfamily ATP binding cassette transporter substrate-binding protein	LRP_597	glutamate ABC superfamily ATP binding cassette transporter substrate-binding protein
GRL1172_616	hypothetical protein
GRL1172_617	hypothetical protein							PEL65_1003	hypothetical protein					LRU_00616	hypothetical protein
GRL1172_618	hypothetical protein	HMPREF0542_11218	hypothetical protein	LRC_RS10045	hypothetical protein	LRN_1122	hypothetical protein	PEL65_721	hypothetical protein	PEL66_288	hypothetical protein			LRU_01047	hypothetical protein
GRL1172_619	Neopullulanase	HMPREF0542_10070	alpha amylase, catalytic domain protein	LRC_RS09600	neopullulanase	LRN_1631	neopullulanase	PEL65_177	Neopullulanase	PEL66_1242	Neopullulanase	P869_06350	neopullulanase	LRU_00765	neopullulanase/cyclomaltodextrinase/maltogenic alpha-amylase	LRP_658	neopullulanase
GRL1172_620	Maltodextrose utilization protein MalA	HMPREF0542_10071	hypothetical protein	LRC_RS09605	maltodextrose utilization protein MalA	LRN_1632	maltodextrose utilization protein MalA	PEL65_176	Maltodextrose utilization protein MalA	PEL66_1241	Maltodextrose utilization protein MalA	P869_06355	maltodextrose utilization protein MalA	LRU_00764	maltodextrose utilization protein MalA	LRP_659	maltodextrose utilization protein MalA
GRL1172_621	Maltose/maltodextrin ABC transporter, permease protein MalG	HMPREF0542_10072	ABC transporter, permease protein	LRC_RS09610	sugar ABC transporter permease	LRN_1633	maltose-maltodextrin ABC transporter permease	PEL65_175	Maltose/maltodextrin ABC transporter, permease protein MalG	PEL66_1240	Maltose/maltodextrin ABC transporter, permease protein MalG	P869_06360	sugar ABC transporter permease	LRU_00763	maltose/maltodextrin ABC superfamily ATP binding cassette transporter, permease protein	LRP_660	maltose maltodextrin ABC transporter permease
GRL1172_622	Maltose/maltodextrin ABC transporter, permease protein MalF	HMPREF0542_10073	ABC transporter, permease protein	LRC_RS09615	sugar ABC transporter permease	LRN_1634	maltose-maltodextrin ABC transporter permease	PEL65_174	Maltose/maltodextrin ABC transporter, permease protein MalF	PEL66_1239	Maltose/maltodextrin ABC transporter, permease protein MalF	P869_06365	sugar ABC transporter permease	LRU_00762	maltose/maltodextrin ABC superfamily ATP binding cassette transporter, permease protein	LRP_661	maltose maltodextrin ABC transporter permease
GRL1172_623	hypothetical protein	HMPREF0542_10074	hypothetical protein											LRU_00761	hypothetical protein
GRL1172_624	Maltose/maltodextrin ABC transporter, substrate binding periplasmic protein MalE	HMPREF0542_10076	ABC transporter, solute-binding protein	LRC_RS09620	sugar ABC transporter substrate-binding protein	LRN_1635	maltose-maltodextrin ABC superfamily ATP binding cassette transporter	PEL65_172	Maltose/maltodextrin ABC transporter, substrate binding periplasmic protein MalE	PEL66_1237	Maltose/maltodextrin ABC transporter, substrate binding periplasmic protein MalE	P869_05970	sugar ABC transporter substrate-binding protein	LRU_00760	maltose/maltodextrin ABC superfamily ATP binding cassette transporter, binding protein	LRP_662	maltose maltodextrin ABC transporter binding protein
GRL1172_625	hypothetical protein													LRU_00759	hypothetical protein	LRP_663	hypothetical protein
GRL1172_626	Neopullulanase	HMPREF0542_10078	alpha amylase, catalytic domain protein	LRC_RS09625	neopullulanase	LRN_1636	Neopullulanase-cyclomaltodextrinase-maltogenic alpha-amylase	PEL65_171	Neopullulanase	PEL66_1235	Neopullulanase	P869_04855	neopullulanase	LRU_00758	neopullulanase/cyclomaltodextrinase/maltogenic alpha-amylase	LRP_664	Neopullulanase cyclomaltodextrinase maltogenic alpha-amylase
GRL1172_627	Oligo-1,6-glucosidase	HMPREF0542_10079	alpha amylase, catalytic domain protein	LRC_RS09630	alpha amylase, catalytic domain containing protein	LRN_1637	putative oligo-1,6-glucosidase	PEL65_170	Oligo-1,6-glucosidase	PEL66_1234	Oligo-1,6-glucosidase	P869_02350	maltase/sucrase	LRU_00757	putative oligo-1,6-glucosidase	LRP_665	putative oligo-1,6-glucosidase
GRL1172_628	Maltose operon transcriptional repressor MalR, LacI family	HMPREF0542_10080	transcriptional regulator, LacI family	LRC_RS09635	LacI family transcriptional regulator	LRN_1638	LacI family transcriptional regulator	PEL65_169	Maltose operon transcriptional repressor MalR, LacI family	PEL66_1233	Maltose operon transcriptional repressor MalR, LacI family	P869_02355	LacI family transcriptional regulator	LRU_00756	LacI family transcriptional regulator	LRP_666	LacI family transcriptional regulator
GRL1172_629	hypothetical protein
GRL1172_630	PTS system, sucrose-specific IIB component / PTS system, sucrose-specific IIC component / PTS system, sucrose-specific IIA component	HMPREF0542_10082	PTS system sucrose-specific IIBC component	LRC_RS09640	PTS sucrose transporter subunit IIABC	LRN_1639	PTS system, sucrose-specific IIABC component	PEL65_168	PTS system, sucrose-specific IIB component / PTS system, sucrose-specific IIC component / PTS system, sucrose-specific IIA component	PEL66_1232	PTS system, sucrose-specific IIB component / PTS system, sucrose-specific IIC component / PTS system, sucrose-specific IIA component	P869_02365	PTS sucrose transporter subunit IIABC	LRU_00754	protein-N(pi)-phosphohistidine-sugar phosphotransferase	LRP_667	PTS family beta-glucosides porter, IIABC component
GRL1172_631	Sucrose-6-phosphate hydrolase	HMPREF0542_10083	sucrose-6-phosphate hydrolase	LRC_RS09645	sucrose-6-phosphate hydrolase	LRN_1640	sucrose-6-phosphate dehydrogenase	PEL65_167	Sucrose-6-phosphate hydrolase (EC 3.2.1.B3)	PEL66_1231	Sucrose-6-phosphate hydrolase (EC 3.2.1.B3)	P869_02370	sucrose-6-phosphate hydrolase	LRU_00753	beta-fructofuranosidase	LRP_668	sucrose-6-phosphate dehydrogenase
GRL1172_632	Sucrose operon repressor ScrR, LacI family	HMPREF0542_10084	transcriptional regulator, LacI family	LRC_RS09650	sucrose operon repressor	LRN_1641	sucrose operon repressor ScrR	PEL65_166	Sucrose operon repressor ScrR, LacI family	PEL66_1230	Sucrose operon repressor ScrR, LacI family	P869_02375	sucrose operon repressor	LRU_00752	sucrose operon repressor	LRP_669	sucrose operon repressor ScrR
GRL1172_633	Exodeoxyribonuclease III	HMPREF0542_10007	endonuclease/exonuclease/phosphatase family protein	LRC_RS09655	endonuclease/exonuclease/phosphatase family protein	LRN_1642	endonuclease-exonuclease-phosphatase family protein	PEL65_165	Exodeoxyribonuclease III	PEL66_1228	Exodeoxyribonuclease III	P869_08305	RgfB protein	LRU_00749	endonuclease/exonuclease/phosphatase family protein	LRP_670	RgfB protein
GRL1172_634	PTS system, maltose and glucose-specific IIC component / PTS system, maltose and glucose-specific IIB component / PTS system, maltose and glucose-specific IIA component	HMPREF0542_10008	PTS system IIBC component	LRC_RS09660	PTS glucose transporter subunit IIABC	LRN_1643	PTS family glucose porter, IICBA component	PEL65_164	PTS system, maltose and glucose-specific IIC component / PTS system, maltose and glucose-specific IIB component / PTS system, maltose and glucose-specific IIA component	PEL66_1227	PTS system, maltose and glucose-specific IIC component / PTS system, maltose and glucose-specific IIB component / PTS system, maltose and glucose-specific IIA component	P869_07405	PTS glucose transporter subunit IIABC	LRU_00748	PTS system, glucose-specific IIABC component	LRP_671	PTS family glucose porter, IICBA component
GRL1172_635	hypothetical protein
GRL1172_636	hypothetical protein
GRL1172_637	hypothetical protein
GRL1172_638	Beta-glucosidase; 6-phospho-beta-glucosidase					LRN_1644	6-phospho-beta-glucosidase									LRP_672	6-phospho-beta-glucosidase
GRL1172_639	hypothetical protein					LRN_1645	hypothetical protein
GRL1172_640	hypothetical protein
GRL1172_641	3-oxoacyl-[acyl-carrier protein] reductase	HMPREF0542_11038	oxidoreductase, short chain dehydrogenase/reductase family protein	LRC_RS00850	3-ketoacyl-ACP reductase	LRN_0165	3-ketoacyl-(acyl-carrier-protein) reductase	PEL65_1402	3-oxoacyl-[acyl-carrier protein] reductase	PEL66_631	3-oxoacyl-[acyl-carrier protein] reductase	P869_06600	3-ketoacyl-ACP reductase	LRU_01402	3-ketoacyl-(acyl-carrier-protein) reductase	LRP_750	3-ketoacyl-(acyl-carrier-protein) reductase
GRL1172_642	hypothetical protein	HMPREF0542_11039	hypothetical protein	LRC_RS00855	hypothetical protein	LRN_0166	methionine--tRNA ligase	PEL65_1401	hypothetical protein	PEL66_630	hypothetical protein	P869_06595	methionyl-tRNA synthetase	LRU_01401	methionine--tRNA ligase	LRP_749	methionine--tRNA ligase
GRL1172_643	Substrate-specific component QueT (COG4708) of predicted queuosine-regulated ECF transporter	HMPREF0542_11040	hypothetical protein	LRC_RS00860	membrane protein	LRN_0167	membrane protein	PEL65_1400	Substrate-specific component QueT (COG4708) of predicted queuosine-regulated ECF transporter	PEL66_629	Substrate-specific component QueT (COG4708) of predicted queuosine-regulated ECF transporter	P869_06590	membrane protein	LRU_01400	membrane protein	LRP_748	membrane protein
GRL1172_644	Ribokinase	HMPREF0542_10159	ribokinase	LRC_RS07720	ribokinase	LRN_1311	ribokinase	PEL65_950	Ribokinase	PEL66_2068	Ribokinase	P869_06985	ribokinase	LRU_01270	ribokinase	LRP_932	ribokinase
GRL1172_645	Late competence protein ComGA, access of DNA to ComEA	HMPREF0542_10213	type II/IV secretion system protein	LRC_RS07715	competence protein ComG	LRN_1310	competence protein ComGA	PEL65_952	Late competence protein ComGA, access of DNA to ComEA	PEL66_2070	Late competence protein ComGA, access of DNA to ComEA	P869_05695	competence protein ComG	LRU_01272	competence protein ComGA	LRP_931	competence protein ComGA
GRL1172_646	Type IV fimbrial assembly protein PilC	HMPREF0542_10212	bacterial type II secretion system domain protein F	LRC_RS07710	competence protein ComG	LRN_1309	ComG operon protein 2	PEL65_953	Type IV fimbrial assembly protein PilC	PEL66_2071	Type IV fimbrial assembly protein PilC	P869_05690	competence protein ComG	LRU_01273	type II secretory pathway/competence component	LRP_930	type II secretory pathway competence component
GRL1172_647	Late competence protein ComGC, access of DNA to ComEA, FIG007487	HMPREF0542_10211	prepilin-type cleavage/methylation N-terminal domain protein	LRC_RS07705	competence protein ComGC	LRN_1308	ComG operon protein 3	PEL65_954	Late competence protein ComGC, access of DNA to ComEA, FIG007487	PEL66_2072	Late competence protein ComGC, access of DNA to ComEA, FIG007487	P869_05685	competence protein ComGC	LRU_01274	competence protein GC	LRP_929	ComG operon protein 3
GRL1172_648	Late competence protein ComGD, access of DNA to ComEA, FIG038316	HMPREF0542_10210	prepilin-type cleavage/methylation N-terminal domain protein	LRC_RS07700	hypothetical protein			PEL65_955	Late competence protein ComGD, access of DNA to ComEA, FIG038316	PEL66_2073	Late competence protein ComGD, access of DNA to ComEA, FIG038316	P869_05680	hypothetical protein	LRU_01275	hypothetical protein	LRP_928	hypothetical protein
GRL1172_649	hypothetical protein	HMPREF0542_10209	transposase-like protein							PEL66_8	Mobile element protein			LRU_01276	transposase
GRL1172_650	Mobile element protein	HMPREF0542_10216	transposase, IS605 OrfB family	LRC_RS04755	transposase			PEL65_438	Mobile element protein	PEL66_2075	Mobile element protein			LRU_01277	transposase	LRP_1441	transposase
GRL1172_651	hypothetical protein	HMPREF0542_10068	hypothetical protein	LRC_RS07685	hypothetical protein	LRN_1307	hypothetical protein	PEL65_958	hypothetical protein	PEL66_2076	hypothetical protein	P869_01185	hypothetical protein	LRU_01278	hypothetical protein	LRP_1442	hypothetical protein
GRL1172_652	hypothetical protein	HMPREF0542_10067	hypothetical protein	LRC_RS07680	hypothetical protein	LRN_1306	hypothetical protein	PEL65_959	hypothetical protein	PEL66_2077	hypothetical protein	P869_01190	hypothetical protein	LRU_01279	hypothetical protein	LRP_1443	hypothetical protein
GRL1172_653	hypothetical protein	HMPREF0542_10066	hypothetical protein	LRC_RS07675	hypothetical protein			PEL65_960	hypothetical protein	PEL66_2078	hypothetical protein	P869_01195	hypothetical protein	LRU_01280	hypothetical protein	LRP_1444	hypothetical protein
GRL1172_654	Adenine-specific methyltransferase	HMPREF0542_10065	hypothetical protein			LRN_1305	adenine-specific methyltransferase	PEL65_961	Adenine-specific methyltransferase	PEL66_2079	Adenine-specific methyltransferase	P869_01200	DNA methyltransferase	LRU_01281	adenine-specific methyltransferase	LRP_1445	adenine-specific methyltransferase
GRL1172_655	D-serine/D-alanine/glycine transporter	HMPREF0542_10064	amino acid permease			LRN_1304	amino acid permease	PEL65_962	D-serine/D-alanine/glycine transporter	PEL66_2080	D-serine/D-alanine/glycine transporter	P869_01205	alanine glycine permease	LRU_01282	APC family amino acid-polyamine-organocation transporter	LRP_1446	APC family amino acid transporter
GRL1172_656	Asparagine synthetase [glutamine-hydrolyzing]	HMPREF0542_10062	asparagine synthase (glutamine-hydrolyzing)	LRC_RS07660	asparagine synthase	LRN_1303	asparagine synthase	PEL65_964	Asparagine synthetase [glutamine-hydrolyzing]	PEL66_2082	Asparagine synthetase [glutamine-hydrolyzing]	P869_01210	asparagine synthase	LRU_01283	asparagine synthase	LRP_1447	asparagine synthase
GRL1172_657	Phosphoesterase	HMPREF0542_10061	Ser/Thr phosphatase family protein			LRN_1302	phosphoesterase	PEL65_965	Phosphoesterase	PEL66_2083	Phosphoesterase	P869_01215	metallophosphatase	LRU_01284	phosphoesterase	LRP_1448	phosphoesterase
GRL1172_658	Hypothetical DUF1027 domain protein	HMPREF0542_10060	hypothetical protein	LRC_RS07650	transcriptional regulator	LRN_1301	transcriptional regulator	PEL65_967	Hypothetical DUF1027 domain protein	PEL66_2085	Hypothetical DUF1027 domain protein	P869_01220	transcriptional regulator	LRU_01285	protein of hypothetical function DUF1027	LRP_1449	transcriptional regulator
GRL1172_659	Hypothetical NagD-like phosphatase	HMPREF0542_10059	HAD hydrolase, TIGR01457 family	LRC_RS07645	haloacid dehalogenase	LRN_1300	N-acetylglucosamine catabolic protein	PEL65_968	Hypothetical NagD-like phosphatase	PEL66_2086	Hypothetical NagD-like phosphatase	P869_01225	haloacid dehalogenase	LRU_01286	HAD family haloacid dehalogenase hydrolase	LRP_1450	N-acetylglucosamine catabolic protein
GRL1172_660	COG4478, integral membrane protein	HMPREF0542_10058	TIGR01906 family protein	LRC_RS07640	membrane protein			PEL65_969	COG4478, integral membrane protein	PEL66_2087	COG4478, integral membrane protein	P869_01230	membrane protein	LRU_01287	integral membrane protein	LRP_1451	integral membrane protein
GRL1172_661	MDR-type permease															LRP_1452	permease
GRL1172_662	hypothetical protein	HMPREF0542_10057	transporter, major facilitator family protein	LRC_RS07635	MFS transporter	LRN_1299	permease	PEL65_1447	MDR-type permease	PEL66_2088	MDR-type permease	P869_01235	MFS transporter	LRU_01288	major facilitator superfamily MFS_1 transporter	LRP_1453	permease
GRL1172_663	DedA protein	HMPREF0542_10056	SNARE-like domain protein	LRC_RS07630	membrane protein			PEL65_1448	DedA protein	PEL66_2089	DedA protein	P869_01240	membrane protein	LRU_01289	DedA family protein	LRP_1454	DedA family membrane protein
GRL1172_664	Thioredoxin reductase	HMPREF0542_10055	pyridine nucleotide-disulfide oxidoreductase	LRC_RS07625	ferredoxin--NADP reductase	LRN_1298	pyridine nucleotide-disulfide family oxidoreductase	PEL65_1449	Thioredoxin reductase	PEL66_2090	Thioredoxin reductase	P869_01245	ferredoxin--NADP reductase	LRU_01290	thioredoxin reductase	LRP_1455	pyridine nucleotide-disulfide family oxidoreductase
GRL1172_665	Peptidyl-prolyl cis-trans isomerase	HMPREF0542_10054	peptidyl-prolyl cis-trans isomerase, cyclophilin-type	LRC_RS07620	peptidyl-prolyl cis-trans isomerase	LRN_1297	peptidyl-prolyl cis-trans isomerase	PEL65_1450	Peptidyl-prolyl cis-trans isomerase	PEL66_2091	Peptidyl-prolyl cis-trans isomerase	P869_01250	peptidyl-prolyl cis-trans isomerase	LRU_01291	peptidyl-prolyl cis-trans isomerase	LRP_1456	peptidyl-prolyl cis-trans isomerase
GRL1172_666	General stress protein 13	HMPREF0542_10053	S1 RNA binding domain protein	LRC_RS07615	general stress protein	LRN_1296	general stress protein 13	PEL65_1451	SSU ribosomal protein S1p	PEL66_2092	SSU ribosomal protein S1p	P869_01255	general stress protein	LRU_01292	RNA binding protein	LRP_1457	proteinral stress protein 13
GRL1172_667	ABC transporter permease protein	HMPREF0542_11037	hypothetical protein	LRC_RS00845	peptide ABC transporter permease	LRN_0164	ABC transporter permease	PEL65_1403	ABC transporter permease protein	PEL66_632	ABC transporter permease protein	P869_09965	peptide ABC transporter permease	LRU_01403	peptide ABC superfamily ATP binding cassette transporter permease	LRP_752	ABC transporter permease
GRL1172_668	ABC transporter ATP-binding protein YvcR	HMPREF0542_11036	putative bacteriocin export ABC transporter, lactococcin 972 group	LRC_RS00840	bacteriocin ABC transporter ATP-binding protein	LRN_0163	ABC superfamily ATP binding cassette transporter ABC protein	PEL65_1404	ABC transporter ATP-binding protein	PEL66_633	ABC transporter ATP-binding protein	P869_09970	ABC transporter ATP-binding protein	LRU_01404	ABC superfamily ATP binding cassette transporter ABC protein	LRP_753	ABC superfamily ATP binding cassette transporter ABC protein
GRL1172_669	Two-component sensor kinase YvcQ	HMPREF0542_11035	ATPase/histidine kinase/DNA gyrase B/HSP90 domain protein	LRC_RS00835	histidine kinase	LRN_0162	putative sensor histidine kinase	PEL65_1405	Two-component sensor kinase YvcQ	PEL66_634	Two-component sensor kinase YvcQ	P869_09975	histidine kinase	LRU_01405	signal transduction histidine kinase	LRP_754	putative sensor histidine kinase
GRL1172_670	Two-component response regulator YvcP	HMPREF0542_11034	response regulator receiver domain protein	LRC_RS00830	chemotaxis protein CheY	LRN_0161	DNA-binding response regulator	PEL65_1406	Two-component response regulator	PEL66_635	Two-component response regulator	P869_09980	chemotaxis protein CheY	LRU_01406	putative response regulator	LRP_755	DNA-binding response regulator
GRL1172_671	DegV family protein	HMPREF0542_11032	EDD domain protein, DegV family	LRC_RS00825	fatty acid-binding protein DegV	LRN_0160	DegV family protein	PEL65_595	DegV family protein	PEL66_636	DegV family protein	P869_06270	fatty acid-binding protein DegV	LRU_01407	DegV family protein	LRP_756	DegV family protein
GRL1172_672	CrcB protein	HMPREF0542_11031	protein CrcB	LRC_RS00820	camphor resistance protein CrcB	LRN_0159	camphor resistance protein CrcB	PEL65_594	CrcB protein	PEL66_637	CrcB protein	P869_06275	camphor resistance protein CrcB	LRU_01408	camphor resistance protein CrcB	LRP_757	camphor resistance protein CrcB
GRL1172_673	CrcB protein	HMPREF0542_11030	putative protein CrcB	LRC_RS00815	chromosome condensation protein CrcB			PEL65_593	CrcB protein	PEL66_638	CrcB protein	P869_06280	chromosome condensation protein CrcB	LRU_01409	camphor resistance protein CrcB2	LRP_758	CrcB-like protein
GRL1172_674	Thioredoxin	HMPREF0542_11029	putative thioredoxin	LRC_RS00810	thioredoxin	LRN_0158	thioredoxin protein	PEL65_590	Thioredoxin	PEL66_640	Thioredoxin	P869_01720	thioredoxin	LRU_01414	thioredoxin protein	LRP_759	thioredoxin protein
GRL1172_675	Hydrolase (HAD superfamily)	HMPREF0542_11028	Cof-like hydrolase	LRC_RS00805	HAD family hydrolase	LRN_0157	IIB family HAD hydrolase	PEL65_589	Hydrolase (HAD superfamily)	PEL66_641	Hydrolase (HAD superfamily)	P869_01725	HAD family hydrolase	LRU_01415	HAD superfamily hydrolase	LRP_760	IIB family HAD hydrolase
GRL1172_676	acetyltransferase (putative)	HMPREF0542_11027	hypothetical protein	LRC_RS00800	acetyltransferase	LRN_0156	hypothetical protein	PEL65_588	acetyltransferase (putative)	PEL66_642	acetyltransferase (putative)	P869_01730	acetyltransferase	LRU_01416	hypothetical protein	LRP_761	hypothetical protein
GRL1172_677	hypothetical protein			LRC_RS00795	hypothetical protein
GRL1172_678	TerC-like integral membrane protein	HMPREF0542_11026	integral membrane protein, YkoY family	LRC_RS00790	membrane protein	LRN_0155	TerC family membrane protein	PEL65_586	TerC-like integral membrane protein	PEL66_643	TerC-like integral membrane protein	P869_03515	membrane protein	LRU_01417	TerC family membrane protein	LRP_78	tellurium resistance protein
GRL1172_679	hypothetical protein	HMPREF0542_11025	hypothetical protein	LRC_RS00785	hypothetical protein	LRN_0153	hypothetical protein	PEL65_585	hypothetical protein	PEL66_644	hypothetical protein	P869_03510	hypothetical protein	LRU_01418	protein of hypothetical function DUF161	LRP_77	hypothetical protein
GRL1172_680	transcriptional regulator	HMPREF0542_11024	DNA-binding helix-turn-helix protein	LRC_RS00780	transcriptional regulator	LRN_0152	putative transcriptional regulator	PEL65_584	transcriptional regulator	PEL66_645	transcriptional regulator	P869_03505	transcriptional regulator	LRU_01419	GntR family transcriptional regulator	LRP_76	putative transcriptional regulator
GRL1172_681	dTDP-glucose 4,6-dehydratase	HMPREF0542_11023	NAD dependent epimerase/dehydratase family protein	LRC_RS00775	nucleotide sugar dehydratase	LRN_0151	NAD-dependent epimerase-dehydratase	PEL65_583	dTDP-glucose 4,6-dehydratase	PEL66_646	dTDP-glucose 4,6-dehydratase	P869_03500	nucleotide sugar dehydratase	LRU_01464	dehydratase/epimerase
GRL1172_682	2-C-methyl-D-erythritol 4-phosphate cytidylyltransferase	HMPREF0542_11022	putative 2-C-methyl-D-erythritol 4-phosphate cytidylyltransferase	LRC_RS00770	2-C-methyl-D-erythritol 4-phosphate cytidylyltransferase	LRN_0150	2-C-methyl-D-erythritol 4-phosphate cytidylyltransferase	PEL65_582	2-C-methyl-D-erythritol 4-phosphate cytidylyltransferase	PEL66_647	2-C-methyl-D-erythritol 4-phosphate cytidylyltransferase	P869_03495	2-C-methyl-D-erythritol 4-phosphate cytidylyltransferase	LRU_01465	2-C-methyl-D-erythritol 4-phosphate cytidylyltransferase
GRL1172_683	Lead, cadmium, zinc and mercury transporting ATPase; Copper-translocating P-type ATPase	HMPREF0542_11020	cadmium-exporting ATPase	LRC_RS00765	cobalt ABC transporter ATP-binding protein	LRN_0149	P-ATPase superfamily P-type ATPase cadmium transporter	PEL65_581	Lead, cadmium, zinc and mercury transporting ATPase; Copper-translocating P-type ATPase	PEL66_648	Lead, cadmium, zinc and mercury transporting ATPase; Copper-translocating P-type ATPase	P869_03490	cobalt ABC transporter ATP-binding protein	LRU_01420	lead, cadmium, zinc and mercury transporting ATPase	LRP_75	P-ATPase superfamily P-type ATPase cadmium transporter
GRL1172_684	glycosyltransferase	HMPREF0542_11019	glycosyltransferase, group 2 family protein	LRC_RS00750	glycosyl transferase family 2	LRN_0148	putative glycosyltransferase	PEL65_578	Beta-1,3-glucosyltransferase	PEL66_651	Glycosyltransferase	P869_03485	glycosyl transferase family 2	LRU_01423	putative glycosyltransferase	LRP_74	glycosyltransferase
GRL1172_685	Undecaprenyl-phosphate galactosephosphotransferase	HMPREF0542_11018	exopolysaccharide biosynthesis polyprenyl glycosylphosphotransferase	LRC_RS00745	glycosyl transferase	LRN_0147	Bacterial sugar transferase	PEL65_577	Undecaprenyl-phosphate galactosephosphotransferase	PEL66_652	Undecaprenyl-phosphate galactosephosphotransferase	P869_03480	glycosyl transferase	LRU_01424	putative undecaprenyl-phosphate galactose phosphotransferase	LRP_73	glycosyl transferase CpsE
GRL1172_686	Glycosyltransferase	HMPREF0542_11017	hypothetical protein	LRC_RS00740	exopolysaccharide biosynthesis protein	LRN_0146	lipopolysaccharide biosynthesis glycosyltransferase	PEL65_576	Glycosyltransferase	PEL66_653	Glycosyltransferase	P869_03475	exopolysaccharide biosynthesis protein	LRU_01425	lipopolysaccharide biosynthesis glycosyltransferase	LRP_72	putative capsular biosynthesis protein
GRL1172_687	UDP-galactopyranose mutase	HMPREF0542_11016	UDP-galactopyranose mutase	LRC_RS00735	UDP-galactopuranose mutase			PEL65_575	UDP-galactopyranose mutase	PEL66_654	UDP-galactopyranose mutase	P869_03470	UDP-galactopuranose mutase	LRU_01426	UDP-galactopyranose mutase	LRP_71	UDP-galactopyranose mutase
GRL1172_688	Membrane protein involved in the export of O-antigen, teichoic acid lipoteichoic acids	HMPREF0542_11015	polysaccharide biosynthesis protein	LRC_RS00730	oligosaccharide translocase	LRN_0144	oligosaccharide translocase	PEL65_574	Membrane protein involved in the export of O-antigen, teichoic acid lipoteichoic acids	PEL66_655	Membrane protein involved in the export of O-antigen, teichoic acid lipoteichoic acids	P869_03465	PST family polysaccharide transporter	LRU_01427	MOP superfamily flippase transporter	LRP_70	MOP superfamily flippase transporter
GRL1172_689	hypothetical protein	HMPREF0542_11014	hypothetical protein	LRC_RS00725	beta-carotene 15,15'-monooxygenase			PEL65_573	hypothetical protein	PEL66_656	hypothetical protein	P869_03460	beta-carotene 15,15'-monooxygenase	LRU_01428	hypothetical protein	LRP_69	brp Blh family beta-carotene 15,15'-monooxygenase
GRL1172_690	Lipopolysaccharide cholinephosphotransferase LicD1	HMPREF0542_11013	LICD family protein	LRC_RS00720	hypothetical protein	LRN_0143	putative lipopolysaccharide cholinephosphotransferase	PEL65_572	Lipopolysaccharide cholinephosphotransferase LicD1	PEL66_657	Lipopolysaccharide cholinephosphotransferase LicD1	P869_03455	LPS biosynthesis protein	LRU_01429	putative lipopolysaccharide cholinephosphotransferase
GRL1172_691	hypothetical protein	HMPREF0542_10771	hypothetical protein	LRC_RS01425	hypothetical protein			PEL65_134	hypothetical protein	PEL66_1459	hypothetical protein	P869_07980	FAD-dependent pyridine nucleotide-disulfide oxidoreductase	LRU_01828	hypothetical protein
GRL1172_692	hypothetical protein													LRU_01433	hypothetical protein	LRP_1368	hypothetical protein
GRL1172_693	Mobile element protein	HMPREF0542_11528	IS66 family element, transposase			LRN_1790	transposase	PEL65_1526	hypothetical protein			P869_07330	transposase			LRP_67	transposase
GRL1172_694	hypothetical protein
GRL1172_695	hypothetical protein
GRL1172_696	Glycosyltransferase	HMPREF0542_11681	glycosyltransferase, group 2 family protein	LRC_RS00710	glycosyltransferase	LRN_0139	glycosyltransferase	PEL65_570	Glycosyltransferase	PEL66_659	Glycosyltransferase	P869_00210	glycosyltransferase	LRU_01435	glycosyltransferase	LRP_995	glycosyltransferase
GRL1172_697	Choline binding protein A	HMPREF0542_11682	cell wall-binding repeat protein	LRC_RS00705	N-acetylmuramoyl-L-alanine amidase			PEL65_569	Choline binding protein A	PEL66_660	Choline binding protein A	P869_01365	hypothetical protein	LRU_01437	hypothetical protein	LRP_996	N-acetylmuramoyl-L-alanine amidase
GRL1172_698	hypothetical protein			LRC_RS00700	hypothetical protein			PEL65_568	hypothetical protein	PEL66_661	hypothetical protein					LRP_25	hypothetical protein
GRL1172_699	Homoserine kinase	HMPREF0542_11684	homoserine kinase	LRC_RS00695	homoserine kinase	LRN_0138	homoserine kinase	PEL65_567	Homoserine kinase	PEL66_662	Homoserine kinase	P869_01370	homoserine kinase	LRU_01438	homoserine kinase	LRP_24	homoserine kinase
GRL1172_700	Homoserine dehydrogenase	HMPREF0542_11685	homoserine dehydrogenase	LRC_RS00690	homoserine dehydrogenase	LRN_0137	homoserine dehydrogenase	PEL65_566	Homoserine dehydrogenase	PEL66_663	Homoserine dehydrogenase	P869_01375	homoserine dehydrogenase	LRU_01439	homoserine dehydrogenase	LRP_23	homoserine dehydrogenase
GRL1172_701	Threonine synthase	HMPREF0542_11686	threonine synthase	LRC_RS00685	threonine synthase	LRN_0136	threonine synthase	PEL65_565	Threonine synthase	PEL66_664	Threonine synthase	P869_01385	threonine synthase	LRU_01440	threonine synthase	LRP_1216	threonine synthase
GRL1172_702	hypothetical protein	HMPREF0542_11676	hypothetical protein			LRN_0135	hypothetical protein	PEL65_562	Cell division protein FtsW			P869_01390	multidrug transporter	LRU_01441	hypothetical protein	LRP_1215	hypothetical protein
GRL1172_703	Bactoprenol glucosyl transferase	HMPREF0542_11677	glycosyltransferase, group 2 family protein	LRC_RS00630	bactoprenol glucosyl transferase	LRN_0133	glycosyltransferase	PEL65_510	Bactoprenol glucosyl transferase	PEL66_1784	Bactoprenol glucosyl transferase	P869_01395	bactoprenol glucosyl transferase	LRU_01443	glycosyltransferase	LRP_1212	glycosyltransferase
GRL1172_704	unknown	HMPREF0542_11678	GtrA-like protein	LRC_RS00625	polysaccharide biosynthesis protein GtrA			PEL65_509	unknown	PEL66_1783	unknown	P869_01400	polysaccharide biosynthesis protein GtrA	LRU_01445	GtrA family protein	LRP_1211	GtrA containing transmembrane protein
GRL1172_705	Hypothetical protein DUF194, DegV family	HMPREF0542_11679	EDD domain protein, DegV family	LRC_RS00620	hypothetical protein	LRN_0132	DegV family protein	PEL65_508	Hypothetical protein DUF194, DegV family	PEL66_1782	Hypothetical protein DUF194, DegV family	P869_01405	hypothetical protein	LRU_01446	DegV family protein	LRP_1208	DegV family protein
GRL1172_706	Glycosyl transferase, family 2			LRC_RS00615	glycosyltransferase	LRN_0131	hypothetical protein	PEL65_507	putative glycosyltransferase	PEL66_1781	putative glycosyltransferase	P869_01410	glycosyltransferase	LRU_01447	hypothetical protein	LRP_1213	hypothetical protein
GRL1172_707	Galactofuranose transferase			LRC_RS00610	beta-1,6-galactofuranosyltransferase	LRN_0130	hypothetical protein	PEL65_506	Galactofuranose transferase	PEL66_1780	Galactofuranose transferase	P869_01415	beta-1,6-galactofuranosyltransferase	LRU_01448	hypothetical protein	LRP_1210	putative galactofuranosyltransferase
GRL1172_708	Nucleotide sugar synthetase-like protein			LRC_RS00605	beta-1,6-galactofuranosyltransferase	LRN_0129	putative galactofuranosyltransferase	PEL65_505	Nucleotide sugar synthetase-like protein	PEL66_1779	Nucleotide sugar synthetase-like protein	P869_01420	beta-1,6-galactofuranosyltransferase	LRU_01449	hypothetical protein
GRL1172_709	Serine acetyltransferase			LRC_RS00600	hypothetical protein	LRN_0128	hypothetical protein					P869_01425	hypothetical protein
GRL1172_710	hypothetical protein							PEL65_504	hypothetical protein	PEL66_1777	hypothetical protein
GRL1172_711	dTDP-glucose 4,6-dehydratase	HMPREF0542_11669	dTDP-glucose 4,6-dehydratase	LRC_RS00585	spore coat protein	LRN_0127	dTDP-glucose 4,6-dehydratase	PEL65_501	dTDP-glucose 4,6-dehydratase	PEL66_1774	dTDP-glucose 4,6-dehydratase	P869_01450	spore coat protein	LRU_01455	hypothetical protein	LRP_1204	dTDP-glucose 4,6-dehydratase
GRL1172_712	hypothetical protein
GRL1172_713	hypothetical protein	HMPREF0542_11666	hypothetical protein									P869_01460	hypothetical protein
GRL1172_714	UDP-glucose dehydrogenase
GRL1172_715	UDP-glucose dehydrogenase											P869_01490	UDP-glucose dehydrogenase
GRL1172_716	UDP-glucose dehydrogenase											P869_09430	hypothetical protein
GRL1172_717	hypothetical protein
GRL1172_718	Mobile element protein	HMPREF0542_11944	integrase core domain protein	LRC_RS02845	integrase	LRN_1003	integrase catalytic subunit	PEL65_1335	Mobile element protein	PEL66_671	Mobile element protein			LRU_02064	transposase	LRP_1380	transposase
GRL1172_719	hypothetical protein
GRL1172_720	Glucosamine--fructose-6-phosphate aminotransferase [isomerizing]
GRL1172_721	Glucosamine--fructose-6-phosphate aminotransferase [isomerizing]
GRL1172_722	Glucosamine--fructose-6-phosphate aminotransferase [isomerizing]
GRL1172_723	Glucosamine--fructose-6-phosphate aminotransferase [isomerizing]
GRL1172_724	Membrane protein involved in the export of O-antigen, teichoic acid lipoteichoic acids
GRL1172_725	UDP-N-acetylglucosamine 2-epimerase
GRL1172_726	Oligosaccharide repeat unit polymerase Wzy; O-antigen ligase
GRL1172_727	hypothetical protein
GRL1172_728	putative glycosyl transferase
GRL1172_729	protein of unknown function DUF201
GRL1172_730	Undecaprenyl-phosphate galactosephosphotransferase
GRL1172_731	Phosphoribosylglycinamide synthetase, ATP-grasp (A) domain protein
GRL1172_732	L-lactate dehydrogenase
GRL1172_733	UDP-4-amino-4-deoxy-L-arabinose--oxoglutarate aminotransferase	HMPREF0542_11647	DegT/DnrJ/EryC1/StrS aminotransferase family protein									P869_09390	capsular polysaccharide biosynthesis protein	LRU_01475	capsular polysaccharide biosynthesis protein	LRP_1193	hypothetical protein
GRL1172_734	UDP-N-acetylglucosamine 4,6-dehydratase	HMPREF0542_11646	polysaccharide biosynthesis protein	LRC_RS00470	nucleoside-diphosphate sugar epimerase					PEL66_1753	UDP-N-acetylglucosamine 4,6-dehydratase	P869_09385	nucleoside-diphosphate sugar epimerase	LRU_01476	putative capsular polysaccharide biosynthesis protein	LRP_1192	capsular polysaccharide biosynthesis protein
GRL1172_735	Manganese-dependent protein-tyrosine phosphatase	HMPREF0542_11645	PHP domain protein	LRC_RS00465	tyrosine protein phosphatase	LRN_0113	phosphotyrosine-protein phosphatase	PEL65_487	Manganese-dependent protein-tyrosine phosphatase	PEL66_1752	Manganese-dependent protein-tyrosine phosphatase	P869_09380	tyrosine protein phosphatase	LRU_01477	phosphotyrosine-protein phosphatase	LRP_1191	phosphotyrosine-protein phosphatase
GRL1172_736	Tyrosine-protein kinase EpsD	HMPREF0542_11644	capsular exopolysaccharide family	LRC_RS00460	exopolysaccharide biosynthesis protein	LRN_0112	Tyrosine-protein kinase	PEL65_486	Tyrosine-protein kinase EpsD	PEL66_1751	Tyrosine-protein kinase EpsD	P869_09375	exopolysaccharide biosynthesis protein	LRU_01478	non-specific protein-tyrosine kinase	LRP_1190	Tyrosine-protein kinase
GRL1172_737	Tyrosine-protein kinase transmembrane modulator EpsC	HMPREF0542_11643	chain length determinant protein	LRC_RS00455	chain-length determining protein	LRN_0111	Exopolysaccharide chain length regulator	PEL65_485	Tyrosine-protein kinase transmembrane modulator EpsC	PEL66_1750	Tyrosine-protein kinase transmembrane modulator EpsC	P869_09370	chain-length determining protein	LRU_01479	lipopolysaccharide chain length determining protein	LRP_1189	lipopolysaccharide chain length determining protein
GRL1172_738	lipoprotein precursor (putative)	HMPREF0542_11642	hypothetical protein	LRC_RS00450	hypothetical protein	LRN_0109	lipoprotein	PEL65_484	lipoprotein precursor (putative)	PEL66_1749	lipoprotein precursor (putative)	P869_09365	hypothetical protein	LRU_01481	hypothetical protein	LRP_1187	lipoprotein
GRL1172_739	hypothetical protein			LRC_RS00445	hypothetical protein			PEL65_482	hypothetical protein	PEL66_1748	hypothetical protein					LRP_1186	hypothetical protein
GRL1172_740	hypothetical protein			LRC_RS00440	hypothetical protein			PEL65_481	hypothetical protein	PEL66_1747	hypothetical protein					LRP_1185	hypothetical protein
GRL1172_741	hypothetical protein			LRC_RS00435	hypothetical protein			PEL65_480	hypothetical protein	PEL66_1746	hypothetical protein					LRP_1184	LPXTG-motif cell wall anchor domain protein
GRL1172_742	YafQ toxin protein	HMPREF0542_11641	addiction module toxin, RelE/StbE family	LRC_RS00430	toxin-antitoxin system, toxin component	LRN_0108	Toxin-antitoxin system, toxin component	PEL65_479	YafQ toxin protein	PEL66_1745	YafQ toxin protein	P869_09360	RelE/StbE family addiction module toxin			LRP_1183	Toxin-antitoxin system, toxin component
GRL1172_743	DNA-damage-inducible protein J	HMPREF0542_11638	addiction module antitoxin, RelB/DinJ family	LRC_RS00425	DNA-damage-inducible protein J, putative	LRN_0107	DNA-damage-inducible protein J	PEL65_478	DNA-damage-inducible protein J	PEL66_1744	DNA-damage-inducible protein J	P869_07890	DNA-damage-inducible protein J	LRU_01482	DNA-damage-inducible protein J	LRP_1181	DNA-damage-inducible protein J
GRL1172_744	hypothetical protein							PEL65_477	hypothetical protein	PEL66_1743	hypothetical protein			LRU_01483	hypothetical protein	LRP_1180	hypothetical protein
GRL1172_745	PTS system, fructose-specific IIA component / PTS system, fructose-specific IIB component / PTS system, fructose-specific IIC component	HMPREF0542_11637	phosphoenolpyruvate-dependent sugar phosphotransferase system, EIIA 2	LRC_RS00420	PTS fructose transporter subunit IIC	LRN_0106	PTS system, fructose specific IIABC component	PEL65_475	PTS system, fructose-specific IIA component / PTS system, fructose-specific IIB component / PTS system, fructose-specific IIC component	PEL66_1741	PTS system, fructose-specific IIA component / PTS system, fructose-specific IIB component / PTS system, fructose-specific IIC component			LRU_01484	PTS system, fructose-specific IIABC component protein	LRP_1179	PTS system, fructose specific IIABC component
GRL1172_746	ISCco1, transposase orfA
GRL1172_747	hypothetical protein															LRP_1927	hypothetical protein
GRL1172_748	tRNA and rRNA cytosine-C5-methylases	HMPREF0542_10516	NOL1/NOP2/sun family protein	LRC_RS04815	23S rRNA methyltransferase			PEL65_1791	tRNA and rRNA cytosine-C5-methylases	PEL66_414	tRNA and rRNA cytosine-C5-methylases	P869_06845	23S rRNA methyltransferase	LRU_00319	23S rRNA m(5)C methyltransferase	LRP_1928	NOL1 NOP2 sun family protein
GRL1172_749	FIG00742606: hypothetical protein	HMPREF0542_10515	hypothetical protein	LRC_RS04810	hypothetical protein			PEL65_1790	FIG00742606: hypothetical protein	PEL66_413	FIG00742606: hypothetical protein	P869_06850	hypothetical protein	LRU_00320	hypothetical protein	LRP_1929	hypothetical protein
GRL1172_750	probably aromatic ring hydroxylating enzyme, evidenced by COGnitor; PaaD-like protein (DUF59) involved in Fe-S cluster assembly	HMPREF0542_10514	hypothetical protein	LRC_RS04805	DNA methyltransferase			PEL65_1789	probably aromatic ring hydroxylating enzyme, evidenced by COGnitor; PaaD-like protein (DUF59) involved in Fe-S cluster assembly	PEL66_412	probably aromatic ring hydroxylating enzyme, evidenced by COGnitor; PaaD-like protein (DUF59) involved in Fe-S cluster assembly	P869_06855	DNA methyltransferase	LRU_00321	metal-sulfur cluster biosynthetic enzyme	LRP_1930	FeS assembly SUF system protein
GRL1172_751	Putative hydrolase of the alpha/beta superfamily	HMPREF0542_10513	hypothetical protein	LRC_RS04800	S9 family serine peptidase			PEL65_1788	Putative hydrolase of the alpha/beta superfamily	PEL66_411	Putative hydrolase of the alpha/beta superfamily	P869_06860	S9 family serine peptidase	LRU_00322	S9 family serine peptidase	LRP_1931	S9 family serine peptidase
GRL1172_752	hypothetical protein	HMPREF0542_10512	hypothetical protein	LRC_RS04795	hypothetical protein			PEL65_1787	hypothetical protein	PEL66_410	hypothetical protein	P869_06865	hypothetical protein	LRU_00323	hypothetical protein	LRP_1932	hypothetical protein
GRL1172_753	Protein of unknown function DUF419			LRC_RS04790	hypothetical protein			PEL65_1784	hypothetical protein	PEL66_409	Protein of unknown function DUF419	P869_06870	hypothetical protein	LRU_00324	hypothetical protein	LRP_1935	hypothetical protein
GRL1172_754	hypothetical protein	HMPREF0542_10506	hypothetical protein	LRC_RS04775	hypothetical protein			PEL65_1782	hypothetical protein	PEL66_406	hypothetical protein	P869_06875	hypothetical protein	LRU_00325	hypothetical protein	LRP_1936	hypothetical protein
GRL1172_755	hypothetical protein							PEL65_1781	hypothetical protein			P869_06880	hypothetical protein	LRU_00326	hypothetical protein	LRP_1937	hypothetical protein
GRL1172_756	hypothetical protein	HMPREF0542_10505	hypothetical protein					PEL65_1780	hypothetical protein			P869_06885	hypothetical protein			LRP_1938	hypothetical protein
GRL1172_757	hypothetical protein	HMPREF0542_10504	hypothetical protein					PEL65_1779	hypothetical protein			P869_06890	hypothetical protein	LRU_00328	hypothetical protein
GRL1172_758	hypothetical protein	HMPREF0542_10503	hypothetical protein	LRC_RS04765	hypothetical protein			PEL65_1778	hypothetical protein	PEL66_404	hypothetical protein	P869_06895	hypothetical protein	LRU_00329	HNH endonuclease family prophage LambdaSa2	LRP_1939	HNH endonuclease family prophage LambdaSa2
GRL1172_759	hypothetical protein	HMPREF0542_10502	DNA-binding helix-turn-helix protein	LRC_RS04760	hypothetical protein			PEL65_1777	hypothetical protein	PEL66_403	hypothetical protein	P869_06900	XRE family transcriptional regulator	LRU_00330	hypothetical protein	LRP_1940	putative transcriptional regulator
GRL1172_760	hypothetical protein	HMPREF0542_10501	hypothetical protein							PEL66_402	hypothetical protein	P869_06905	hypothetical protein			LRP_1941	hypothetical protein
GRL1172_761	Mobile element protein
GRL1172_762	hypothetical protein
GRL1172_763	hypothetical protein
GRL1172_764	Multi antimicrobial extrusion protein (Na(+)/drug antiporter), MATE family of MDR efflux pumps	HMPREF0542_10498	MATE efflux family protein									P869_08475	multidrug transporter MatE	LRU_00334	MATE family multi antimicrobial extrusion protein	LRP_630	MATE family multi antimicrobial extrusion protein
GRL1172_765	hypothetical protein	HMPREF0542_10497	hypothetical protein					PEL65_1773	hypothetical protein
GRL1172_766	hypothetical protein
GRL1172_767	Superfamily II DNA/RNA helicases, SNF2 family			LRC_RS04740	helicase			PEL65_1771	Superfamily II DNA/RNA helicases, SNF2 family	PEL66_398	Superfamily II DNA/RNA helicases, SNF2 family
GRL1172_768	hypothetical protein			LRC_RS04735	hypothetical protein			PEL65_1770	FIG01252477: hypothetical protein	PEL66_397	FIG01252477: hypothetical protein
GRL1172_769	Type III restriction-modification system StyLTI enzyme res			LRC_RS04730	type III restriction endonuclease StyLTI			PEL65_1769	Type III restriction-modification system StyLTI enzyme res	PEL66_396	Type III restriction-modification system StyLTI enzyme res
GRL1172_770	Type III restriction-modification system methylation subunit			LRC_RS04725	DNA methylase			PEL65_1768	Type III restriction-modification system methylation subunit	PEL66_395	Type III restriction-modification system methylation subunit
GRL1172_771	FIG002540: Haloacid dehalogenase-like hydrolase	HMPREF0542_10493	Cof-like hydrolase	LRC_RS04720	HAD family hydrolase			PEL65_1767	FIG002540: Haloacid dehalogenase-like hydrolase	PEL66_394	FIG002540: Haloacid dehalogenase-like hydrolase	P869_10805	HAD family hydrolase	LRU_00338	HAD superfamily hydrolase	LRP_622	cof family protein
GRL1172_772	hypothetical protein
GRL1172_773	Tyrosyl-tRNA synthetase	HMPREF0542_10105	tyrosine--tRNA ligase	LRC_RS02235	tyrosyl-tRNA synthetase	LRN_0380	tyrosine--tRNA ligase	PEL65_636	Tyrosyl-tRNA synthetase	PEL66_980	Tyrosyl-tRNA synthetase	P869_02115	tyrosyl-tRNA synthase	LRU_02334	tyrosyl-tRNA synthetase	LRP_993	tyrosine--tRNA ligase
GRL1172_774	Peroxide stress regulator PerR, FUR family	HMPREF0542_10104	transcriptional regulator, Fur family	LRC_RS02230	Fur family transcriptional regulator	LRN_0379	ferric uptake regulation protein	PEL65_637	Peroxide stress regulator PerR, FUR family	PEL66_981	Peroxide stress regulator PerR, FUR family	P869_02110	Fur family transcriptional regulator	LRU_02333	ferric uptake regulator	LRP_992	fur family transcriptional regulator
GRL1172_775	hypothetical protein	HMPREF0542_10103	putative membrane-bound metal-dependent hydrolase	LRC_RS02225	hypothetical protein			PEL65_638	Membrane-bound metal-dependent hydrolase YdjM, induced during SOS response	PEL66_982	Membrane-bound metal-dependent hydrolase YdjM, induced during SOS response	P869_02105	TcpI family protein	LRU_02332	TcpI family protein	LRP_991	hypothetical protein
GRL1172_776	Exonuclease SbcC	HMPREF0542_10102	putative DNA sulfur modification protein DndD	LRC_RS02220	exonuclease	LRN_0378	Exonuclease SbcCD subunit C	PEL65_639	Exonuclease SbcC	PEL66_983	Exonuclease SbcC	P869_02100	exonuclease			LRP_990	Exonuclease SbcCD subunit C
GRL1172_777	Exonuclease SbcD	HMPREF0542_10101	exonuclease SbcCD, D subunit	LRC_RS02215	exonuclease SbcD subunit D	LRN_0377	exonuclease SbcD	PEL65_640	Exonuclease SbcD	PEL66_984	Exonuclease SbcD	P869_02095	exonuclease SbcD subunit D			LRP_989	exonuclease SbcD
GRL1172_778	Acetate kinase	HMPREF0542_10100	acetate kinase	LRC_RS02210	acetate kinase	LRN_0376	acetate kinase	PEL65_641	Acetate kinase	PEL66_985	Acetate kinase	P869_02090	acetate kinase	LRU_02329	acetate kinase	LRP_988	acetate kinase
GRL1172_779	membrane protein	HMPREF0542_10099	hypothetical protein	LRC_RS02205	lysyl-tRNA synthetase	LRN_0375	Lysyl-tRNA synthetase (class II)	PEL65_642	L-O-lysylphosphatidylglycerol synthase	PEL66_986	L-O-lysylphosphatidylglycerol synthase			LRU_02328	Lysyl-tRNA synthetase (class II)	LRP_987	Lysyl-tRNA synthetase (class II)
GRL1172_780	hypothetical protein					LRN_0374	hypothetical protein							LRU_02327	hypothetical protein	LRP_986	hypothetical protein
GRL1172_781	DNA-entry nuclease (Competence-specific nuclease)					LRN_0373	hypothetical protein							LRU_02326	hypothetical protein	LRP_985	hypothetical protein
GRL1172_782	hypothetical protein			LRC_RS02200	hypothetical protein
GRL1172_783	LSU ribosomal protein L7/L12 (P1/P2)	HMPREF0542_10098	ribosomal protein L7/L12	LRC_RS02195	50S ribosomal protein L7/L12	LRN_0372	50S ribosomal protein L7-L12	PEL65_644	LSU ribosomal protein L7/L12 (P1/P2)	PEL66_988	LSU ribosomal protein L7/L12 (P1/P2)	P869_06670	50S ribosomal protein L7/L12	LRU_02324	50S ribosomal protein L12P	LRP_984	50S ribosomal protein L7 L12
GRL1172_784	LSU ribosomal protein L10p (P0)	HMPREF0542_10097	ribosomal protein L10	LRC_RS02190	50S ribosomal protein L10	LRN_0371	50S ribosomal protein L10	PEL65_645	LSU ribosomal protein L10p (P0)	PEL66_989	LSU ribosomal protein L10p (P0)	P869_06665	50S ribosomal protein L10	LRU_02323	50S ribosomal protein L10	LRP_983	50S ribosomal protein L10
GRL1172_785	LSU ribosomal protein L1p (L10Ae)	HMPREF0542_10096	ribosomal protein L1	LRC_RS02185	50S ribosomal protein L1	LRN_0370	50S ribosomal protein L1	PEL65_646	LSU ribosomal protein L1p (L10Ae)	PEL66_990	LSU ribosomal protein L1p (L10Ae)	P869_06660	50S ribosomal protein L1	LRU_02322	50S ribosomal protein L1	LRP_982	50S ribosomal protein L1
GRL1172_786	LSU ribosomal protein L11p (L12e)	HMPREF0542_10095	ribosomal protein L11	LRC_RS02180	50S ribosomal protein L11	LRN_0369	50S ribosomal protein L11	PEL65_647	LSU ribosomal protein L11p (L12e)	PEL66_991	LSU ribosomal protein L11p (L12e)	P869_06655	50S ribosomal protein L11	LRU_02321	50S ribosomal protein L11	LRP_981	50S ribosomal protein L11
GRL1172_787	Glycerol dehydrogenase	HMPREF0542_10094	alcohol dehydrogenase, iron-dependent	LRC_RS02175	glycerol dehydrogenase	LRN_0368	glycerol dehydrogenase	PEL65_648	Glycerol dehydrogenase	PEL66_992	Glycerol dehydrogenase	P869_06650	glycerol dehydrogenase	LRU_02320	glycerol dehydrogenase	LRP_980	glycerol dehydrogenase
GRL1172_788	Dipeptidase	HMPREF0542_10093	peptidase, C69 family	LRC_RS02170	peptidase U34	LRN_0367	dipeptidase A	PEL65_649	Dipeptidase	PEL66_993	Dipeptidase	P869_06645	peptidase U34	LRU_02318	dipeptidase A	LRP_979	dipeptidase A
GRL1172_789	Transcription antitermination protein NusG	HMPREF0542_10092	transcription termination/antitermination factor NusG	LRC_RS02165	transcription termination/antitermination factor NusG	LRN_0366	transcription antitermination protein NusG	PEL65_650	Transcription antitermination protein NusG	PEL66_994	Transcription antitermination protein NusG	P869_06640	antitermination factor NusG	LRU_02317	transcription antitermination protein NusG	LRP_978	transcription termination antitermination factor NusG
GRL1172_790	Preprotein translocase subunit SecE (TC 3.A.5.1.1)	HMPREF0542_10091	preprotein translocase, SecE subunit	LRC_RS02160	preprotein translocase subunit SecE	LRN_0365	protein translocase subunit secE	PEL65_651	Preprotein translocase subunit SecE (TC 3.A.5.1.1)	PEL66_995	Preprotein translocase subunit SecE (TC 3.A.5.1.1)	P869_06635	preprotein translocase subunit SecE	LRU_02316	protein translocase subunit secE	LRP_977	preprotein translocase subunit SecE
GRL1172_791	LSU ribosomal protein L33p	HMPREF0542_10090	ribosomal protein L33	LRC_RS02155	50S ribosomal protein L33			PEL65_652	LSU ribosomal protein L33p @ LSU ribosomal protein L33p, zinc-dependent	PEL66_996	LSU ribosomal protein L33p @ LSU ribosomal protein L33p, zinc-dependent	P869_06630	50S ribosomal protein L33	LRU_02315	50S ribosomal protein L33
GRL1172_792	Hypothetical protein DUF901, similar to C-terminal domain of ribosome protection-type Tc-resistance proteins	HMPREF0542_10089	hypothetical protein	LRC_RS02150	DNA-binding protein	LRN_0364	PIN domain protein	PEL65_653	Hypothetical protein DUF901, similar to C-terminal domain of ribosome protection-type Tc-resistance proteins	PEL66_997	Hypothetical protein DUF901, similar to C-terminal domain of ribosome protection-type Tc-resistance proteins	P869_06625	DNA-binding protein	LRU_02314	protein of hypothetical function DUF901	LRP_976	PIN domain containing protein
GRL1172_793	TrmH family tRNA/rRNA methyltransferase YacO	HMPREF0542_10088	RNA methyltransferase, TrmH family, group 3	LRC_RS02145	rRNA methyltransferase	LRN_0363	tRNA-rRNA methyltransferase	PEL65_654	23S rRNA (guanosine-2'-O-) -methyltransferase rlmB	PEL66_998	23S rRNA (guanosine-2'-O-) -methyltransferase rlmB	P869_06620	rRNA methyltransferase	LRU_02313	tRNA/rRNA methyltransferase	LRP_975	tRNA rRNA methyltransferase
GRL1172_794	COG1939: Ribonuclease III family protein	HMPREF0542_10087	RNase3 domain protein	LRC_RS02140	ribonuclease III	LRN_0362	ribonuclease III	PEL65_655	COG1939: Ribonuclease III family protein	PEL66_999	COG1939: Ribonuclease III family protein	P869_06615	Mini-ribonuclease 3	LRU_02312	ribonuclease III	LRP_974	ribonuclease III
GRL1172_795	Cysteinyl-tRNA synthetase	HMPREF0542_10086	cysteine--tRNA ligase	LRC_RS02135	cysteinyl-tRNA synthetase	LRN_0361	cysteinyl-tRNA synthetase	PEL65_656	Cysteinyl-tRNA synthetase	PEL66_1000	Cysteinyl-tRNA synthetase	P869_06610	cysteinyl-tRNA synthetase	LRU_02311	cysteinyl-tRNA synthetase	LRP_973	cysteinyl-tRNA synthetase
GRL1172_796	Mobile element protein
GRL1172_797	hypothetical protein	HMPREF0542_10996	transposase-like protein	LRC_RS07695	transposase	LRN_0358	transposase family protein A	PEL65_437	transposase	PEL66_2074	Mobile element protein			LRU_01939	transposase	LRP_632	transposase family protein A
GRL1172_798	Glutamyl-tRNA synthetase @ Glutamyl-tRNA(Gln) synthetase	HMPREF0542_10132	glutamate--tRNA ligase	LRC_RS02130	glutamyl-tRNA synthase	LRN_0357	glutamate--tRNA ligase	PEL65_657	Glutamyl-tRNA synthetase @ Glutamyl-tRNA(Gln) synthetase	PEL66_1001	Glutamyl-tRNA synthetase @ Glutamyl-tRNA(Gln) synthetase	P869_02715	glutamyl-tRNA synthase	LRU_02308	glutamyl-tRNA synthetase	LRP_997	glutamate--tRNA ligase
GRL1172_799	Pili retraction protein pilT	HMPREF0542_10131	PIN domain protein	LRC_RS02125	hypothetical protein	LRN_0356	PIN domain protein	PEL65_658	Membrane-associated protein containing RNA-binding TRAM domain and ribonuclease PIN-domain, YacL B.subtilis ortholog	PEL66_1002	Membrane-associated protein containing RNA-binding TRAM domain and ribonuclease PIN-domain, YacL B.subtilis ortholog	P869_02720	twitching motility protein PilT	LRU_02307	integral PIN domain superfamily protein	LRP_998	PIN domain protein
GRL1172_800	DNA repair protein RadA	HMPREF0542_10130	DNA repair protein RadA	LRC_RS02120	DNA repair protein RadA	LRN_0355	DNA repair protein RadA	PEL65_659	DNA repair protein RadA	PEL66_1003	DNA repair protein RadA	P869_05635	DNA repair protein RadA	LRU_02306	DNA repair protein RadA	LRP_999	DNA repair protein RadA
GRL1172_801	Deoxyuridine 5'-triphosphate nucleotidohydrolase	HMPREF0542_10129	dUTP diphosphatase	LRC_RS02115	dUTP diphosphatase	LRN_0354	deoxyuridine 5-triphosphate nucleotidohydrolase	PEL65_660	Deoxyuridine 5'-triphosphate nucleotidohydrolase	PEL66_1004	Deoxyuridine 5'-triphosphate nucleotidohydrolase	P869_05640	dUTP diphosphatase	LRU_02305	dUTP diphosphatase	LRP_1000	deoxyuridine 5-triphosphate nucleotidohydrolase
GRL1172_802	ISCco1, transposase orfA
GRL1172_803	Mobile element protein
GRL1172_804	acetyltransferase (putative)	HMPREF0542_10128	acetyltransferase, GNAT family	LRC_RS02110	acetyltransferase	LRN_1273	acetyltransferase	PEL65_667	acetyltransferase (putative)	PEL66_1005	acetyltransferase (putative)	P869_04685	acetyltransferase	LRU_02304	acetyltransferase	LRP_1365	acetyltransferase
GRL1172_805	Ribose 5-phosphate isomerase A	HMPREF0542_10127	ribose 5-phosphate isomerase A	LRC_RS02105	ribose 5-phosphate isomerase	LRN_1274	ribose 5-phosphate isomerase A	PEL65_668	Ribose 5-phosphate isomerase A	PEL66_1006	Ribose 5-phosphate isomerase A	P869_04680	ribose 5-phosphate isomerase	LRU_02303	ribose-5-phosphate isomerase A	LRP_1364	ribose 5-phosphate isomerase A
GRL1172_806	Aminopeptidase C	HMPREF0542_10126	peptidase C1-like family	LRC_RS02100	aminopeptidase C	LRN_1275	aminopeptidase-Bleomycin hydrolase	PEL65_669	Aminopeptidase C	PEL66_1007	Aminopeptidase C	P869_04675	aminopeptidase C	LRU_02302	bleomycin hydrolase	LRP_1363	aminopeptidase C
GRL1172_807	Phosphoglycerate mutase	HMPREF0542_10125	phosphoglycerate mutase 1 family	LRC_RS02095	phosphoglycerate mutase	LRN_1276	2,3-bisphosphoglycerate-dependent phosphoglycerate mutase	PEL65_670	Phosphoglycerate mutase	PEL66_1008	Phosphoglycerate mutase	P869_04670	phosphoglycerate mutase	LRU_02300	2,3-bisphosphoglycerate-dependent phosphoglycerate mutase	LRP_1362	2,3-bisphosphoglycerate-dependent phosphoglycerate mutase
GRL1172_808	hypothetical protein
GRL1172_809	hypothetical protein	HMPREF0542_10124	methyl-accepting chemotaxis protein signaling domain protein	LRC_RS02090	methyl-accepting chemotaxis protein	LRN_1277	methyl-accepting chemotaxis sensory transducer	PEL65_671	Methyl-accepting chemotaxis protein	PEL66_1009	Methyl-accepting chemotaxis protein	P869_04665	methyl-accepting chemotaxis protein	LRU_02299	methyl-accepting chemotaxis sensory transducer	LRP_1361	methyl-accepting chemotaxis sensory transducer
GRL1172_810	hypothetical protein
GRL1172_811	hypothetical protein
GRL1172_812	hypothetical protein
GRL1172_813	hypothetical protein
GRL1172_814	NLP/P60 family protein	HMPREF0542_10122	NlpC/P60 family protein	LRC_RS02080	hypothetical protein	LRN_1279	NlpC-P60 family protein	PEL65_673	NLP/P60 family protein	PEL66_1011	NLP/P60 family protein	P869_04655	hypothetical protein	LRU_02297	NlpC/P60 family protein	LRP_1358	NlpC P60
GRL1172_815	hypothetical protein	HMPREF0542_10121	hypothetical protein
GRL1172_816	Malate permease	HMPREF0542_10120	transporter, auxin efflux carrier (AEC) family protein	LRC_RS02075	malate transporter	LRN_1280	Malate permease	PEL65_674	Malate permease	PEL66_1012	Malate permease	P869_08295	malate transporter	LRU_02296	AEC family malonate efflux carrier	LRP_1357	Malate permease
GRL1172_817	Cell envelope-associated transcriptional attenuator LytR-CpsA-Psr, subfamily F2 (as in PMID19099556)	HMPREF0542_10119	cell envelope-like function transcriptional attenuator common domain protein	LRC_RS02070	LytR family transcriptional regulator	LRN_1281	cell envelope-related transcriptional attenuator	PEL65_675	Cell envelope-associated transcriptional attenuator LytR-CpsA-Psr, subfamily F2 (as in PMID19099556)	PEL66_1013	Cell envelope-associated transcriptional attenuator LytR-CpsA-Psr, subfamily F2 (as in PMID19099556)	P869_08290	LytR family transcriptional regulator	LRU_02295	LytR family transcriptional regulator	LRP_1356	transcriptional regulator
GRL1172_818	hypothetical protein					LRN_1282	hypothetical protein
GRL1172_819	3-oxoacyl-[acyl-carrier-protein] synthase, KASIII	HMPREF0542_10117	beta-ketoacyl-acyl-carrier-protein synthase III	LRC_RS02060	3-oxoacyl-ACP synthase	LRN_1283	3-oxoacyl-(acyl-carrier-protein) synthase III	PEL65_677	3-oxoacyl-[acyl-carrier-protein] synthase, KASIII	PEL66_1015	3-oxoacyl-[acyl-carrier-protein] synthase, KASIII	P869_04740	3-oxoacyl-ACP synthase	LRU_02293	3-oxoacyl-(acyl carrier protein) synthase III	LRP_1355	3-oxoacyl-(acyl-carrier-protein) synthase III
GRL1172_820	Putative metallopeptidase (Zinc) SprT family	HMPREF0542_10116	metallopeptidase, SprT family	LRC_RS02045	hypothetical protein	LRN_1284	hypothetical protein	PEL65_678	Putative metallopeptidase (Zinc) SprT family	PEL66_1016	Putative metallopeptidase (Zinc) SprT family	P869_07480	hypothetical protein	LRU_02291	zinc-metalloprotease	LRP_1354	hypothetical protein
GRL1172_821	Transcription accessory protein (S1 RNA-binding domain)	HMPREF0542_10115	Tex-like protein N-terminal domain protein	LRC_RS02040	S1 RNA-binding protein	LRN_1285	YhgF like protein	PEL65_679	Transcription accessory protein (S1 RNA-binding domain)	PEL66_1017	Transcription accessory protein (S1 RNA-binding domain)	P869_07485	S1 RNA-binding protein	LRU_02290	S1 domain RNA-binding protein	LRP_1353	YhgF like protein
GRL1172_822	FIG00743265: hypothetical protein	HMPREF0542_10114	hypothetical protein	LRC_RS02035	hypothetical protein	LRN_1286	hypothetical protein	PEL65_680	FIG00743265: hypothetical protein	PEL66_1018	FIG00743265: hypothetical protein	P869_07490	hypothetical protein	LRU_02289	hypothetical protein	LRP_1352	hypothetical protein
GRL1172_823	NAD synthetase	HMPREF0542_10113	NAD+ synthase	LRC_RS02030	NAD synthetase	LRN_1287	NAD synthetase	PEL65_681	NAD synthetase	PEL66_1019	NAD synthetase	P869_07495	NAD synthetase	LRU_02288	NAD synthetase	LRP_1351	NH(3)-dependent NAD(+) synthetase
GRL1172_824	N-acetylmannosaminyltransferase	HMPREF0542_10112	glycosyltransferase, WecB/TagA/CpsF family	LRC_RS02025	acetylglucosaminyldiphosphoundecaprenol acetyl-beta-D-mannosaminyltransferase	LRN_1288	UDP-N-acetyl-D-mannosamine transferase	PEL65_682	N-acetylmannosaminyltransferase	PEL66_1020	N-acetylmannosaminyltransferase	P869_07500	acetylglucosaminyldiphosphoundecaprenol acetyl-beta-D-mannosaminyltransferase	LRU_02287	N-acetylglucosaminyldiphosphoundecaprenol N-acetyl-beta-D-mannosaminyltransferase	LRP_1350	UDP-N-acetyl-D-mannosamine transferase
GRL1172_825	Predicted transcriptional regulator of N-Acetylglucosamine utilization, GntR family	HMPREF0542_10111	UbiC transcription regulator-associated domain protein	LRC_RS02015	GntR family transcriptional regulator	LRN_1289	GntR family transcriptional regulator	PEL65_684	Predicted transcriptional regulator of N-Acetylglucosamine utilization, GntR family	PEL66_1021	Predicted transcriptional regulator of N-Acetylglucosamine utilization, GntR family	P869_05845	GntR family transcriptional regulator	LRU_02285	GntR family transcriptional regulator	LRP_1349	GntR family transcriptional regulator
GRL1172_826	N-acetylglucosamine-6-phosphate deacetylase	HMPREF0542_10110	N-acetylglucosamine-6-phosphate deacetylase	LRC_RS02010	N-acetylglucosamine-6-phosphate deacetylase	LRN_1290	N-acetylglucosamine-6-phosphate deacetylase	PEL65_685	N-acetylglucosamine-6-phosphate deacetylase	PEL66_1022	N-acetylglucosamine-6-phosphate deacetylase	P869_05840	N-acetylglucosamine-6-phosphate deacetylase	LRU_02284	N-acetylglucosamine-6-phosphate deacetylase	LRP_1348	N-acetylglucosamine-6-phosphate deacetylase
GRL1172_827	Pyrroline-5-carboxylate reductase	HMPREF0542_10109	pyrroline-5-carboxylate reductase	LRC_RS02005	pyrroline-5-carboxylate reductase	LRN_1291	pyrroline-5-carboxylate reductase	PEL65_686	Pyrroline-5-carboxylate reductase	PEL66_1023	Pyrroline-5-carboxylate reductase	P869_05835	pyrroline-5-carboxylate reductase	LRU_02283	pyrroline-5-carboxylate reductase	LRP_1347	pyrroline-5-carboxylate reductase
GRL1172_828	Di/tripeptide permease DtpT	HMPREF0542_10108	amino acid/peptide transporter	LRC_RS01990	peptide ABC transporter permease	LRN_1292	Di--tripeptide transporter	PEL65_687	Di/tripeptide permease DtpT	PEL66_1024	Di/tripeptide permease DtpT	P869_05170	peptide ABC transporter permease	LRU_02281	POT family proton (H+)-dependent oligopeptide transporter	LRP_1346	Di- tripeptide transporter
GRL1172_829	L-asparaginase	HMPREF0542_10106	L-asparaginase, type II	LRC_RS01985	asparaginase	LRN_1293	L-asparaginase	PEL65_688	L-asparaginase	PEL66_1025	L-asparaginase	P869_05165	asparaginase	LRU_02280	asparaginase	LRP_1345	L-asparaginase
GRL1172_830	hypothetical protein
GRL1172_831	Lead, cadmium, zinc and mercury transporting ATPase; Copper-translocating P-type ATPase	HMPREF0542_11696	cadmium-exporting ATPase	LRC_RS09870	zinc ABC transporter ATPase	LRN_1685	zinc-cadmium-transporting ATPase	PEL65_1184	Lead, cadmium, zinc and mercury transporting ATPase; Copper-translocating P-type ATPase	PEL66_349	Lead, cadmium, zinc and mercury transporting ATPase; Copper-translocating P-type ATPase	P869_04880	zinc ABC transporter ATPase	LRU_01686	zinc-transporting ATPase	LRP_455	zinc cadmium-transporting ATPase
GRL1172_832	hypothetical protein
GRL1172_833	Inosine-uridine preferring nucleoside hydrolase	HMPREF0542_11694	Inosine-uridine preferring nucleoside hydrolase	LRC_RS09865	ABC transporter binding protein	LRN_1684	ABC transporter binding protein	PEL65_1182	Inosine-uridine preferring nucleoside hydrolase	PEL66_347	Inosine-uridine preferring nucleoside hydrolase	P869_01870	inosine-uridine nucleoside N-ribohydrolase	LRU_01687	purine nucleosidase	LRP_456	ABC transporter binding protein
GRL1172_834	Nucleoside-binding protein	HMPREF0542_11693	basic membrane protein	LRC_RS09860	membrane protein	LRN_1683	ABC transporter binding protein	PEL65_1181	Predicted nucleoside ABC transporter, substrate-binding component	PEL66_346	Predicted nucleoside ABC transporter, substrate-binding component	P869_01875	membrane protein	LRU_01688	ABC superfamily ATP binding cassette transporter, binding protein	LRP_457	ABC superfamily ATP binding cassette transporter, binding protein
GRL1172_835	Putative deoxyribose-specific ABC transporter, ATP-binding protein	HMPREF0542_11692	ABC transporter, ATP-binding protein	LRC_RS09855	sugar ABC transporter	LRN_1682	ABC transporter ATP-binding protein	PEL65_1180	Putative deoxyribose-specific ABC transporter, ATP-binding protein	PEL66_345	Putative deoxyribose-specific ABC transporter, ATP-binding protein	P869_01880	sugar ABC transporter	LRU_01689	putative monosaccharide-transporting ATPase
GRL1172_836	Unspecified monosaccharide ABC transport system, permease component I	HMPREF0542_11691	branched-chain amino acid ABC transporter, permease protein	LRC_RS09850	branched-chain amino acid ABC transporter permease	LRN_1681	carbohydrate uptake ABC superfamily, ATP binding cassette transporter	PEL65_1179	Unspecified monosaccharide ABC transport system, permease component I	PEL66_344	Unspecified monosaccharide ABC transport system, permease component I	P869_01885	branched-chain amino acid ABC transporter permease	LRU_01690	ABC superfamily, ATP binding cassette transporter, membrane protein	LRP_459	carbohydrate uptake ABC superfamily, ATP binding cassette transporter, membrane protein
GRL1172_837	Unspecified monosaccharide ABC transport system, permease component 2	HMPREF0542_11690	branched-chain amino acid ABC transporter, permease protein	LRC_RS09845	sugar ABC transporter permease	LRN_1680	carbohydrate uptake ABC superfamily, ATP binding cassette transporter	PEL65_1178	Unspecified monosaccharide ABC transport system, permease component 2	PEL66_343	Unspecified monosaccharide ABC transport system, permease component 2	P869_01890	sugar ABC transporter permease	LRU_01691	ABC superfamily, ATP binding cassette transporter, membrane protein	LRP_460	carbohydrate uptake ABC superfamily, ATP binding cassette transporter, membrane protein
GRL1172_838	Maltose operon transcriptional repressor MalR, LacI family	HMPREF0542_11011	transcriptional regulator, LacI family	LRC_RS09840	LacI family transcription regulator	LRN_1679	maltose operon transcriptional repressor	PEL65_1175	Maltose operon transcriptional repressor MalR, LacI family	PEL66_340	Maltose operon transcriptional repressor MalR, LacI family	P869_00780	LacI family transcription regulator			LRP_461	maltose operon transcriptional repressor
GRL1172_839	Maltose phosphorylase / Trehalose phosphorylase	HMPREF0542_11010	glycosyl hydrolase family 65 central catalytic domain protein	LRC_RS09835	maltose phosphorylase	LRN_1678	maltose phosphorylase	PEL65_1174	Maltose phosphorylase / Trehalose phosphorylase	PEL66_339	Maltose phosphorylase / Trehalose phosphorylase	P869_00785	maltose phosphorylase	LRU_01695	maltose phosphorylase	LRP_462	maltose phosphorylase
GRL1172_840	Beta-phosphoglucomutase	HMPREF0542_11009	beta-phosphoglucomutase	LRC_RS09830	beta-phosphoglucomutase	LRN_1677	Beta-phosphoglucomutase-glucose-1-phosphate phosphodismutase	PEL65_1173	Beta-phosphoglucomutase	PEL66_338	Beta-phosphoglucomutase	P869_00790	beta-phosphoglucomutase	LRU_01696	beta-phosphoglucomutase/glucose-1-phosphate phosphodismutase	LRP_463	beta-phosphoglucomutase
GRL1172_841	hypothetical protein
GRL1172_842	Exodeoxyribonuclease III	HMPREF0542_11007	endonuclease/exonuclease/phosphatase family protein	LRC_RS09825	endonuclease	LRN_1676	endonuclease-exonuclease-phosphatase family protein	PEL65_1171	Exodeoxyribonuclease III	PEL66_336	Exodeoxyribonuclease III	P869_07670	endonuclease	LRU_01698	endonuclease/exonuclease/phosphatase family protein	LRP_417	endonuclease exonuclease phosphatase family protein
GRL1172_843	4-methyl-5(B-hydroxyethyl)-thiazole monophosphate biosynthesis enzyme	HMPREF0542_11006	DJ-1 family protein	LRC_RS09820	4-methyl-5(B-hydroxyethyl)-thiazole monophosphate biosynthesis protein	LRN_1675	transcriptional regulator	PEL65_1170	4-methyl-5(B-hydroxyethyl)-thiazole monophosphate biosynthesis enzyme	PEL66_335	4-methyl-5(B-hydroxyethyl)-thiazole monophosphate biosynthesis enzyme	P869_07665	4-methyl-5(B-hydroxyethyl)-thiazole monophosphate biosynthesis protein	LRU_01699	transcriptional regulator	LRP_418	transcriptional regulator
GRL1172_844	hypothetical protein	HMPREF0542_11005	hypothetical protein	LRC_RS09815	hypothetical protein			PEL65_1169	hypothetical protein	PEL66_334	hypothetical protein	P869_07660	hypothetical protein	LRU_01700	hypothetical protein	LRP_419	hypothetical protein
GRL1172_845	FIG00630584: hypothetical protein															LRP_420	methyl-accepting chemotaxis protein, HAMP-domain protein
GRL1172_846	hypothetical protein
GRL1172_847	hypothetical protein	HMPREF0542_11003	sugar-binding domain protein	LRC_RS09805	ABC transporter substrate-binding protein	LRN_1673	sugar ABC transporter periplasmic protein	PEL65_1167	Galactose/methyl galactoside ABC transport system, D-galactose-binding periplasmic protein MglB (TC 3.A.1.2.3)	PEL66_332	Galactose/methyl galactoside ABC transport system, D-galactose-binding periplasmic protein MglB (TC 3.A.1.2.3)	P869_00750	ABC transporter substrate-binding protein	LRU_01702	rhizopine uptake ABC superfamily periplasmic solute-binding protein	LRP_421	sugar ABC transporter periplasmic protein
GRL1172_848	Methyl-accepting chemotaxis protein	HMPREF0542_11002	methyl-accepting chemotaxis protein signaling domain protein	LRC_RS09800	chemotaxis protein	LRN_1672	membrane-associated methyl-chemotaxis protein	PEL65_1166	Methyl-accepting chemotaxis protein	PEL66_331	Methyl-accepting chemotaxis protein	P869_00755	chemotaxis protein	LRU_01703	membrane associated methyl-chemotaxis protein, hamp domain containing protein	LRP_422	membrane associated methyl-chemotaxis protein, hamp domain containing
GRL1172_849	Peptide deformylase	HMPREF0542_11889	peptide deformylase	LRC_RS08715	peptide deformylase	LRN_1485	peptide deformylase	PEL65_1423	Peptide deformylase	PEL66_1804	Peptide deformylase	P869_05380	peptide deformylase	LRU_01039	peptide deformylase	LRP_1467	peptide deformylase
GRL1172_850	hypothetical protein	HMPREF0542_11888	hypothetical protein	LRC_RS08710	molecular chaperone DnaJ	LRN_1484	hypothetical protein	PEL65_1422	hypothetical protein	PEL66_1805	hypothetical protein	P869_05375	molecular chaperone DnaJ	LRU_01040	hypothetical protein	LRP_1468	hypothetical protein
GRL1172_851	DNA-binding response regulator	HMPREF0542_11887	response regulator receiver domain protein	LRC_RS08705	PhoB family transcriptional regulator	LRN_1483	response regulator	PEL65_1421	DNA-binding response regulator	PEL66_1806	DNA-binding response regulator	P869_05370	PhoB family transcriptional regulator	LRU_01041	response regulator	LRP_1469	response regulator
GRL1172_852	hypothetical protein	HMPREF0542_11886	histidine kinase A domain protein	LRC_RS08700	histidine kinase	LRN_1482	putative sensor histidine kinase	PEL65_1420	Sensory transduction protein kinase	PEL66_1807	sensor histidine kinase	P869_05365	histidine kinase	LRU_01042	putative sensor histidine kinase	LRP_1470	putative sensor histidine kinase
GRL1172_853	hypothetical protein	HMPREF0542_11884	hypothetical protein	LRC_RS08695	hypothetical protein	LRN_1481	hypothetical protein	PEL65_1419	hypothetical protein	PEL66_1808	hypothetical protein	P869_05360	hypothetical protein	LRU_01044	hypothetical protein	LRP_1471	hypothetical protein
GRL1172_854	Alcohol dehydrogenase; Acetaldehyde dehydrogenase	HMPREF0542_11883	aldehyde dehydrogenase (NAD) family protein			LRN_1480	aldehyde-alcohol dehydrogenase	PEL65_1418	Alcohol dehydrogenase; Acetaldehyde dehydrogenase	PEL66_1809	Alcohol dehydrogenase; Acetaldehyde dehydrogenase	P869_05355	acetaldehyde dehydrogenase	LRU_01046	putative bifunctional acetaldehyde-CoA/alcohol dehydrogenase	LRP_1472	aldehyde-alcohol dehydrogenase
GRL1172_855	Esterase/lipase	HMPREF0542_11881	hypothetical protein	LRC_RS08680	hydrolase			PEL65_1417	Esterase/lipase	PEL66_1810	Esterase/lipase	P869_05345	lipase	LRU_01049	S9C family peptidase	LRP_1473	triacylglycerol lipase
GRL1172_856	D-serine/D-alanine/glycine transporter	HMPREF0542_11880	amino acid permease			LRN_1477	APC family amino acid-polyamine-organocation transporter					P869_05340	amino acid permease	LRU_01050	APC family amino acid-polyamine-organocation transporter	LRP_1474	APC family amino acid-polyamine-organocation transporter
GRL1172_857	O-acetylhomoserine sulfhydrylase / O-succinylhomoserine sulfhydrylase	HMPREF0542_11879	O-acetylhomoserine aminocarboxypropyltransferase/cysteine synthase	LRC_RS08670	O-acetylhomoserine aminocarboxypropyltransferase	LRN_1476	O-acetylhomoserine sulfhydrylase	PEL65_1414	O-acetylhomoserine sulfhydrylase / O-succinylhomoserine sulfhydrylase	PEL66_1813	O-acetylhomoserine sulfhydrylase / O-succinylhomoserine sulfhydrylase	P869_08950	hypothetical protein	LRU_01051	O-acetylhomoserine (thiol)-lyase	LRP_1475	O-acetylhomoserine sulfhydrylase
GRL1172_858	Acetylornithine deacetylase/Succinyl-diaminopimelate desuccinylase and related deacylases	HMPREF0542_11878	peptidase dimerization domain protein	LRC_RS08665	acetylornithine deacetylase	LRN_1474	peptidase M20	PEL65_1413	Acetylornithine deacetylase/Succinyl-diaminopimelate desuccinylase and related deacylases	PEL66_1814	Acetylornithine deacetylase/Succinyl-diaminopimelate desuccinylase and related deacylases	P869_07100	peptidase	LRU_01052	peptidase M20	LRP_1476	peptidase M20
GRL1172_859	hypothetical protein	HMPREF0542_11876	hypothetical protein					PEL65_1411	hypothetical protein	PEL66_1817	hypothetical protein
GRL1172_860	hypothetical protein
GRL1172_861	Branched-chain amino acid transport system carrier protein	HMPREF0542_11875	branched-chain amino acid transport system II carrier protein	LRC_RS08640	branched-chain amino acid transporter II carrier protein			PEL65_1409	Branched-chain amino acid transport system carrier protein	PEL66_793	Branched-chain amino acid transport system carrier protein	P869_06180	branched-chain amino acid transporter II carrier protein	LRU_01055	LIVCS family branched chain amino acid:cation symporter	LRP_1477	branched-chain amino acid transport system II carrier protein
GRL1172_862	Aromatic-amino-acid aminotransferase	HMPREF0542_11874	aminotransferase, class I/II	LRC_RS08635	aspartate aminotransferase	LRN_1471	HTH-containing DNA-binding domain and MocR-like aminotransferase	PEL65_1408	Transcriptional regulator, GntR family domain / Aspartate aminotransferase	PEL66_792	Transcriptional regulator, GntR family domain / Aspartate aminotransferase	P869_06185	aspartate aminotransferase	LRU_01057	putative Aromatic-amino-acid transaminase	LRP_1478	HTH containing DNA-binding domain and MocR-like aminotransferase
GRL1172_863	Ribose-phosphate pyrophosphokinase	HMPREF0542_11873	ribose-phosphate diphosphokinase	LRC_RS08630	ribose-phosphate pyrophosphokinase	LRN_1470	ribose-phosphate pyrophosphokinase	PEL65_1407	Ribose-phosphate pyrophosphokinase	PEL66_791	Ribose-phosphate pyrophosphokinase	P869_08300	ribose-phosphate pyrophosphokinase	LRU_01059	ribose-phosphate pyrophosphokinase	LRP_1479	phosphoribosyl pyrophosphate synthetase
GRL1172_864	hypothetical protein	HMPREF0542_12216	hypothetical protein					PEL65_1920	hypothetical protein	PEL66_751	hypothetical protein			LRU_00983	hypothetical protein
GRL1172_865	hypothetical protein
GRL1172_866	Aminopeptidase C	HMPREF0542_11870	peptidase C1-like family	LRC_RS08620	aminopeptidase	LRN_1469	bleomycin hydrolase	PEL65_606	Aminopeptidase C	PEL66_789	Aminopeptidase C	P869_02460	aminopeptidase	LRU_01063	bleomycin hydrolase	LRP_1480	bleomycin hydrolase
GRL1172_867	hypothetical protein
GRL1172_868	ATP-dependent nuclease, subunit B	HMPREF0542_11868	putative ATP-dependent nuclease subunit B	LRC_RS08615	ATP-dependent helicase	LRN_1468	ATP-dependent nuclease subunit B	PEL65_604	ATP-dependent nuclease, subunit B	PEL66_787	ATP-dependent nuclease, subunit B	P869_02470	ATP-dependent helicase	LRU_01065	ATP-dependent deoxyribonuclease, subunit B	LRP_1481	ATP-dependent nuclease subunit B
GRL1172_869	ATP-dependent nuclease, subunit A	HMPREF0542_11867	ATP-dependent nuclease subunit A	LRC_RS08610	exonuclease RexA	LRN_1467	ATP-dependent deoxyribonuclease, subunit A	PEL65_603	ATP-dependent nuclease, subunit A	PEL66_786	ATP-dependent nuclease, subunit A	P869_02475	exonuclease RexA	LRU_01066	ATP-dependent deoxyribonuclease, subunit A	LRP_1482	exonuclease RexA
GRL1172_870	Sortase A, LPXTG specific	HMPREF0542_11866	sortase family protein	LRC_RS08605	sortase	LRN_1466	sortase	PEL65_602	Sortase A, LPXTG specific	PEL66_785	Sortase A, LPXTG specific	P869_02480	sortase	LRU_01067	sortase	LRP_1483	sortase
GRL1172_871	hypothetical protein							PEL65_601	hypothetical protein	PEL66_784	hypothetical protein
GRL1172_872	Ribose 5-phosphate isomerase A	HMPREF0542_11863	putative ribose 5-phosphate isomerase A	LRC_RS08600	ribose 5-phosphate isomerase			PEL65_600	Ribose 5-phosphate isomerase A	PEL66_783	Ribose 5-phosphate isomerase A	P869_08245	ribose 5-phosphate isomerase	LRU_01069	ribose 5-phosphate isomerase	LRP_1485	ribose-5-phosphate isomerase
GRL1172_873	oxidoreductase, Gfo/Idh/MocA family	HMPREF0542_11862	oxidoreductase, NAD-binding domain protein	LRC_RS08595	oxidoreductase	LRN_1465	putative trans-1,2-dihydrobenzene-1,2-diol dehydrogenase	PEL65_599	oxidoreductase, Gfo/Idh/MocA family	PEL66_782	oxidoreductase, Gfo/Idh/MocA family	P869_08240	oxidoreductase	LRU_01070	putative trans-1,2-dihydrobenzene-1,2-diol dehydrogenase	LRP_1486	putative trans-1,2-dihydrobenzene-1,2-diol dehydrogenase
GRL1172_874	Sialic acid utilization regulator, RpiR family	HMPREF0542_11861	SIS domain protein	LRC_RS08590	RpiR family transcriptional regulator	LRN_1464	RpiR family transcriptional regulator	PEL65_598	Sialic acid utilization regulator, RpiR family	PEL66_781	Sialic acid utilization regulator, RpiR family	P869_08235	RpiR family transcriptional regulator	LRU_01071	RpiR family transcriptional regulator	LRP_1487	RpiR family transcriptional regulator
GRL1172_875	Thioredoxin	HMPREF0542_11756	putative thioredoxin	LRC_RS10110	thioredoxin	LRN_0011	thioredoxin			PEL66_275	Thioredoxin	P869_08735	thioredoxin	LRU_01612	thioredoxin	LRP_326	thioredoxin
GRL1172_876	contains glutamine amidotransferase class-I domain	HMPREF0542_11757	class I glutamine amidotransferase	LRC_RS10115	GMP synthase	LRN_0012	glutamine amidotransferase	PEL65_1866	contains glutamine amidotransferase class-I domain	PEL66_274	contains glutamine amidotransferase class-I domain	P869_08730	GMP synthase	LRU_01611	glutamine amidotransferase class-I	LRP_325	glutamine amidotransferase
GRL1172_877	Transcriptional regulator, ArsR family	HMPREF0542_11758	transcriptional regulator, ArsR family	LRC_RS10120	ArsR family transcriptional regulator	LRN_0013	ArsR family transcriptional regulator	PEL65_1867	Transcriptional regulator, ArsR family	PEL66_273	Transcriptional regulator, ArsR family	P869_08725	ArsR family transcriptional regulator	LRU_01610	ArsR family transcriptional regulator	LRP_324	ArsR family transcriptional regulator
GRL1172_878	3'-to-5' oligoribonuclease B, Bacillus type	HMPREF0542_11759	DHHA1 domain protein	LRC_RS10125	phosphoesterase	LRN_0014	DHH family phosphoesterase	PEL65_1868	3'-to-5' oligoribonuclease B, Bacillus type	PEL66_272	3'-to-5' oligoribonuclease B, Bacillus type	P869_08720	phosphoesterase	LRU_01609	DHH family phosphoesterase	LRP_323	DHH family phosphoesterase
GRL1172_879	Phosphoglycerate mutase family	HMPREF0542_11760	phosphoglycerate mutase family protein	LRC_RS10130	fructose-2,6-bisphosphatase	LRN_0015	phosphoglycerate mutase	PEL65_1869	Phosphoglycerate mutase family	PEL66_271	Phosphoglycerate mutase family	P869_08715	fructose-2,6-bisphosphatase	LRU_01608	phosphoglycerate mutase	LRP_322	phosphoglycerate mutase
GRL1172_880	Fumarate reductase, flavoprotein subunit precursor	HMPREF0542_11762	flavin reductase	LRC_RS10135	FMN reductase			PEL65_1870	Fumarate reductase, flavoprotein subunit precursor	PEL66_269	Fumarate reductase, flavoprotein subunit precursor	P869_06340	FMN reductase	LRU_01607	putative NAD(P)H dehydrogenase	LRP_321	putative NAD(P)H dehydrogenase
GRL1172_881	Hypothetical similar to thiamin biosynthesis lipoprotein ApbE	HMPREF0542_11763	ApbE family protein	LRC_RS10140	thiamine biosynthesis lipoprotein ApbE	LRN_0017	thiamin biosynthesis lipoprotein ApbE	PEL65_1871	Hypothetical similar to thiamin biosynthesis lipoprotein ApbE	PEL66_268	Hypothetical similar to thiamin biosynthesis lipoprotein ApbE	P869_05720	thiamine biosynthesis lipoprotein ApbE	LRU_01606	thiamin biosynthesis lipoprotein ApbE	LRP_320	thiamin biosynthesis lipoprotein ApbE
GRL1172_882	ATPase component STY3233 of energizing module of queuosine-regulated ECF transporter	HMPREF0542_11767	ABC transporter, ATP-binding protein	LRC_RS10145	cobalt ABC transporter ATPase	LRN_0018	ABC superfamily ATP binding cassette transporter, ABC protein	PEL65_1874	ATPase component STY3233 of energizing module of queuosine-regulated ECF transporter	PEL66_267	ATPase component STY3233 of energizing module of queuosine-regulated ECF transporter	P869_02650	cobalt ABC transporter ATPase	LRU_01603	ABC superfamily ATP binding cassette transporter, ABC protein	LRP_319	ABC superfamily ATP binding cassette transporter, ABC protein
GRL1172_883	ATPase component STY3232 of energizing module of queuosine-regulated ECF transporter	HMPREF0542_11768	ABC transporter, ATP-binding protein	LRC_RS10150	cobalt ABC transporter ATP-binding protein	LRN_0019	cobalt ABC superfamily ATP binding cassette transporter	PEL65_1875	ATPase component STY3232 of energizing module of queuosine-regulated ECF transporter	PEL66_266	ATPase component STY3232 of energizing module of queuosine-regulated ECF transporter	P869_02645	cobalt ABC transporter ATP-binding protein	LRU_01602	ABC superfamily ATP binding cassette transporter, ABC protein	LRP_318	cobalt ABC superfamily ATP binding cassette transporter, ABC protein
GRL1172_884	Transmembrane component STY3231 of energizing module of queuosine-regulated ECF transporter	HMPREF0542_11769	cobalt transport protein	LRC_RS10155	ABC transporter permease			PEL65_1876	Transmembrane component STY3231 of energizing module of queuosine-regulated ECF transporter	PEL66_265	Transmembrane component STY3231 of energizing module of queuosine-regulated ECF transporter	P869_02640	ABC transporter permease	LRU_01601	cobalt ABC superfamily ATP binding cassette transporter permease	LRP_317	cobalt ABC superfamily ATP binding cassette transporter permease
GRL1172_885	Substrate-specific component STY3230 of queuosine-regulated ECF transporter	HMPREF0542_11770	hypothetical protein	LRC_RS10160	membrane protein	LRN_0020	signal transduction histidine kinase, LytS	PEL65_1877	Substrate-specific component STY3230 of queuosine-regulated ECF transporter	PEL66_264	Substrate-specific component STY3230 of queuosine-regulated ECF transporter	P869_02635	membrane protein	LRU_01600	signal transduction histidine kinase, LytS	LRP_316	signal transduction histidine kinase, LytS
GRL1172_886	Choline binding protein A	HMPREF0542_11773	KxYKxGKxW signal domain protein	LRC_RS10170	N-acetylmuramoyl-L-alanine amidase	LRN_0021	N-acetylmuramoyl-L-alanine amidase	PEL65_1879	Choline binding protein A	PEL66_261	Choline binding protein A	P869_07510	N-acetylmuramoyl-L-alanine amidase	LRU_01595	hypothetical protein	LRP_315	hypothetical protein
GRL1172_887	Protease	HMPREF0542_11774	hypothetical protein			LRN_0022	proteinase	PEL65_375	FIG00748201: hypothetical protein	PEL66_1562	FIG00748201: hypothetical protein	P869_01280	proteinase	LRU_01594	proteinase B	LRP_314	proteinase B
GRL1172_888	hypothetical protein	HMPREF0542_11233	hypothetical protein											LRU_00024	hypothetical protein
GRL1172_889	Inner membrane protein translocase component YidC, short form OxaI-like	HMPREF0542_11775	membrane protein insertase, YidC/Oxa1 family	LRC_RS10190	hypothetical protein	LRN_0023	stage III sporulation protein J	PEL65_379	Inner membrane protein translocase component YidC, short form OxaI-like	PEL66_1565	Inner membrane protein translocase component YidC, short form OxaI-like	P869_04205	membrane protein	LRU_01591	stage III sporulation protein J	LRP_313	stage III sporulation protein J
GRL1172_890	Ribonuclease P protein component	HMPREF0542_11776	ribonuclease P protein component	LRC_RS10195	ribonuclease P	LRN_0024	ribonuclease P protein component	PEL65_380	Ribonuclease P protein component	PEL66_1566	Ribonuclease P protein component	P869_04210	ribonuclease P	LRU_01590	ribonuclease P	LRP_312	ribonuclease P protein component
GRL1172_891	hypothetical protein	HMPREF0542_11778	hypothetical protein							PEL66_1567	hypothetical protein
GRL1172_892	Chromosomal replication initiator protein DnaA	HMPREF0542_11779	chromosomal replication initiator protein DnaA	LRC_RS00010	chromosomal replication initiator protein DnaA	LRN_0025	chromosomal replication initiation protein	PEL65_382	Chromosomal replication initiator protein DnaA	PEL66_1569	Chromosomal replication initiator protein DnaA	P869_04215	chromosomal replication protein DnaA	LRU_01588	DNA-directed DNA replication initiator protein	LRP_311	replication initiation protein DnaA
GRL1172_893	DNA polymerase III beta subunit	HMPREF0542_11780	DNA polymerase III, beta subunit	LRC_RS00015	DNA polymerase III subunit beta	LRN_0026	DNA polymerase III subunit beta	PEL65_383	DNA polymerase III beta subunit	PEL66_1570	DNA polymerase III beta subunit	P869_04220	DNA polymerase III subunit beta	LRU_01587	DNA polymerase III, beta chain	LRP_310	DNA polymerase III subunit beta
GRL1172_894	hypothetical protein
GRL1172_895	FIG002958: hypothetical protein	HMPREF0542_11782	S4 domain protein YaaA	LRC_RS00020	S4 domain containing protein YaaA	LRN_0027	RNA-binding S4 protein	PEL65_384	FIG002958: hypothetical protein	PEL66_1571	FIG002958: hypothetical protein	P869_04225	S4-like RNA binding protein	LRU_01585	RNA-binding S4 protein	LRP_309	S4 domain containing protein YaaA
GRL1172_896	DNA recombination and repair protein RecF	HMPREF0542_11783	DNA replication and repair protein RecF	LRC_RS00025	recombinase RecF	LRN_0028	recombination protein F	PEL65_385	DNA recombination and repair protein RecF	PEL66_1572	DNA recombination and repair protein RecF	P869_04230	recombinase RecF	LRU_01584	recombination protein F	LRP_308	recombination protein F
GRL1172_897	DNA gyrase subunit B	HMPREF0542_11784	DNA gyrase, B subunit	LRC_RS00030	DNA gyrase subunit B	LRN_0029	DNA gyrase subunit B	PEL65_386	DNA gyrase subunit B	PEL66_1573	DNA gyrase subunit B	P869_04235	DNA gyrase subunit B	LRU_01583	DNA gyrase subunit B	LRP_307	DNA gyrase subunit B
GRL1172_898	DNA gyrase subunit A	HMPREF0542_11785	DNA gyrase, A subunit	LRC_RS00035	DNA gyrase subunit A	LRN_0030	DNA gyrase subunit A	PEL65_387	DNA gyrase subunit A	PEL66_1574	DNA gyrase subunit A	P869_02900	DNA gyrase subunit A	LRU_01582	DNA gyrase subunit A	LRP_306	DNA gyrase subunit A
GRL1172_899	SSU ribosomal protein S6p	HMPREF0542_11786	ribosomal protein S6	LRC_RS00040	30S ribosomal protein S6	LRN_0031	30S ribosomal protein S6	PEL65_388	SSU ribosomal protein S6p	PEL66_1575	SSU ribosomal protein S6p	P869_02905	30S ribosomal protein S6	LRU_01581	30S ribosomal protein S6	LRP_305	30S ribosomal protein S6
GRL1172_900	Single-stranded DNA-binding protein	HMPREF0542_11787	single-strand binding family protein	LRC_RS00045	single-stranded DNA-binding protein	LRN_0032	single-stranded DNA-binding protein	PEL65_389	Single-stranded DNA-binding protein	PEL66_1576	Single-stranded DNA-binding protein	P869_02910	single-stranded DNA-binding protein	LRU_01580	single-strand DNA binding protein	LRP_304	single-stranded DNA-binding protein
GRL1172_901	SSU ribosomal protein S18p @ SSU ribosomal protein S18p, zinc-independent	HMPREF0542_11788	ribosomal protein S18	LRC_RS00050	30S ribosomal protein S18	LRN_0033	30S ribosomal protein S18	PEL65_390	SSU ribosomal protein S18p @ SSU ribosomal protein S18p, zinc-independent	PEL66_1577	SSU ribosomal protein S18p @ SSU ribosomal protein S18p, zinc-independent	P869_02915	30S ribosomal protein S18	LRU_01579	30S ribosomal protein S18	LRP_303	30S ribosomal protein S18
GRL1172_902	hypothetical protein	HMPREF0542_11789	hypothetical protein					PEL65_391	hypothetical protein	PEL66_1578	hypothetical protein	P869_02920	hypothetical protein	LRU_01578	hypothetical protein
GRL1172_903	hypothetical protein							PEL65_392	hypothetical protein	PEL66_1579	hypothetical protein			LRU_01577	hypothetical protein
GRL1172_904	Hypothetical secreted protein	HMPREF0542_11792	hypothetical protein	LRC_RS00055	hypothetical protein	LRN_0034	hypothetical protein	PEL65_393	Hypothetical secreted protein	PEL66_1580	Hypothetical secreted protein	P869_02710	hypothetical protein	LRU_01574	inosine-5'-monophosphate dehydrogenase	LRP_565	hypothetical protein
GRL1172_905	NrdR-regulated deoxyribonucleotide transporter, PnuC-like	HMPREF0542_11793	nicotinamide mononucleotide transporter PnuC	LRC_RS00060	Nicotinamide mononucleotide transporter	LRN_0035	hypothetical protein	PEL65_394	NrdR-regulated deoxyribonucleotide transporter, PnuC-like	PEL66_1581	NrdR-regulated deoxyribonucleotide transporter, PnuC-like	P869_02705	nicotinamide mononucleotide transporter	LRU_01573	nicotinamide mononucleotide transporter	LRP_564	hypothetical protein
GRL1172_906	Phosphoesterase, DHH family protein	HMPREF0542_11794	DHHA1 domain protein	LRC_RS00065	hypothetical protein	LRN_0036	phosphoesterase, DHH family protein	PEL65_395	Phosphoesterase, DHH family protein	PEL66_1582	Phosphoesterase, DHH family protein	P869_02970	hypothetical protein	LRU_01571	DHH family phosphoesterase	LRP_563	DHH family phosphoesterase
GRL1172_907	LSU ribosomal protein L9p	HMPREF0542_11795	ribosomal protein L9	LRC_RS00070	50S ribosomal protein L9	LRN_0037	50S ribosomal protein L9	PEL65_396	LSU ribosomal protein L9p	PEL66_1583	LSU ribosomal protein L9p	P869_02965	50S ribosomal protein L9	LRU_01570	50S ribosomal protein L9P	LRP_562	50S ribosomal protein L9
GRL1172_908	Replicative DNA helicase [SA14-24]	HMPREF0542_11796	replicative DNA helicase	LRC_RS00075	DNA helicase	LRN_0038	Replicative DNA helicase	PEL65_397	Replicative DNA helicase [SA14-24]	PEL66_1584	Replicative DNA helicase [SA14-24]	P869_02960	DNA helicase	LRU_01569	replicative DNA helicase	LRP_561	Replicative DNA helicase
GRL1172_909	hypothetical protein	HMPREF0542_11797	hypothetical protein	LRC_RS00080	hypothetical protein	LRN_0039	hypothetical protein	PEL65_398	hypothetical protein	PEL66_1585	hypothetical protein	P869_02955	hypothetical protein	LRU_01568	hypothetical protein
GRL1172_910	Pyrrolidone-carboxylate peptidase	HMPREF0542_11798	pyroglutamyl-peptidase I	LRC_RS00085	pyrrolidone-carboxylate peptidase	LRN_0040	pyroglutamyl-peptidase I	PEL65_399	Pyrrolidone-carboxylate peptidase	PEL66_1586	Pyrrolidone-carboxylate peptidase	P869_02950	pyrrolidone-carboxylate peptidase	LRU_01567	pyroglutamyl-peptidase I	LRP_560	pyroglutamyl-peptidase I
GRL1172_911	hypothetical protein	HMPREF0542_11799	hypothetical protein	LRC_RS00090	hypothetical protein			PEL65_400	hypothetical protein	PEL66_1587	hypothetical protein	P869_02945	hypothetical protein	LRU_01565	hypothetical protein	LRP_559	hypothetical protein
GRL1172_912	Multidrug transporter	HMPREF0542_11800	transporter, major facilitator family protein	LRC_RS00095	MFS transporter	LRN_0041	MFS family major facilitator transporter	PEL65_401	Multidrug transporter	PEL66_1588	Multidrug transporter	P869_02940	MFS transporter	LRU_01564	MFS family major facilitator transporter	LRP_558	MFS family major facilitator transporter
GRL1172_913	hypothetical protein							PEL65_402	hypothetical protein					LRU_01563	hypothetical protein
GRL1172_914	hypothetical protein	HMPREF0542_11801	M protein repeat protein			LRN_0042	allergen V5-Tpx-1 family protein					P869_02935	allergen V5/Tpx-1 family protein	LRU_01562	allergen V5/Tpx-1 family protein	LRP_401	allergen V5 Tpx-1 family protein
GRL1172_915	hypothetical protein							PEL65_406	hypothetical protein	PEL66_1592	hypothetical protein
GRL1172_916	hypothetical protein
GRL1172_917	6-aminohexanoate-cyclic-dimer hydrolase					LRN_0043	amidase									LRP_400	amidase
GRL1172_918	hypothetical protein					LRN_0044	Amidase									LRP_398	amidase
GRL1172_919	hypothetical protein
GRL1172_920	Oligoendopeptidase F	HMPREF0542_11804	oligoendopeptidase F	LRC_RS00115	oligoendopeptidase F	LRN_0045	oligoendopeptidase F	PEL65_408	Oligoendopeptidase F	PEL66_1594	Oligoendopeptidase F	P869_08860	oligoendopeptidase F	LRU_01560	oligoendopeptidase F	LRP_397	oligoendopeptidase F
GRL1172_921	hypothetical protein							PEL65_1112	hypothetical protein	PEL66_1802	hypothetical protein			LRU_01038	hypothetical protein
GRL1172_922	Branched-chain amino acid transport ATP-binding protein LivF (TC 3.A.1.4.1)	HMPREF0542_11891	ABC transporter, ATP-binding protein	LRC_RS08720	amino acid ABC transporter ATPase	LRN_1487	branched-chain amino acid ABC superfamily ATP-binding cassette	PEL65_1113	Branched-chain amino acid transport ATP-binding protein LivF (TC 3.A.1.4.1)	PEL66_1800	Branched-chain amino acid transport ATP-binding protein LivF (TC 3.A.1.4.1)	P869_01140	amino acid ABC transporter ATPase	LRU_01036	ABC superfamily ATP binding cassette transporter, ABC protein	LRP_1466	branched-chain amino acid ABC superfamily ATP binding cassette transporter, ABC protein
GRL1172_923	Branched-chain amino acid transport ATP-binding protein LivG (TC 3.A.1.4.1)	HMPREF0542_11892	ABC transporter, ATP-binding protein	LRC_RS08725	branched-chain amino acid ABC transporter ATP-binding protein	LRN_1488	BC transporter, ATP-binding protein	PEL65_1114	Branched-chain amino acid transport ATP-binding protein LivG (TC 3.A.1.4.1)	PEL66_1799	Branched-chain amino acid transport ATP-binding protein LivG (TC 3.A.1.4.1)	P869_01135	branched-chain amino acid ABC transporter ATP-binding protein	LRU_01035	ABC superfamily ATP binding cassette transporter, ABC protein	LRP_1465	BC transporter, ATP-binding protein
GRL1172_924	Branched-chain amino acid transport system permease protein LivM (TC 3.A.1.4.1)	HMPREF0542_11893	branched-chain amino acid ABC transporter, permease protein	LRC_RS08730	branched-chain amino acid ABC transporter permease	LRN_1489	ABC transporter permease	PEL65_1115	Branched-chain amino acid transport system permease protein LivM (TC 3.A.1.4.1)	PEL66_1798	Branched-chain amino acid transport system permease protein LivM (TC 3.A.1.4.1)	P869_01130	branched-chain amino acid ABC transporter permease	LRU_01034	branched-chain amino acid ABC superfamily ATP binding cassette transporter, permease protein	LRP_1464	branched-chain amino acid ABC superfamily ATP binding cassette transporter, permease protein
GRL1172_925	High-affinity branched-chain amino acid transport system permease protein LivH (TC 3.A.1.4.1)	HMPREF0542_11894	branched-chain amino acid ABC transporter, permease protein	LRC_RS08735	ABC transporter permease	LRN_1490	ABC transporter permease	PEL65_1116	High-affinity branched-chain amino acid transport system permease protein LivH (TC 3.A.1.4.1)	PEL66_1797	High-affinity branched-chain amino acid transport system permease protein LivH (TC 3.A.1.4.1)	P869_01125	ABC transporter permease	LRU_01033	branched chain amino acid ABC superfamily ATP binding cassette transporter, membrane protein	LRP_1463	ABC transporter permease
GRL1172_926	Branched-chain amino acid ABC transporter, amino acid-binding protein (TC 3.A.1.4.1)	HMPREF0542_11895	receptor family ligand-binding protein	LRC_RS08740	branched-chain amino acid ABC transporter substrate-binding protein	LRN_1491	branched-chain amino acid ABC transporter, substrate binding protein	PEL65_1117	Branched-chain amino acid ABC transporter, amino acid-binding protein (TC 3.A.1.4.1)	PEL66_1796	Branched-chain amino acid ABC transporter, amino acid-binding protein (TC 3.A.1.4.1)	P869_01120	branched-chain amino acid ABC transporter substrate-binding protein	LRU_01032	branched chain amino acid ABC superfamily ATP binding cassette transporter, binding protein	LRP_1462	branched-chain amino acid ABC superfamily ATP binding cassette transporter, binding protein
GRL1172_927	Aliphatic amidase amiE	HMPREF0542_11897	hydrolase, carbon-nitrogen family	LRC_RS08745	hydrolase	LRN_1492	carbon-nitrogen family hydrolase	PEL65_1118	Aliphatic amidase AmiE	PEL66_1795	Aliphatic amidase AmiE	P869_01115	hydrolase	LRU_01030	cyanide hydratase	LRP_1461	carbon-nitrogen family hydrolase
GRL1172_928	integral membrane protein			LRC_RS08750	hypothetical protein	LRN_1493	hypothetical protein	PEL65_1119	integral membrane protein	PEL66_1794	integral membrane protein					LRP_1460	hypothetical protein
GRL1172_929	hypothetical protein			LRC_RS08755	hypothetical protein	LRN_1494	hypothetical protein	PEL65_1120	hypothetical protein	PEL66_1793	hypothetical protein					LRP_1459	hypothetical protein
GRL1172_930	transposase
GRL1172_931	hypothetical protein	HMPREF0542_11916	hypothetical protein	LRC_RS02755	hypothetical protein			PEL65_359	hypothetical protein	PEL66_1877	hypothetical protein	P869_08550	hypothetical protein	LRU_01975	hypothetical protein	LRP_1341	hypothetical protein
GRL1172_932	RNA methyltransferase, TrmA family	HMPREF0542_11917	23S rRNA (uracil-5-)-methyltransferase RumA	LRC_RS02760	RNA methyltransferase	LRN_0465	tRNA (Uracil-5-) -methyltransferase	PEL65_358	RNA methyltransferase, TrmA family	PEL66_1878	RNA methyltransferase, TrmA family	P869_03390	RNA methyltransferase	LRU_01974	tRNA (uracil-5-) -methyltransferase	LRP_1340	tRNA (Uracil-5-) -methyltransferase
GRL1172_933	DNA modification methylase
GRL1172_934	DNA-cytosine methyltransferase			LRC_RS02820	DNA methyltransferase					PEL66_1888	DNA-cytosine methyltransferase
GRL1172_935	McrBC restriction endonuclease system, McrB subunit, putative
GRL1172_936	FIG00671952: hypothetical protein
GRL1172_937	hypothetical protein
GRL1172_938	hypothetical protein
GRL1172_939	Phage antirepressor protein			LRC_RS03885	prophage antirepressor					PEL66_832	Phage antirepressor protein
GRL1172_940	FIG00520233: hypothetical protein
GRL1172_941	DNA primase/helicase, phage-associated
GRL1172_942	Phage protein
GRL1172_943	DNA helicase, phage-associated
GRL1172_944	hypothetical protein
GRL1172_945	hypothetical protein
GRL1172_946	Adenine-specific methyltransferase
GRL1172_947	DNA-cytosine methyltransferase
GRL1172_948	virulence-related protein
GRL1172_949	hypothetical protein
GRL1172_950	FIG01032139: hypothetical protein
GRL1172_951	hypothetical protein
GRL1172_952	Phage terminase large subunit
GRL1172_953	Phage portal protein
GRL1172_954	Prophage Clp protease-like protein
GRL1172_955	hypothetical protein
GRL1172_956	Phage major capsid protein
GRL1172_957	DNA packaging protein, putative
GRL1172_958	Phage protein
GRL1172_959	prophage pi2 protein 38
GRL1172_960	Phage major tail protein
GRL1172_961	FIG01032287: hypothetical protein
GRL1172_962	hypothetical protein
GRL1172_963	Phage tail length tape-measure protein
GRL1172_964	hypothetical protein
GRL1172_965	FIG00577476: hypothetical protein
GRL1172_966	hypothetical protein
GRL1172_967	hypothetical protein
GRL1172_968	hypothetical protein
GRL1172_969	N-acetylmuramoyl-L-alanine amidase
GRL1172_970	integral membrane protein
GRL1172_971	hypothetical protein
GRL1172_972	RNA methyltransferase, TrmA family					LRN_0487	hypothetical protein
GRL1172_973	hypothetical protein
GRL1172_974	Transcriptional regulator, XRE family															LRP_1319	transcriptional regulator
GRL1172_975	acetyltransferase, GNAT family
GRL1172_976	hypothetical protein					LRN_0488	major facilitator superfamily MFS 1	PEL65_356	hypothetical protein
GRL1172_977	oxidoreductase of aldo/keto reductase family, subgroup 1	HMPREF0542_11927	oxidoreductase, aldo/keto reductase family protein			LRN_0489	organophosphate reductase	PEL65_355	oxidoreductase of aldo/keto reductase family, subgroup 1			P869_08390	2,5-diketo-D-gluconic acid reductase	LRU_01831	hypothetical protein
GRL1172_978	hypothetical protein	HMPREF0542_11928	acetyltransferase, GNAT family			LRN_0490	NH2-acetyltransferase	PEL65_353	Histone acetyltransferase HPA2 and related acetyltransferases	PEL66_192	NH2-acetyltransferase	P869_08400	GNAT family acetyltransferase
GRL1172_979	hypothetical protein	HMPREF0542_11929	hypothetical protein	LRC_RS02855	hypothetical protein			PEL65_351	hypothetical protein	PEL66_191	hypothetical protein	P869_08405	hypothetical protein
GRL1172_980	hypothetical protein			LRC_RS02860	hypothetical protein			PEL65_350	hypothetical protein	PEL66_190	hypothetical protein
GRL1172_981	hypothetical protein	HMPREF0542_11930	hypothetical protein	LRC_RS02865	hypothetical protein			PEL65_349	hypothetical protein	PEL66_189	hypothetical protein	P869_08410	hypothetical protein
GRL1172_982	hypothetical protein			LRC_RS02870	RNA helicase			PEL65_348	COG0553: Superfamily II DNA/RNA helicases, SNF2 family	PEL66_188	COG0553: Superfamily II DNA/RNA helicases, SNF2 family	P869_08415	RNA helicase			LRP_1316	SNF2 family DNA RNA helicase
GRL1172_983	hypothetical protein					LRN_0491	SNF2 family DNA-RNA helicase
GRL1172_984	hypothetical protein															LRP_1315	hypothetical protein
GRL1172_985	Nucleotidyltransferase															LRP_1314	hypothetical protein
GRL1172_986	Mrr restriction system protein															LRP_1312	restriction endonuclease
GRL1172_987	Alkyl hydroperoxide reductase protein C															LRP_1311	peroxiredoxin
GRL1172_988	Alkyl hydroperoxide reductase protein F															LRP_1310	thioredoxin-disulfide reductase
GRL1172_989	hypothetical protein
GRL1172_990	hypothetical protein							PEL65_343	hypothetical protein					LRU_01943	hypothetical protein	LRP_1309	hypothetical protein
GRL1172_991	hypothetical protein							PEL65_342	Phosphatidylglycerophosphatase B							LRP_1307	lipid phosphate phosphohydrolase 2 family protein
GRL1172_992	hypothetical protein			LRC_RS07895	hypothetical protein	LRN_1341	hypothetical protein	PEL65_911	hypothetical protein	PEL66_577	hypothetical protein					LRP_967	hypothetical protein
GRL1172_993	ABC transporter, ATP-binding protein			LRC_RS07900	multidrug ABC transporter ATP-binding protein	LRN_1342	antibiotic transport system ATP-binding protein	PEL65_910	ABC transporter, ATP-binding protein	PEL66_576	ABC transporter, ATP-binding protein					LRP_968	antibiotic transport system ATP-binding protein
GRL1172_994	hypothetical protein			LRC_RS07905	hypothetical protein			PEL65_909	hypothetical protein	PEL66_575	hypothetical protein					LRP_598	hypothetical protein
GRL1172_995	hypothetical protein			LRC_RS07910	hypothetical protein			PEL65_908	hypothetical protein	PEL66_574	hypothetical protein					LRP_599	hypothetical protein
GRL1172_996	hypothetical protein			LRC_RS07915	hypothetical protein			PEL65_907	Conserved membrane-spanning protein	PEL66_573	Conserved membrane-spanning protein
GRL1172_997	hypothetical protein			LRC_RS07920	hypothetical protein	LRN_1343	hypothetical protein	PEL65_906	hypothetical protein	PEL66_572	hypothetical protein
GRL1172_998	Fructose-bisphosphate aldolase class II	HMPREF0542_10031	fructose-1,6-bisphosphate aldolase, class II	LRC_RS07930	fructose-bisphosphate aldolase	LRN_1345	fructose-bisphosphate aldolase class-II	PEL65_905	Fructose-bisphosphate aldolase class II	PEL66_571	Fructose-bisphosphate aldolase class II	P869_10480	fructose-bisphosphate aldolase	LRU_01222	fructose-bisphosphate aldolase	LRP_639	fructose-bisphosphate aldolase class-II
GRL1172_999	hypothetical protein	HMPREF0542_10032	hypothetical protein											LRU_01221	hypothetical protein
GRL1172_1000	hypothetical protein
GRL1172_1001	Phosphate transport system regulatory protein PhoU	HMPREF0542_10033	phosphate transport system regulatory protein PhoU	LRC_RS07935	PhoU family transcriptional regulator	LRN_1346	phosphate transporter PhoU	PEL65_903	Phosphate transport system regulatory protein PhoU	PEL66_568	Phosphate transport system regulatory protein PhoU	P869_09465	PhoU family transcriptional regulator	LRU_01218	phosphate transporter PhoU	LRP_638	phosphate transporter PhoU
GRL1172_1002	Phosphate transport ATP-binding protein PstB (TC 3.A.1.7.1)	HMPREF0542_10034	phosphate ABC transporter, ATP-binding protein	LRC_RS07940	phosphate ABC transporter ATP-binding protein	LRN_1347	phosphate ABC transporter ATP-binding protein	PEL65_902	Phosphate transport ATP-binding protein PstB (TC 3.A.1.7.1)	PEL66_567	Phosphate transport ATP-binding protein PstB (TC 3.A.1.7.1)	P869_09460	phosphate ABC transporter ATP-binding protein	LRU_01217	ABC superfamily ATP binding cassette transporter ABC protein	LRP_637	ABC superfamily ATP binding cassette transporter ABC protein
GRL1172_1003	Phosphate transport ATP-binding protein PstB (TC 3.A.1.7.1)	HMPREF0542_10035	phosphate ABC transporter, ATP-binding protein	LRC_RS07945	phosphate ABC transporter ATP-binding protein	LRN_1348	phosphate ABC superfamily ATP binding cassette transporter	PEL65_901	Phosphate transport ATP-binding protein PstB (TC 3.A.1.7.1)	PEL66_566	Phosphate transport ATP-binding protein PstB (TC 3.A.1.7.1)	P869_09455	phosphate ABC transporter ATP-binding protein	LRU_01216	ABC superfamily ATP binding cassette transporter ABC protein	LRP_636	phosphate ABC superfamily ATP binding cassette transporter, ABC protein
GRL1172_1004	Phosphate transport system permease protein PstA (TC 3.A.1.7.1)	HMPREF0542_10036	phosphate ABC transporter, permease protein PstA	LRC_RS07950	phosphate ABC transporter permease	LRN_1349	phosphate ABC superfamily ATP binding cassette transporter	PEL65_900	Phosphate transport system permease protein PstA (TC 3.A.1.7.1)	PEL66_565	Phosphate transport system permease protein PstA (TC 3.A.1.7.1)	P869_09450	phosphate ABC transporter permease	LRU_01215	phosphate ABC superfamily ATP binding cassette transporter permease	LRP_635	phosphate ABC superfamily ATP binding cassette transporter, membrane protein
GRL1172_1005	Phosphate transport system permease protein PstC (TC 3.A.1.7.1)	HMPREF0542_10037	phosphate ABC transporter, permease protein PstC	LRC_RS07955	phosphate ABC transporter permease	LRN_1350	phosphate ABC superfamily ATP binding cassette transporter	PEL65_899	Phosphate transport system permease protein PstC (TC 3.A.1.7.1)	PEL66_564	Phosphate transport system permease protein PstC (TC 3.A.1.7.1)	P869_09445	phosphate ABC transporter permease	LRU_01214	phosphate ABC superfamily ATP binding cassette transporter permease	LRP_634	phosphate ABC superfamily ATP binding cassette transporter, permease protein
GRL1172_1006	Phosphate ABC transporter, periplasmic phosphate-binding protein PstS (TC 3.A.1.7.1)	HMPREF0542_10038	phosphate binding protein	LRC_RS07960	phosphate ABC transporter substrate-binding protein	LRN_1351	phosphate ABC superfamily ATP binding cassette transporter	PEL65_898	Phosphate ABC transporter, periplasmic phosphate-binding protein PstS (TC 3.A.1.7.1)	PEL66_563	Phosphate ABC transporter, periplasmic phosphate-binding protein PstS (TC 3.A.1.7.1)	P869_09440	phosphate ABC transporter substrate-binding protein	LRU_01213	phosphate phosphate ABC superfamily ATP binding cassette transporter, binding protein	LRP_633	phosphate binding protein
GRL1172_1007	Transcriptional regulator, GntR family	HMPREF0542_10221	UbiC transcription regulator-associated domain protein	LRC_RS01140	GntR family transcriptional regulator	LRN_0218	GntR family transcriptional regulator	PEL65_1083	Transcriptional regulator, GntR family	PEL66_956	Transcriptional regulator, GntR family	P869_04885	GntR family transcriptional regulator	LRU_01333	transcriptional regulator	LRP_1134	GntR family transcriptional regulator
GRL1172_1008	hypothetical protein	HMPREF0542_10222	hypothetical protein					PEL65_1084	hypothetical protein	PEL66_957	hypothetical protein	P869_04890	hypothetical protein	LRU_01332	hypothetical protein	LRP_1133	hypothetical protein
GRL1172_1009	Acetyl xylan esterase 1; Cephalosporin-C deacetylase	HMPREF0542_10223	hypothetical protein			LRN_0219	cephalosporin-C deacetylase					P869_04895	acetylxylan esterase	LRU_01331	hypothetical protein	LRP_1132	cephalosporin-C deacetylase
GRL1172_1010	6-phospho-beta-glucosidase															LRP_1131	6-phospho-beta-glucosidase
GRL1172_1011	6-phospho-beta-glucosidase
GRL1172_1012	hypothetical protein
GRL1172_1013	6-phospho-beta-glucosidase															LRP_1130	beta-glucosidase
GRL1172_1014	PTS system, cellobiose-specific IIC component	HMPREF0542_10225	putative PTS system, cellobiose-specific IIC component	LRC_RS01155	PTS cellobiose transporter subunit IIC	LRN_0221	PTS system cellobiose-specific transporter subunit IIC	PEL65_1088	PTS system, cellobiose-specific IIC component	PEL66_961	PTS system, cellobiose-specific IIC component	P869_04905	PTS cellobiose transporter subunit IIC	LRU_01328	cellobiose PTS, EIIC	LRP_1129	PTS system cellobiose-specific transporter subunit IIC
GRL1172_1015	PTS system, cellobiose-specific IIB component	HMPREF0542_10226	PTS system, Lactose/Cellobiose specific IIB subunit	LRC_RS01160	PTS sugar transporter	LRN_0222	cellobiose PTS, EIIB	PEL65_1089	PTS system, cellobiose-specific IIB component	PEL66_962	PTS system, cellobiose-specific IIB component	P869_04910	PTS sugar transporter	LRU_01327	protein-N(pi)-phosphohistidine-sugar phosphotransferase	LRP_1128	cellobiose PTS, EIIB
GRL1172_1016	PTS system, cellobiose-specific IIA component	HMPREF0542_10227	PTS system, Lactose/Cellobiose specific IIA subunit	LRC_RS01165	PTS cellobiose transporter subunit IIA	LRN_0223	PTS family cellobiose porter, IIA component	PEL65_1090	PTS system, cellobiose-specific IIA component	PEL66_963	PTS system, cellobiose-specific IIA component	P869_04915	PTS cellobiose transporter subunit IIA	LRU_01326	PTS family lactose/cellobiose porter component IIA	LRP_1127	PTS family cellobiose porter, IIA component
GRL1172_1017	Mobile element protein
GRL1172_1018	N-acetylmannosamine kinase	HMPREF0542_10229	ROK family protein	LRC_RS01175	N-acetylmannosamine kinase	LRN_0224	ROK family sugar kinase	PEL65_1092	N-acetylmannosamine kinase	PEL66_965	N-acetylmannosamine kinase	P869_06375	N-acetylmannosamine kinase	LRU_01325	ROK family sugar kinase	LRP_1126	ROK family sugar kinase
GRL1172_1019	Beta-glucosidase	HMPREF0542_10230	glycosyl hydrolase, family 1	LRC_RS01180	6-phospho-beta-glucosidase	LRN_0225	6-phospho-beta-glucosidase	PEL65_1093	Beta-glucosidase	PEL66_966	Beta-glucosidase	P869_06380	6-phospho-beta-glucosidase	LRU_01324	beta-glucosidase	LRP_1125	6-phospho-beta-glucosidase
GRL1172_1020	hypothetical protein													LRU_01322	hypothetical protein	LRP_1124	surface protein
GRL1172_1021	hypothetical protein	HMPREF0542_10339	hypothetical protein					PEL65_1094	hypothetical protein			P869_09645	hypothetical protein	LRU_01315	hypothetical protein	LRP_1123	hypothetical protein
GRL1172_1022	hypothetical protein					LRN_0226	transposase			PEL66_1225	hypothetical protein
GRL1172_1023	Similar to ribosomal large subunit pseudouridine synthase D, Bacillus subtilis YjbO type	HMPREF0542_10342	pseudouridine synthase, RluA family	LRC_RS01215	pseudouridine synthase	LRN_0227	ribosomal large subunit pseudouridine synthase D	PEL65_1096	Similar to ribosomal large subunit pseudouridine synthase D, Bacillus subtilis YjbO type	PEL66_973	Similar to ribosomal large subunit pseudouridine synthase D, Bacillus subtilis YjbO type	P869_09660	pseudouridine synthase	LRU_01312	ribosomal large subunit pseudouridine synthase D	LRP_1121	ribosomal large subunit pseudouridine synthase D
GRL1172_1024	Mn-dependent transcriptional regulator MntR	HMPREF0542_10343	iron dependent repressor DNA binding domain protein	LRC_RS01220	Cro/Cl family transcriptional regulator	LRN_0228	iron-dependent repressor	PEL65_1097	Mn-dependent transcriptional regulator MntR	PEL66_974	Mn-dependent transcriptional regulator MntR	P869_09665	Cro/Cl family transcriptional regulator	LRU_01311	iron-dependent repressor	LRP_1120	iron-dependent repressor
GRL1172_1025	Cold shock protein CspA	HMPREF0542_10344	cold-shock DNA-binding domain protein	LRC_RS01225	cold-shock protein	LRN_0229	cold-shock domain family protein	PEL65_1098	Cold shock protein CspA	PEL66_975	Cold shock protein CspA	P869_09670	cold-shock protein	LRU_01310	cold shock protein	LRP_1119	cold-shock domain family protein
GRL1172_1026	hypothetical protein															LRP_1118	ABC-type multidrug transport system, ATPase component
GRL1172_1027	Major facilitator superfamily permease	HMPREF0542_10345	transporter, major facilitator family protein	LRC_RS01230	MFS transporter	LRN_0230	MFS family major facilitator transporter	PEL65_1099	Major facilitator superfamily permease	PEL66_976	Major facilitator superfamily permease	P869_09675	MFS transporter permease	LRU_01309	MFS family major facilitator transporter	LRP_1117	MFS family major facilitator transporter
GRL1172_1028	FIG00745123: hypothetical protein	HMPREF0542_10346	hypothetical protein	LRC_RS01235	membrane protein	LRN_0231	hypothetical protein	PEL65_1100	FIG00745123: hypothetical protein	PEL66_977	FIG00745123: hypothetical protein	P869_09680	membrane protein	LRU_01308	protein of hypothetical function DUF1212	LRP_1116	hypothetical protein
GRL1172_1029	Integral membrane protein	HMPREF0542_10347	hypothetical protein	LRC_RS01240	membrane protein	LRN_0232	hypothetical protein	PEL65_1101	Integral membrane protein	PEL66_978	Integral membrane protein	P869_09685	membrane protein	LRU_01307	integral membrane protein	LRP_1115	hypothetical protein
GRL1172_1030	hypothetical protein	HMPREF0542_10348	hypothetical protein					PEL65_1102	hypothetical protein	PEL66_979	hypothetical protein			LRU_01306	hypothetical protein
GRL1172_1031	hypothetical protein	HMPREF0542_11130	hypothetical protein							PEL66_1597	hypothetical protein			LRU_01305	hypothetical protein	LRP_1114	hypothetical protein
GRL1172_1032	hypothetical protein													LRU_01540	hypothetical protein	LRP_1910	hypothetical protein
GRL1172_1033	Mobile element protein			LRC_RS02370	integrase	LRN_0656	transposase			PEL66_1695	Mobile element protein	P869_08175	integrase	LRU_00894	hypothetical protein	LRP_453	IS1223 family transposase
GRL1172_1034	hypothetical protein			LRC_RS05485	transposase			PEL65_725	hypothetical protein	PEL66_1694	hypothetical protein	P869_08180	transposase	LRU_02074	hypothetical protein	LRP_452	transposase
GRL1172_1035	Cell envelope-associated transcriptional attenuator LytR-CpsA-Psr, subfamily F2 (as in PMID19099556)	HMPREF0542_12193	cell envelope-like function transcriptional attenuator common domain protein	LRC_RS01270	LytR family transcriptional regulator	LRN_0234	membrane-bound protein LytR	PEL65_1104	Cell envelope-associated transcriptional attenuator LytR-CpsA-Psr, subfamily F2 (as in PMID19099556)	PEL66_1696	Cell envelope-associated transcriptional attenuator LytR-CpsA-Psr, subfamily F2 (as in PMID19099556)	P869_00610	LytR family transcriptional regulator	LRU_01303	LytR family transcriptional regulator	LRP_1113	membrane-bound protein LytR
GRL1172_1036	hypothetical protein	HMPREF0542_12194	hypothetical protein	LRC_RS01275	membrane protein	LRN_0235	hypothetical protein	PEL65_1105	hypothetical protein	PEL66_1697	hypothetical protein	P869_00615	membrane protein	LRU_01302	hypothetical protein	LRP_1112	hypothetical protein
GRL1172_1037	membrane protein	HMPREF0542_12195	hypothetical protein	LRC_RS01280	permease	LRN_0236	permease	PEL65_1106	Arginine/ornithine antiporter ArcD	PEL66_1698	Arginine/ornithine antiporter ArcD	P869_00620	permease	LRU_01301	permease	LRP_1111	permease
GRL1172_1038	integral membrane protein (putative)	HMPREF0542_12196	hypothetical protein	LRC_RS01285	hypothetical protein	LRN_0237	hypothetical protein	PEL65_1107	integral membrane protein (putative)	PEL66_1699	hypothetical protein	P869_00625	hypothetical protein	LRU_01300	hypothetical protein	LRP_1110	hypothetical protein
GRL1172_1039	Rrf2 family transcriptional regulator	HMPREF0542_12197	transcriptional regulator, Rrf2 family	LRC_RS01290	Rrf2 family transcriptional regulator	LRN_0238	transcription regulator	PEL65_1108	Rrf2 family transcriptional regulator Bsu YwgB	PEL66_1700	Rrf2 family transcriptional regulator Bsu YwgB	P869_00630	Rrf2 family transcriptional regulator	LRU_01299	transcription regulator	LRP_1109	Rrf2 family transcriptional regulator
GRL1172_1040	Lysine-specific permease	HMPREF0542_12199	amino acid permease	LRC_RS01295	gamma-aminobutyrate permease			PEL65_1109	Lysine-specific permease	PEL66_1701	Lysine-specific permease	P869_00635	gamma-aminobutyrate permease	LRU_01297	APC family amino acid-polyamine-organocation transporter	LRP_1106	APC family lysine-specific transporter
GRL1172_1041	hypothetical protein
GRL1172_1042	Seryl-tRNA synthetase	HMPREF0542_12201	serine--tRNA ligase	LRC_RS01300	seryl-tRNA synthetase	LRN_0240	serine--tRNA ligase	PEL65_1110	Seryl-tRNA synthetase	PEL66_1702	Seryl-tRNA synthetase	P869_03675	seryl-tRNA synthetase	LRU_01296	seryl-tRNA synthetase	LRP_1105	serine--tRNA ligase
GRL1172_1043	hypothetical protein	HMPREF0542_12202	phosphoglycerate mutase family protein	LRC_RS01305	phosphoglycerate mutase	LRN_0241	phosphoglycerate mutase	PEL65_1111	Phosphoglycerate mutase family 5	PEL66_1703	Phosphoglycerate mutase family 5	P869_03670	phosphoglycerate mutase	LRU_01295	phosphoglycerate mutase	LRP_1104	phosphoglycerate mutase
GRL1172_1044	hypothetical protein													LRU_01294	hypothetical protein
GRL1172_1045	hypothetical protein	HMPREF0542_11585	hypothetical protein					PEL65_424	hypothetical protein	PEL66_1610	hypothetical protein
GRL1172_1046	Pyridoxal kinase	HMPREF0542_11586	phosphomethylpyrimidine kinase	LRC_RS00190	Pyridoxal kinase	LRN_0059	pyridoxal kinase	PEL65_425	Pyridoxal kinase	PEL66_1611	Pyridoxal kinase	P869_07525	pyridoxal kinase	LRU_01537	pyridoxal kinase	LRP_148	pyridoxal kinase
GRL1172_1047	Substrate-specific component PdxU of predicted pyridoxine ECF transporter	HMPREF0542_11587	hypothetical protein	LRC_RS00195	membrane protein			PEL65_426	Substrate-specific component PdxU of predicted pyridoxine ECF transporter	PEL66_1612	Substrate-specific component PdxU of predicted pyridoxine ECF transporter	P869_07530	membrane protein	LRU_01536	membrane protein	LRP_149	integral membrane protein
GRL1172_1048	hypothetical protein									PEL66_1613	hypothetical protein			LRU_01535	hypothetical protein
GRL1172_1049	hypothetical protein	HMPREF0542_11588	hypothetical protein
GRL1172_1050	Two-component response regulator SA14-24	HMPREF0542_11589	response regulator receiver domain protein	LRC_RS00210	PhoP family transcriptional regulator	LRN_0060	DNA-binding response regulator	PEL65_427	Two-component response regulator SA14-24	PEL66_1614	Two-component response regulator SA14-24	P869_05915	PhoP family transcriptional regulator	LRU_01534	response regulator	LRP_385	DNA-binding response regulator
GRL1172_1051	Two-component sensor kinase SA14-24	HMPREF0542_11590	PAS domain S-box protein	LRC_RS00215	sensor histidine kinase	LRN_0061	two component sensor kinase	PEL65_428	Two-component sensor kinase SA14-24	PEL66_1615	Two-component sensor kinase SA14-24	P869_05925	sensor histidine kinase	LRU_01533	two-component sensor kinase yycG	LRP_386	two component sensor kinase
GRL1172_1052	FIG011501: YycH protein	HMPREF0542_11591	YycH protein	LRC_RS00220	hypothetical protein	LRN_0062	YycH protein	PEL65_429	SA_27: YycH protein	PEL66_1616	SA_27: YycH protein	P869_05930	hypothetical protein	LRU_01532	YycH family protein	LRP_387	YycH protein
GRL1172_1053	Distant homolog of hypothetical protein SA_21	HMPREF0542_11592	YycH protein	LRC_RS00225	hypothetical protein	LRN_0063	YycH protein	PEL65_430	Distant homolog of hypothetical protein SA_21	PEL66_1617	Distant homolog of hypothetical protein SA_21	P869_05935	hypothetical protein	LRU_01531	hypothetical protein	LRP_388	YycH protein
GRL1172_1054	Zn-dependent hydrolase (beta-lactamase superfamily)	HMPREF0542_11593	metallo-beta-lactamase domain protein	LRC_RS00230	metallo-hydrolase			PEL65_431	Zn-dependent hydrolase (beta-lactamase superfamily)	PEL66_1618	Zn-dependent hydrolase (beta-lactamase superfamily)	P869_05940	metallo-hydrolase	LRU_01530	beta-lactamase superfamily I metal-dependent hydrolase	LRP_389	beta-lactamase superfamily I metal-dependent hydrolase
GRL1172_1055	Serine protease, DegP/HtrA, do-like	HMPREF0542_11594	trypsin	LRC_RS00235	serine protease	LRN_0065	endopeptidase	PEL65_432	Serine protease, DegP/HtrA, do-like	PEL66_1619	Serine protease, DegP/HtrA, do-like	P869_05945	serine protease	LRU_01529	endopeptidase	LRP_390	endopeptidase
GRL1172_1056	LSU m3Psi1915 methyltransferase RlmH	HMPREF0542_11595	rRNA large subunit m3Psi methyltransferase RlmH	LRC_RS00240	50S rRNA methyltransferase	LRN_0066	alpha-beta knot family protein	PEL65_433	LSU m3Psi1915 methyltransferase RlmH	PEL66_1620	LSU m3Psi1915 methyltransferase RlmH	P869_05950	50S rRNA methyltransferase	LRU_01528	SPOUT methyltransferase superfamily protein	LRP_391	alpha beta knot family protein
GRL1172_1057	Proline iminopeptidase	HMPREF0542_11596	prolyl aminopeptidase	LRC_RS00245	proline iminopeptidase	LRN_0067	prolyl aminopeptidase	PEL65_434	Proline iminopeptidase	PEL66_1621	Proline iminopeptidase	P869_05955	proline iminopeptidase	LRU_01527	prolyl aminopeptidase	LRP_392	prolyl aminopeptidase
GRL1172_1058	hypothetical protein
GRL1172_1059	Integral membrane protein	HMPREF0542_11598	hypothetical protein	LRC_RS00250	membrane protein	LRN_0068	YitT family protein	PEL65_435	hypothetical protein	PEL66_1622	hypothetical protein	P869_04690	membrane protein	LRU_01525	YitT family protein	LRP_393	hypothetical protein
GRL1172_1060	Possible glyoxylase family protein (Lactoylglutathione lyase)	HMPREF0542_11599	glyoxalase family protein	LRC_RS00255	lactoylglutathione lyase	LRN_0070	Lactoylglutathione lyase	PEL65_436	Possible glyoxylase family protein (Lactoylglutathione lyase)	PEL66_1623	Possible glyoxylase family protein (Lactoylglutathione lyase)	P869_04695	lactoylglutathione lyase	LRU_01524	lactoylglutathione lyase	LRP_743	putative lactoylglutathione lyase
GRL1172_1061	Cytidine/deoxycytidylate deaminase family protein			LRC_RS00270	cytidine deaminase	LRN_0071	cytidine deaminase	PEL65_439	Cytidine/deoxycytidylate deaminase family protein	PEL66_1705	Cytidine/deoxycytidylate deaminase family protein	P869_08130	cytidine deaminase	LRU_01523	cytidine deaminase	LRP_744	cytidine deaminase
GRL1172_1062	hypothetical protein									PEL66_1706	hypothetical protein
GRL1172_1063	putative ATP-dependent Clp proteinase (ATP-binding subunit)	HMPREF0542_11602	ATPase family associated with various cellular activities (AAA)	LRC_RS00275	ATP-dependent Clp protease ATP-binding protein	LRN_0072	ATP-dependent Clp protease ATP-binding subunit	PEL65_441	putative ATP-dependent Clp proteinase (ATP-binding subunit)	PEL66_1707	putative ATP-dependent Clp proteinase (ATP-binding subunit)	P869_08425	ATP-dependent Clp protease ATP-binding protein	LRU_01520	ATP-dependent Clp protease ATP-binding subunit	LRP_745	ATP-dependent Clp protease, ATP-binding subunit ClpL
GRL1172_1064	hypothetical protein	HMPREF0542_11603	hypothetical protein	LRC_RS00280	hypothetical protein	LRN_0073	hypothetical protein	PEL65_442	hypothetical protein	PEL66_1708	hypothetical protein	P869_08420	hypothetical protein	LRU_01519	hypothetical protein	LRP_746	hypothetical protein
GRL1172_1065	Purine trans deoxyribosylase (Nucleoside deoxyribosyltransferase-I)	HMPREF0542_11604	nucleoside 2-deoxyribosyltransferase	LRC_RS00285	nucleoside deoxyribosyltransferase	LRN_0074	nucleoside deoxyribosyltransferase	PEL65_445	Purine trans deoxyribosylase (Nucleoside deoxyribosyltransferase-I)	PEL66_1709	Purine trans deoxyribosylase (Nucleoside deoxyribosyltransferase-I)	P869_10120	nucleoside deoxyribosyltransferase	LRU_01518	nucleoside deoxyribosyltransferase	LRP_1	nucleoside deoxyribosyltransferase
GRL1172_1066	Deoxyadenosine kinase / Deoxyguanosine kinase	HMPREF0542_11605	deoxynucleoside kinase	LRC_RS00290	deoxyguanosine kinase	LRN_0075	deoxyguanosine kinase	PEL65_446	Deoxyadenosine kinase / Deoxyguanosine kinase	PEL66_1710	Deoxyadenosine kinase / Deoxyguanosine kinase	P869_10125	deoxyguanosine kinase	LRU_01517	deoxyguanosine kinase	LRP_2	deoxyguanosine kinase
GRL1172_1067	Universal stress protein family	HMPREF0542_11606	universal stress family protein	LRC_RS00295	universal stress protein	LRN_0076	universal stress protein	PEL65_447	Universal stress protein family	PEL66_1711	Universal stress protein family	P869_10130	universal stress protein	LRU_01516	universal stress protein	LRP_3	universal stress protein
GRL1172_1068	FIG00752497: hypothetical protein	HMPREF0542_11608	hypothetical protein	LRC_RS00300	membrane protein	LRN_0077	putative toxin regulator	PEL65_448	FIG00752497: hypothetical protein	PEL66_1712	FIG00752497: hypothetical protein	P869_10135	membrane protein	LRU_01515	putative toxin regulator	LRP_4	putative toxin regulator
GRL1172_1069	Branched-chain amino acid aminotransferase	HMPREF0542_11609	branched-chain-amino-acid transaminase	LRC_RS00305	branched-chain amino acid aminotransferase	LRN_0078	branched-chain-amino-acid transaminase	PEL65_449	Branched-chain amino acid aminotransferase	PEL66_1713	Branched-chain amino acid aminotransferase	P869_10140	branched-chain amino acid aminotransferase	LRU_01514	branched-chain amino acid aminotransferase	LRP_5	branched-chain-amino-acid transaminase
GRL1172_1070	hypothetical protein	HMPREF0542_11610	collagen binding domain protein	LRC_RS00310	hypothetical protein	LRN_0079	Sortase-anchored surface protein	PEL65_450	conserved domain protein	PEL66_1714	conserved domain protein	P869_10150	hypothetical protein	LRU_01512	putative peptidoglycan anchored protein	LRP_6	Sortase-anchored surface protein
GRL1172_1071	Cell wall surface anchor family protein, LPXTG motif	HMPREF0542_11611	LPXTG-motif cell wall anchor domain protein			LRN_0080	hypothetical protein	PEL65_451	Cell wall surface anchor family protein, LPXTG motif	PEL66_1715	Cell wall surface anchor family protein, LPXTG motif	P869_10155	sortase anchored surface eprotein	LRU_01511	hypothetical protein	LRP_7	hypothetical protein
GRL1172_1072	Cell wall surface anchor family protein	HMPREF0542_11612	LPXTG-motif cell wall anchor domain protein	LRC_RS00320	cell wall surface anchor protein	LRN_0082	Sortase-anchored surface protein	PEL65_452	Cell wall surface anchor family protein	PEL66_1716	Cell wall surface anchor family protein	P869_10160	cell wall surface anchor protein	LRU_01510	cell wall surface protein	LRP_8	hypothetical protein
GRL1172_1073	Sortase A, LPXTG specific	HMPREF0542_11613	sortase family protein	LRC_RS00325	sortase	LRN_0083	sortase SrtC	PEL65_453	Sortase A, LPXTG specific	PEL66_1717	Sortase A, LPXTG specific	P869_10165	sortase	LRU_01509	sortase	LRP_9	Sortase
GRL1172_1074	hypothetical protein			LRC_RS08480	hypothetical protein
GRL1172_1075	hypothetical protein	HMPREF0542_11617	hypothetical protein	LRC_RS00335	hypothetical protein	LRN_0084	hypothetical protein	PEL65_456	hypothetical protein	PEL66_1720	hypothetical protein	P869_01705	hypothetical protein	LRU_01504	hypothetical protein	LRP_10	hypothetical protein
GRL1172_1076	hypothetical protein	HMPREF0542_11618	hypothetical protein	LRC_RS00340	hypothetical protein			PEL65_457	hypothetical protein	PEL66_1721	hypothetical protein	P869_01700	hypothetical protein	LRU_01503	hypothetical protein	LRP_11	hypothetical protein
GRL1172_1077	Protein of unknown function DUF208	HMPREF0542_11619	hypothetical protein	LRC_RS00345	DNA integration/recombination/inversion protein	LRN_0085	hypothetical protein	PEL65_458	FIG053235: Diacylglucosamine hydrolase like	PEL66_1723	FIG053235: Diacylglucosamine hydrolase like	P869_01695	hypothetical protein	LRU_01502	protein of hypothetical function DUF208	LRP_12	DNA integration recombination inversion protein
GRL1172_1078	hypothetical protein	HMPREF0542_11621	hypothetical protein	LRC_RS00350	nucleoside diphosphate kinase	LRN_0094	hypothetical protein	PEL65_459	hypothetical protein	PEL66_1724	hypothetical protein	P869_01685	nucleoside diphosphate kinase	LRU_01501	hypothetical protein	LRP_14	hypothetical protein
GRL1172_1079	unknown	HMPREF0542_11622	hypothetical protein	LRC_RS00355	hypothetical protein	LRN_0095	hypothetical protein	PEL65_460	hypothetical protein	PEL66_1725	hypothetical protein	P869_01680	hypothetical protein	LRU_01500	hypothetical protein	LRP_15	hypothetical protein
GRL1172_1080	Nudix-related transcriptional regulator NrtR	HMPREF0542_11623	hydrolase, NUDIX family	LRC_RS00360	ADP-ribose pyrophosphatase	LRN_0096	MutT-nudix family hydrolase	PEL65_461	Nudix-related transcriptional regulator NrtR	PEL66_1726	Nudix-related transcriptional regulator NrtR	P869_01675	ADP-ribose pyrophosphatase	LRU_01499	MutT/nudix family hydrolase	LRP_16	MutT nudix family hydrolase
GRL1172_1081	hypothetical protein	HMPREF0542_12226	hypothetical protein	LRC_RS01135	membrane protein			PEL65_1082	hypothetical protein	PEL66_955	hypothetical protein	P869_07335	membrane protein	LRU_01336	hypothetical protein
GRL1172_1082	hypothetical protein	HMPREF0542_12225	hypothetical protein	LRC_RS01130	hypothetical protein	LRN_0216	hypothetical protein	PEL65_1081	hypothetical protein	PEL66_954	hypothetical protein	P869_07340	hypothetical protein	LRU_01337	hypothetical protein	LRP_1681	hypothetical protein
GRL1172_1083	acetyl esterase family enzyme	HMPREF0542_12224	hypothetical protein	LRC_RS01125	acetyl esterase	LRN_0215	endo-1,4-beta-xylanase	PEL65_1080	acetyl esterase family enzyme	PEL66_953	acetyl esterase family enzyme	P869_07345	acetyl esterase	LRU_01338	acetyl esterase family enzyme	LRP_1682	endo-1,4-beta-xylanase
GRL1172_1084	FIG00742167: hypothetical protein	HMPREF0542_12223	Branched-chain amino acid transport protein (AzlD)	LRC_RS01120	branched-chain amino acid transporter	LRN_0214	integral membrane protein	PEL65_1079	FIG00742167: hypothetical protein	PEL66_952	FIG00742167: hypothetical protein	P869_07350	branched-chain amino acid transporter	LRU_01339	branched-chain amino acid ABC superfamily ATP binding cassette transporter	LRP_1683	integral membrane protein
GRL1172_1085	branched-chain amino acid transport protein	HMPREF0542_12222	putative azaleucine resistance protein AzlC	LRC_RS01115	branched-chain amino acid ABC transporter	LRN_0213	LIV-E family branched chain amino acid permease AzlC	PEL65_1078	branched-chain amino acid transport protein	PEL66_951	branched-chain amino acid transport protein	P869_07355	branched-chain amino acid ABC transporter	LRU_01340	branched chain amino acid ABC superfamily ATP binding cassette transporter	LRP_1684	LIV-E family branched chain amino acid permease AzlC
GRL1172_1086	Potassium uptake protein, integral membrane component, KtrB	HMPREF0542_12221	cation transport protein	LRC_RS01110	ATP synthase	LRN_0212	putative H-transporting two-sector ATPase	PEL65_1077	Potassium uptake protein, integral membrane component, KtrB	PEL66_950	Potassium uptake protein, integral membrane component, KtrB	P869_07360	ATP synthase	LRU_01341	putative H(+)-transporting two-sector ATPase	LRP_1685	Trk family potassium (K+) transporter, membrane protein
GRL1172_1087	FIG00752863: hypothetical protein	HMPREF0542_12220	hypothetical protein	LRC_RS01105	hypothetical protein	LRN_0211	hypothetical protein	PEL65_1076	FIG00752863: hypothetical protein	PEL66_949	FIG00752863: hypothetical protein	P869_07365	hypothetical protein	LRU_01342	hypothetical protein	LRP_1686	hypothetical protein
GRL1172_1088	hypothetical protein	HMPREF0542_12219	hypothetical protein	LRC_RS01100	hypothetical protein	LRN_0210	hypothetical protein	PEL65_1075	hypothetical protein	PEL66_948	hypothetical protein	P869_07370	hypothetical protein	LRU_01343	hypothetical protein	LRP_1687	hypothetical protein
GRL1172_1089	DegV family protein	HMPREF0542_12218	EDD domain protein, DegV family	LRC_RS01095	fatty acid-binding protein DegV	LRN_0209	DegV family protein	PEL65_1074	DegV family protein	PEL66_947	DegV family protein	P869_07375	fatty acid-binding protein DegV	LRU_01344	hypothetical protein	LRP_1688	DegV family protein
GRL1172_1090	hypothetical protein	HMPREF0542_12217	YhgE/Pip domain protein	LRC_RS01090	membrane protein	LRN_0208	hypothetical protein	PEL65_1073	hypothetical protein	PEL66_946	hypothetical protein	P869_03245	membrane protein	LRU_01345	integral membrane protein	LRP_1689	integral membrane protein
GRL1172_1091	hypothetical protein															LRP_1690	hypothetical protein
GRL1172_1092	D-alanyl-D-alanine carboxypeptidase	HMPREF0542_12214	serine-type D-Ala-D-Ala carboxypeptidase	LRC_RS01085	D-alanyl-D-alanine carboxypeptidase	LRN_0204	D-alanyl-d-alanine carboxypeptidase	PEL65_1071	D-alanyl-D-alanine carboxypeptidase	PEL66_943	D-alanyl-D-alanine carboxypeptidase	P869_04975	D-alanyl-D-alanine carboxypeptidase	LRU_01349	d-alanyl-d-alanine carboxypeptidase	LRP_1691	D-alanyl-d-alanine carboxypeptidase
GRL1172_1093	Osmosensitive K+ channel histidine kinase KdpD	HMPREF0542_12213	ATPase/histidine kinase/DNA gyrase B/HSP90 domain protein	LRC_RS01080	sensor histidine kinase	LRN_0203	sensor histidine kinase	PEL65_1070	Osmosensitive K+ channel histidine kinase KdpD	PEL66_942	Osmosensitive K+ channel histidine kinase KdpD	P869_06110	sensor histidine kinase	LRU_01350	two component system histidine kinase	LRP_1692	sensor histidine kinase
GRL1172_1094	DNA-binding response regulator, OmpR family	HMPREF0542_12212	response regulator receiver domain protein	LRC_RS01075	PhoB family transcriptional regulator	LRN_0202	response regulator	PEL65_1069	DNA-binding response regulator, OmpR family	PEL66_941	DNA-binding response regulator, OmpR family	P869_06105	PhoB family transcriptional regulator	LRU_01351	response regulator	LRP_1693	response regulator
GRL1172_1095	hypothetical protein	HMPREF0542_12211	hypothetical protein	LRC_RS01070	SAM-dependent methyltransferase	LRN_0201	hypothetical protein	PEL65_1068	hypothetical protein	PEL66_940	hypothetical protein	P869_06100	SAM-dependent methyltransferase	LRU_01352	SAM-dependent methyltransferase	LRP_1694	hypothetical protein
GRL1172_1096	UDP-galactose:(galactosyl) LPS alpha1,2-galactosyltransferase WaaW	HMPREF0542_12210	glycosyltransferase, family 8	LRC_RS01065	sugar glycosyltransferase	LRN_0200	family 8 glycosyl transferase	PEL65_1067	UDP-galactose:(galactosyl) LPS alpha1,2-galactosyltransferase WaaW	PEL66_939	UDP-galactose:(galactosyl) LPS alpha1,2-galactosyltransferase WaaW	P869_06095	sugar glycosyltransferase	LRU_01353	lipopolysaccharide glycosyltransferase	LRP_1695	family 8 glycosyl transferase
GRL1172_1097	hypothetical protein	HMPREF0542_12209	hypothetical protein					PEL65_1066	hypothetical protein
GRL1172_1098	Oxygen-insensitive NADPH nitroreductase	HMPREF0542_12208	nitroreductase family protein	LRC_RS01050	NADPH-flavin oxidoreductase	LRN_0199	Nitroreductase	PEL65_1355	Oxygen-insensitive NADPH nitroreductase	PEL66_585	Oxygen-insensitive NADPH nitroreductase	P869_03050	NADPH-flavin oxidoreductase	LRU_01355	flavin reductase	LRP_1696	oxygen-insensitive NADPH nitroreductase
GRL1172_1099	Gamma-glutamyl phosphate reductase	HMPREF0542_12207	glutamate-5-semialdehyde dehydrogenase	LRC_RS01045	gamma-glutamyl phosphate reductase	LRN_0198	gamma-glutamyl phosphate reductase	PEL65_1356	Gamma-glutamyl phosphate reductase	PEL66_586	Gamma-glutamyl phosphate reductase	P869_03055	gamma-glutamyl phosphate reductase	LRU_01356	gamma-glutamyl phosphate reductase	LRP_1697	gamma-glutamyl phosphate reductase
GRL1172_1100	Glutamate 5-kinase	HMPREF0542_12206	glutamate 5-kinase	LRC_RS01040	gamma-glutamyl kinase	LRN_0197	glutamate 5-kinase	PEL65_1357	Glutamate 5-kinase	PEL66_587	Glutamate 5-kinase	P869_03060	gamma-glutamyl kinase	LRU_01357	glutamate 5-kinase	LRP_1698	glutamate 5-kinase
GRL1172_1101	cell surface hydrolase (putative)	HMPREF0542_12205	hypothetical protein	LRC_RS01035	acyltransferase	LRN_0196	acyltransferase	PEL65_1358	cell surface hydrolase (putative)	PEL66_588	cell surface hydrolase (putative)	P869_03065	acyltransferase	LRU_01358	acyltransferase	LRP_1699	acyltransferase and hydrolase with the alpha beta hydrolase fold domain protein
GRL1172_1102	hypothetical protein	HMPREF0542_12204	PTS system, lactose/cellobiose family IIC component	LRC_RS01030	PTS fructose transporter subunit IIA			PEL65_1359	PTS system, cellobiose-specific IIC component	PEL66_589	PTS system, cellobiose-specific IIC component	P869_03070	PTS fructose transporter subunit IIA	LRU_01359	cellobiose PTS, EIIC	LRP_1700	cellobiose PTS, EIIC
GRL1172_1103	hypothetical protein	HMPREF0542_12215	hypothetical protein					PEL65_1360	hypothetical protein	PEL66_590	hypothetical protein
GRL1172_1104	Cytosine/purine/uracil/thiamine/allantoin permease family protein
GRL1172_1105	hypothetical protein
GRL1172_1106	hypothetical protein	HMPREF0542_11808	hypothetical protein					PEL65_412	hypothetical protein	PEL66_1598	hypothetical protein	P869_05180	hypothetical protein	LRU_01555	hypothetical protein	LRP_651	hypothetical protein
GRL1172_1107	Homoserine O-succinyltransferase	HMPREF0542_11809	homoserine O-succinyltransferase	LRC_RS00135	homoserine O-succinyltransferase	LRN_0048	homoserine O-succinyltransferase	PEL65_413	Homoserine O-succinyltransferase	PEL66_1599	Homoserine O-succinyltransferase	P869_05185	homoserine O-succinyltransferase	LRU_01554	homoserine O-succinyltransferase	LRP_650	homoserine O-succinyltransferase
GRL1172_1108	Cysteine synthase	HMPREF0542_11810	cysteine synthase A	LRC_RS00140	cysteine synthase	LRN_0049	cysteine synthase A	PEL65_414	Cysteine synthase	PEL66_1600	Cysteine synthase	P869_05190	cysteine synthase	LRU_01553	cysteine synthase	LRP_649	cysteine synthase A
GRL1172_1109	hypothetical protein	HMPREF0542_11811	hypothetical protein	LRC_RS00150	hypothetical protein	LRN_0050	hypothetical protein	PEL65_415	hypothetical protein	PEL66_1601	hypothetical protein	P869_05195	hypothetical protein	LRU_01551	hypothetical protein	LRP_648	hypothetical protein
GRL1172_1110	Xanthine/uracil/thiamine/ascorbate permease family protein	HMPREF0542_11812	putative permease	LRC_RS00155	guanine permease	LRN_0051	NCS2 family nucleobase:cation symporter-2	PEL65_416	Xanthine/uracil/thiamine/ascorbate permease family protein	PEL66_1602	Xanthine/uracil/thiamine/ascorbate permease family protein	P869_05200	guanine permease	LRU_01550	NCS2 family nucleobase:cation symporter-2	LRP_647	NCS2 family nucleobase cation symporter-2
GRL1172_1111	hypothetical protein	HMPREF0542_11813	hypothetical protein	LRC_RS00160	hypothetical protein	LRN_0052	hypothetical protein	PEL65_417	hypothetical protein	PEL66_1603	hypothetical protein	P869_05205	hypothetical protein	LRU_01549	hypothetical protein	LRP_646	hypothetical protein
GRL1172_1112	Adenylosuccinate synthetase	HMPREF0542_11814	adenylosuccinate synthase	LRC_RS00165	adenylosuccinate synthetase	LRN_0053	adenylosuccinate synthetase	PEL65_418	Adenylosuccinate synthetase	PEL66_1604	Adenylosuccinate synthetase	P869_05210	adenylosuccinate synthetase	LRU_01548	adenylosuccinate synthetase	LRP_645	adenylosuccinate synthetase
GRL1172_1113	Pyruvate formate-lyase	HMPREF0542_11816	formate C-acetyltransferase	LRC_RS00170	formate acetyltransferase	LRN_0054	formate acetyltransferase	PEL65_419	Pyruvate formate-lyase	PEL66_1605	Pyruvate formate-lyase	P869_01165	formate acetyltransferase	LRU_01547	formate acetyltransferase	LRP_644	formate acetyltransferase
GRL1172_1114	Pyruvate formate-lyase activating enzyme	HMPREF0542_11817	pyruvate formate-lyase 1-activating enzyme	LRC_RS00175	formate C-acetyltransferase			PEL65_420	Pyruvate formate-lyase activating enzyme	PEL66_1606	Pyruvate formate-lyase activating enzyme	P869_01160	formate C-acetyltransferase	LRU_01546	pyruvate formate-lyase activating enzyme	LRP_643	pyruvate formate-lyase activating enzyme
GRL1172_1115	hypothetical protein	HMPREF0542_11818	hypothetical protein					PEL65_421	hypothetical protein	PEL66_1607	hypothetical protein	P869_01155	hypothetical protein	LRU_01543	hypothetical protein
GRL1172_1116	Acyl-CoA hydrolase	HMPREF0542_11819	thioesterase family protein	LRC_RS00180	acyl-CoA hydrolase	LRN_0057	acyl-CoA hydrolase	PEL65_422	Acyl-CoA hydrolase	PEL66_1608	Acyl-CoA hydrolase	P869_01150	acyl-CoA hydrolase	LRU_01542	acyl-CoA hydrolase	LRP_642	acyl-CoA hydrolase
GRL1172_1117	nucleoside transport protein	HMPREF0542_11820	nucleoside transporter, NupC family	LRC_RS00185	nucleoside transporter	LRN_0058	CNT family concentrative nucleoside transporter	PEL65_423	nucleoside transport protein	PEL66_1609	nucleoside transport protein	P869_01145	nucleoside transporter	LRU_01541	nucleoside transport protein	LRP_641	CNT family concentrative nucleoside transporter
GRL1172_1118	hypothetical protein
GRL1172_1119	hypothetical protein
GRL1172_1120	Putrescine transport ATP-binding protein PotA (TC 3.A.1.11.1)	HMPREF0542_11001	polyamine ABC transporter, ATP-binding protein	LRC_RS09795	spermidine/putrescine ABC transporter ATP-binding protein	LRN_1671	spermidine-putrescine ABC superfamily ATP binding cassette transporter	PEL65_1165	Putrescine transport ATP-binding protein PotA (TC 3.A.1.11.1)	PEL66_330	Putrescine transport ATP-binding protein PotA (TC 3.A.1.11.1)	P869_00760	spermidine/putrescine ABC transporter ATP-binding protein	LRU_01704	ABC superfamily ATP binding cassette transporter, ATPase	LRP_423	spermidine putrescine ABC superfamily ATP binding cassette transporter, ABC protein
GRL1172_1121	Spermidine Putrescine ABC transporter permease component PotB (TC 3.A.1.11.1)	HMPREF0542_11000	ABC transporter, permease protein			LRN_1670	spermidine-putrescine ABC superfamily ATP binding cassette transporter	PEL65_1164	Spermidine Putrescine ABC transporter permease component PotB (TC 3.A.1.11.1)	PEL66_329	Spermidine Putrescine ABC transporter permease component PotB (TC 3.A.1.11.1)	P869_00765	spermidine/putrescine ABC transporter permease	LRU_01705	spermidine/putrescine ABC superfamily ATP binding cassette transporter, membrane protein	LRP_424	spermidine putrescine ABC superfamily ATP binding cassette transporter, permease protein
GRL1172_1122	Spermidine Putrescine ABC transporter permease component potC (TC_3.A.1.11.1)	HMPREF0542_10999	ABC transporter, permease protein	LRC_RS09785	spermidine/purescine ABC transporter permease	LRN_1669	spermidine-putrescine ABC transporter membrane protein	PEL65_1163	Spermidine Putrescine ABC transporter permease component potC (TC_3.A.1.11.1)	PEL66_328	Spermidine Putrescine ABC transporter permease component potC (TC_3.A.1.11.1)	P869_00770	spermidine/purescine ABC transporter permease	LRU_01706	spermidine/putrescine ABC superfamily ATP binding cassette transporter, membrane protein	LRP_425	spermidine putrescine ABC transporter membrane protein
GRL1172_1123	ABC transporter, periplasmic spermidine putrescine-binding protein PotD (TC 3.A.1.11.1)	HMPREF0542_10998	ABC transporter, solute-binding protein	LRC_RS09780	spermidine/putrescine ABC transporter substrate-binding protein	LRN_1668	spermidine-putrescine ABC superfamily ATP binding cassette transporter	PEL65_1162	ABC transporter, periplasmic spermidine putrescine-binding protein PotD (TC 3.A.1.11.1)	PEL66_327	ABC transporter, periplasmic spermidine putrescine-binding protein PotD (TC 3.A.1.11.1)	P869_00775	spermidine/putrescine ABC transporter substrate-binding protein	LRU_01707	spermidine/putrescine-binding protein	LRP_426	spermidine putrescine-binding protein
GRL1172_1124	transposase	HMPREF0542_11639	transposase-like protein			LRN_1667	transposase family protein A					P869_03990	transposase IS200			LRP_427	transposase family protein A
GRL1172_1125	Mobile element protein	HMPREF0542_12133	transposase, IS605 OrfB family			LRN_1666	IS605 family transposase OrfB							LRU_00726	transposase	LRP_451	IS605 family transposase OrfB
GRL1172_1126	small heat shock protein	HMPREF0542_11581	Hsp20/alpha crystallin family protein	LRC_RS09770	heat shock protein Hsp20	LRN_1665	heat shock protein Hsp20	PEL65_1160	small heat shock protein	PEL66_324	small heat shock protein	P869_00535	heat shock protein Hsp20	LRU_01711	heat shock protein Hsp20	LRP_450	heat shock protein Hsp20
GRL1172_1127	ABC transporter ATPase and permease components	HMPREF0542_11580	ABC transporter, ATP-binding protein	LRC_RS09765	ABC transporter	LRN_1663	ABC superfamily ATP binding cassette transporter ATPase and permease	PEL65_1158	ABC transporter ATPase and permease components	PEL66_322	ABC transporter ATPase and permease components	P869_00540	ABC transporter	LRU_01712	multidrug ABC superfamily ATP binding cassette transporter, ATPase and permease protein	LRP_448	multidrug ABC transporter ATPase permease
GRL1172_1128	hypothetical protein	HMPREF0542_11579	chorismate mutase	LRC_RS09760	maltose acetyltransferase	LRN_1662	hypothetical protein	PEL65_1157	hypothetical protein	PEL66_321	hypothetical protein	P869_00550	maltose O-acetyltransferase	LRU_01714	hypothetical protein	LRP_447	hypothetical protein
GRL1172_1129	Chorismate synthase	HMPREF0542_11578	chorismate synthase	LRC_RS09755	chorismate synthase	LRN_1661	chorismate synthase	PEL65_1156	Chorismate synthase	PEL66_320	Chorismate synthase	P869_00555	chorismate synthase	LRU_01715	chorismate synthase	LRP_446	chorismate synthase
GRL1172_1130	FIG00748820: hypothetical protein	HMPREF0542_11577	hypothetical protein	LRC_RS09750	hypothetical protein	LRN_1660	hypothetical protein	PEL65_1155	FIG00748820: hypothetical protein	PEL66_319	FIG00748820: hypothetical protein	P869_00560	hypothetical protein	LRU_01716	hypothetical protein	LRP_445	hypothetical protein
GRL1172_1131	5-Enolpyruvylshikimate-3-phosphate synthase	HMPREF0542_11576	3-phosphoshikimate 1-carboxyvinyltransferase	LRC_RS09745	3-phosphoshikimate 1-carboxyvinyltransferase	LRN_1659	3-phosphoshikimate 1-carboxyvinyltransferase	PEL65_1154	5-Enolpyruvylshikimate-3-phosphate synthase	PEL66_318	5-Enolpyruvylshikimate-3-phosphate synthase	P869_00565	3-phosphoshikimate 1-carboxyvinyltransferase	LRU_01717	3-phosphoshikimate 1-carboxyvinyltransferase	LRP_444	3-phosphoshikimate 1-carboxyvinyltransferase
GRL1172_1132	Prephenate dehydrogenase	HMPREF0542_11575	prephenate dehydrogenase	LRC_RS09740	prephenate dehydrogenase	LRN_1658	prephenate dehydrogenase	PEL65_1153	Prephenate dehydrogenase	PEL66_317	Prephenate dehydrogenase	P869_00570	prephenate dehydrogenase	LRU_01718	prephenate dehydrogenase	LRP_443	prephenate dehydrogenase
GRL1172_1133	Shikimate kinase I	HMPREF0542_11574	shikimate kinase	LRC_RS09735	shikimate kinase	LRN_1657	Shikimate kinase	PEL65_1152	Shikimate kinase I	PEL66_316	Shikimate kinase I	P869_00575	shikimate kinase	LRU_01719	shikimate kinase	LRP_442	Shikimate kinase
GRL1172_1134	Oligopeptide ABC transporter, periplasmic oligopeptide-binding protein OppA (TC 3.A.1.5.1)	HMPREF0542_11573	ABC transporter, substrate-binding protein, family 5	LRC_RS09730	peptide ABC transporter substrate-binding protein	LRN_1656	oligopeptide ABC superfamily ATP binding cassette transporter	PEL65_1151	Oligopeptide ABC transporter, periplasmic oligopeptide-binding protein OppA (TC 3.A.1.5.1)	PEL66_315	Oligopeptide ABC transporter, periplasmic oligopeptide-binding protein OppA (TC 3.A.1.5.1)	P869_03250	peptide ABC transporter substrate-binding protein	LRU_01720	oligopeptide ABC superfamily ATP binding cassette transporter, binding protein	LRP_441	oligopeptide ABC transporter binding protein
GRL1172_1135	ABC1 family protein ## group 6	HMPREF0542_11572	ABC1 family protein	LRC_RS09725	2-octaprenylphenol hydroxylase	LRN_1655	ABC1 family protein kinase	PEL65_1150	Ubiquinone biosynthesis monooxygenase UbiB	PEL66_314	Ubiquinone biosynthesis monooxygenase UbiB	P869_00970	2-octaprenylphenol hydroxylase	LRU_01721	ubiquinone biosynthesis protein UbiB	LRP_440	ABC1 family protein kinase
GRL1172_1136	RecD-like DNA helicase YrrC			LRC_RS08450	hypothetical protein	LRN_1439	hypothetical protein	PEL65_1927	RecD-like DNA helicase YrrC	PEL66_744	RecD-like DNA helicase YrrC			LRU_01110	hypothetical protein	LRP_356	hypothetical protein
GRL1172_1137	Mannose-6-phosphate isomerase	HMPREF0542_10654	mannose-6-phosphate isomerase, class I	LRC_RS07130	mannose-6-phosphate isomerase	LRN_1206	mannose-6-phosphate isomerase	PEL65_987	Mannose-6-phosphate isomerase	PEL66_1481	Mannose-6-phosphate isomerase	P869_05060	mannose-6-phosphate isomerase	LRU_00658	mannose-6-phosphate isomerase	LRP_137	mannose-6-phosphate isomerase
GRL1172_1138	Beta-lactamase class C and other penicillin binding proteins	HMPREF0542_10653	beta-lactamase	LRC_RS07135	serine hydrolase	LRN_1207	Beta-lactamase family protein	PEL65_988	Beta-lactamase class C and other penicillin binding proteins	PEL66_1482	Beta-lactamase class C and other penicillin binding proteins	P869_05065	beta-lactamase	LRU_00659	beta-lactamase family protein	LRP_138	Beta-lactamase family protein
GRL1172_1139	Phosphoglycerate mutase family	HMPREF0542_10652	phosphoglycerate mutase family protein	LRC_RS07140	phosphoglycerate mutase	LRN_1208	phosphoglycerate mutase	PEL65_989	Phosphoglycerate mutase family	PEL66_1483	Phosphoglycerate mutase family	P869_05070	phosphoglycerate mutase	LRU_00660	phosphoglycerate mutase	LRP_139	phosphoglycerate mutase
GRL1172_1140	hypothetical protein							PEL65_252	hypothetical protein					LRU_00828	hypothetical protein
GRL1172_1141	hypothetical protein	HMPREF0542_10651	hypothetical protein					PEL65_991	hypothetical protein	PEL66_1485	hypothetical protein	P869_08535	hypothetical protein
GRL1172_1142	FIG00742955: hypothetical protein	HMPREF0542_10650	hypothetical protein	LRC_RS07145	hypothetical protein	LRN_1209	hypothetical protein	PEL65_992	FIG00742955: hypothetical protein	PEL66_1486	FIG00742955: hypothetical protein	P869_10625	hypothetical protein	LRU_00661	hypothetical protein	LRP_140	hypothetical protein
GRL1172_1143	Multidrug-efflux transporter, major facilitator superfamily (MFS) (TC 2.A.1)	HMPREF0542_10649	transporter, major facilitator family protein	LRC_RS07150	multidrug transporter	LRN_1210	MFS family major facilitator transporter	PEL65_993	Multidrug-efflux transporter, major facilitator superfamily (MFS) (TC 2.A.1)	PEL66_1487	Multidrug-efflux transporter, major facilitator superfamily (MFS) (TC 2.A.1)	P869_10630	multidrug transporter	LRU_00662	MFS family major facilitator transporter	LRP_141	MFS family major facilitator transporter
GRL1172_1144	hypothetical protein
GRL1172_1145	hypothetical protein	HMPREF0542_10648	hypothetical protein	LRC_RS07155	LysR family transcriptional regulator	LRN_1211	LysR family transcriptional regulator	PEL65_994	hypothetical protein	PEL66_1488	hypothetical protein	P869_10635	LysR family transcriptional regulator	LRU_00663	hypothetical protein	LRP_142	LysR family transcriptional regulator
GRL1172_1146	Glutamate transport ATP-binding protein	HMPREF0542_10647	ABC transporter, ATP-binding protein	LRC_RS07160	peptide ABC transporter ATP-binding protein	LRN_1212	ABC transporter	PEL65_996	Glutamate transport ATP-binding protein	PEL66_1490	Glutamate transport ATP-binding protein	P869_10640	peptide ABC transporter ATP-binding protein	LRU_00665	ABC superfamily ATP binding cassette transporter, ABC protein	LRP_143	ABC transporter
GRL1172_1147	Glutamine ABC transporter, glutamine-binding protein/permease protein	HMPREF0542_10646	ABC transporter, permease protein	LRC_RS07165	glutamine ABC transporter substrate-binding protein	LRN_1213	glutamine ABC superfamily ATP binding cassette transporter	PEL65_997	/ Glutamine transport system permease protein GlnP (TC 3.A.1.3.2)	PEL66_1491	/ Glutamine transport system permease protein GlnP (TC 3.A.1.3.2)	P869_10645	glutamine ABC transporter substrate-binding protein	LRU_00666	glutamate ABC superfamily ATP binding cassette transporter, membrane protein	LRP_144	glutamine ABC superfamily ATP binding cassette transporter, membrane protein
GRL1172_1148	hypothetical protein															LRP_145	hypothetical protein
GRL1172_1149	Acylphosphate phosphohydrolase, putative	HMPREF0542_10644	acylphosphatase	LRC_RS07170	acylphosphatase	LRN_1214	acylphosphatase	PEL65_998	Acylphosphate phosphohydrolase, putative	PEL66_1492	Acylphosphate phosphohydrolase, putative	P869_10650	acylphosphatase	LRU_00668	acylphosphatase	LRP_146	acylphosphatase
GRL1172_1150	hypothetical protein													LRU_00669	hypothetical protein	LRP_147	transposase family protein A
GRL1172_1151	Mobile element protein	HMPREF0542_10349	transposase, IS605 OrfB family	LRC_RS04455	transposase			PEL65_857	Mobile element protein	PEL66_810	Mobile element protein			LRU_00427	transposase
GRL1172_1152	ISCco1, transposase orfA
GRL1172_1153	hypothetical protein
GRL1172_1154	hypothetical protein
GRL1172_1155	hypothetical protein	HMPREF0542_12182	hypothetical protein					PEL65_1391	hypothetical protein	PEL66_620	hypothetical protein	P869_01690	hypothetical protein	LRU_00674	hypothetical protein	LRP_13	hypothetical protein
GRL1172_1156	hypothetical protein	HMPREF0542_12181	hypothetical protein	LRC_RS07205	hypothetical protein	LRN_1217	hypothetical protein	PEL65_1005	unknown	PEL66_1498	unknown	P869_04010	hypothetical protein	LRU_00675	hypothetical protein	LRP_1885	hypothetical protein
GRL1172_1157	hypothetical protein	HMPREF0542_12180	hypothetical protein					PEL65_1006	hypothetical protein	PEL66_1499	hypothetical protein	P869_04020	hypothetical protein	LRU_00676	hypothetical protein
GRL1172_1158	FIG009886: phosphoesterase	HMPREF0542_12179	phosphodiesterase family protein	LRC_RS07215	phosphodiesterase	LRN_1218	phosphoesterase	PEL65_1007	FIG009886: phosphoesterase	PEL66_1500	FIG009886: phosphoesterase	P869_04025	phosphodiesterase	LRU_00677	phosphoesterase	LRP_1884	phosphoesterase
GRL1172_1159	Nucleoside 5-triphosphatase RdgB (dHAPTP, dITP, XTP-specific)	HMPREF0542_12178	non-canonical purine NTP pyrophosphatase, RdgB/HAM1 family	LRC_RS07220	nucleoside-triphosphate diphosphatase	LRN_1219	nucleoside-triphosphatase	PEL65_1008	Nucleoside 5-triphosphatase RdgB (dHAPTP, dITP, XTP-specific)	PEL66_1501	Nucleoside 5-triphosphatase RdgB (dHAPTP, dITP, XTP-specific)	P869_04030	nucleoside-triphosphate diphosphatase	LRU_00678	nucleoside-triphosphatase	LRP_1883	nucleoside-triphosphatase
GRL1172_1160	FIG008111: hypothetical protein	HMPREF0542_12177	hypothetical protein	LRC_RS07225	hypothetical protein	LRN_1220	hypothetical protein	PEL65_1009	FIG008111: hypothetical protein	PEL66_1502	FIG008111: hypothetical protein	P869_04035	hypothetical protein	LRU_00679	YslB like protein	LRP_1882	hypothetical protein
GRL1172_1161	Thioredoxin	HMPREF0542_12176	thioredoxin	LRC_RS07230	thioredoxin	LRN_1221	thioredoxin	PEL65_1010	Thioredoxin	PEL66_1503	Thioredoxin	P869_04040	thioredoxin	LRU_00680	thioredoxin	LRP_1881	thioredoxin
GRL1172_1162	Recombination inhibitory protein MutS2	HMPREF0542_12175	MutS2 family protein	LRC_RS07235	DNA mismatch repair protein MutS	LRN_1222	DNA mismatch repair protein MutS	PEL65_1011	Recombination inhibitory protein MutS2	PEL66_1504	Recombination inhibitory protein MutS2	P869_04045	DNA mismatch repair protein MutS	LRU_00681	DNA mismatch repair protein	LRP_1880	DNA mismatch repair protein MutS
GRL1172_1163	Colicin V production protein	HMPREF0542_12174	CvpA family protein	LRC_RS07240	colicin V production protein	LRN_1223	hypothetical protein	PEL65_1012	Colicin V production protein	PEL66_1505	Colicin V production protein	P869_04050	colicin V production protein	LRU_00682	colicin V production protein	LRP_1879	hypothetical protein
GRL1172_1164	conserved domain protein	HMPREF0542_12173	hypothetical protein	LRC_RS07245	cell division protein FtsZ	LRN_1224	hypothetical protein	PEL65_1013	Glycerate kinase	PEL66_1506	Glycerate kinase	P869_04055	cell division protein FtsZ	LRU_00683	hypothetical protein	LRP_1878	hypothetical protein
GRL1172_1165	Ortholog of S. aureus MRSA252 (BX571856) SAR1694	HMPREF0542_12172	hypothetical protein	LRC_RS07250	hypothetical protein	LRN_1225	YrzB like protein	PEL65_1014	Ortholog of S. aureus MRSA252 (BX571856) SAR1694	PEL66_1507	Ortholog of S. aureus MRSA252 (BX571856) SAR1694	P869_04060	hypothetical protein	LRU_00684	YrzB like protein	LRP_1877	YrzB like protein
GRL1172_1166	Putative Holliday junction resolvase	HMPREF0542_12171	RNAse H domain protein, YqgF family	LRC_RS07255	Holliday junction resolvase	LRN_1226	crossover junction endodeoxyribonuclease	PEL65_1015	Putative Holliday junction resolvase YqgF	PEL66_1508	Putative Holliday junction resolvase YqgF	P869_04065	Holliday junction resolvase	LRU_00685	crossover junction endodeoxyribonuclease	LRP_1876	crossover junction endodeoxyribonuclease
GRL1172_1167	Hypothetical protein possible functionally linked with Alanyl-tRNA synthetase	HMPREF0542_12170	hypothetical protein	LRC_RS07260	hypothetical protein	LRN_1227	hypothetical protein	PEL65_1016	FIG01055109: hypothetical protein	PEL66_1509	FIG01055109: hypothetical protein	P869_04070	hypothetical protein	LRU_00686	protein of hypothetical function DUF965	LRP_1875	hypothetical protein
GRL1172_1168	Alanyl-tRNA synthetase	HMPREF0542_12169	alanine--tRNA ligase	LRC_RS07265	alanyl-tRNA synthetase	LRN_1228	alanine--tRNA ligase	PEL65_1017	Alanyl-tRNA synthetase	PEL66_1510	Alanyl-tRNA synthetase	P869_04075	alanyl-tRNA synthase	LRU_00687	alanyl-tRNA synthetase	LRP_1874	alanine--tRNA ligase
GRL1172_1169	ATP-dependent RNA helicase YqfR	HMPREF0542_12168	DEAD/DEAH box helicase	LRC_RS07270	DEAD/DEAH box helicase	LRN_1229	ATP-dependent RNA helicase DeaD	PEL65_1018	DEAD-box ATP-dependent RNA helicase CshB	PEL66_1511	DEAD-box ATP-dependent RNA helicase CshB	P869_04080	DEAD/DEAH box helicase	LRU_00688	ATP-dependent RNA helicase	LRP_1873	ATP-dependent RNA helicase DeaD
GRL1172_1170	FIG146085: 3'-to-5' oligoribonuclease A, Bacillus type	HMPREF0542_12167	DHHA1 domain protein	LRC_RS07275	phosphoesterase	LRN_1230	DHH family phosphoesterase	PEL65_1019	FIG146085: 3'-to-5' oligoribonuclease A, Bacillus type	PEL66_1512	FIG146085: 3'-to-5' oligoribonuclease A, Bacillus type	P869_07630	phosphoesterase	LRU_00689	phosphoesterase	LRP_1872	DHH family phosphoesterase
GRL1172_1171	DNA polymerase IV	HMPREF0542_12166	putative DNA polymerase IV	LRC_RS07280	DNA polymerase IV	LRN_1231	DNA polymerase IV	PEL65_1020	DNA polymerase IV	PEL66_1513	DNA polymerase IV	P869_07625	DNA polymerase IV	LRU_00690	DNA polymerase IV	LRP_1871	DNA polymerase IV
GRL1172_1172	hypothetical protein	HMPREF0542_12094	hypothetical protein
GRL1172_1173	hypothetical protein
GRL1172_1174	Glucose-6-phosphate 1-dehydrogenase	HMPREF0542_12165	glucose-6-phosphate dehydrogenase	LRC_RS07285	glucose-6-phosphate 1-dehydrogenase	LRN_1232	glucose-6-phosphate dehydrogenase	PEL65_1022	Glucose-6-phosphate 1-dehydrogenase	PEL66_1515	Glucose-6-phosphate 1-dehydrogenase	P869_07620	glucose-6-phosphate 1-dehydrogenase	LRU_00692	glucose-6-phosphate 1-dehydrogenase	LRP_1869	glucose-6-phosphate dehydrogenase
GRL1172_1175	Enoyl-[acyl-carrier-protein] reductase [NADH]	HMPREF0542_12164	enoyl-(acyl-carrier-protein) reductase	LRC_RS07290	enoyl-ACP reductase	LRN_1233	enoyl-[acyl-carrier-protein] reductase (NADH)	PEL65_1023	Enoyl-[acyl-carrier-protein] reductase [NADH]	PEL66_1516	Enoyl-[acyl-carrier-protein] reductase [NADH]	P869_00135	enoyl-ACP reductase	LRU_00693	enoyl-(acyl carrier protein) reductase	LRP_1868	enoyl-[acyl-carrier-protein] reductase
GRL1172_1176	Acetyl-coenzyme A carboxyl transferase alpha chain	HMPREF0542_12163	Acetyl co-enzyme A carboxylase carboxyltransferase alpha subunit	LRC_RS07295	acetyl-CoA carboxylase	LRN_1234	acetyl-coA carboxylase carboxyl transferase subunit alpha	PEL65_1024	Acetyl-coenzyme A carboxyl transferase alpha chain	PEL66_1517	Acetyl-coenzyme A carboxyl transferase alpha chain	P869_00140	acetyl-CoA carboxylase	LRU_00694	acetyl-coenzyme A carboxylase carboxyl transferase subunit alpha	LRP_1867	acetyl-coA carboxylase carboxyl transferase subunit alpha
GRL1172_1177	Acetyl-coenzyme A carboxyl transferase beta chain	HMPREF0542_12162	acetyl-CoA carboxylase, carboxyl transferase, beta subunit	LRC_RS07300	acetyl-CoA carboxylase carboxyl transferase subunit beta	LRN_1235	acetyl-coA carboxylase carboxyl transferase subunit beta	PEL65_1025	Acetyl-coenzyme A carboxyl transferase beta chain	PEL66_1518	Acetyl-coenzyme A carboxyl transferase beta chain	P869_00145	acetyl-CoA carboxylase carboxyl transferase subunit beta	LRU_00695	acetyl-coenzyme A carboxylase carboxyl transferase subunit beta	LRP_1866	acetyl-coA carboxylase carboxyl transferase subunit beta
GRL1172_1178	Biotin carboxylase of acetyl-CoA carboxylase	HMPREF0542_12161	acetyl-CoA carboxylase, biotin carboxylase subunit	LRC_RS07305	acetyl-CoA carboxylase biotin carboxylase subunit	LRN_1236	acetyl-CoA carboxylase, biotin carboxylase	PEL65_1026	Biotin carboxylase of acetyl-CoA carboxylase	PEL66_1519	Biotin carboxylase of acetyl-CoA carboxylase	P869_00150	acetyl-CoA carboxylase biotin carboxylase subunit	LRU_00696	biotin carboxylase	LRP_1865	acetyl-CoA carboxylase, biotin carboxylase
GRL1172_1179	(3R)-hydroxymyristoyl-[acyl carrier protein] dehydratase	HMPREF0542_12160	beta-hydroxyacyl-(acyl-carrier-protein) dehydratase FabZ	LRC_RS07310	3-hydroxyacyl-ACP dehydratase	LRN_1237	(3R)-hydroxymyristoyl-[acyl-carrier-protein] dehydratase	PEL65_1027	3-hydroxyacyl-[acyl-carrier-protein] dehydratase, FabZ form	PEL66_1520	3-hydroxyacyl-[acyl-carrier-protein] dehydratase, FabZ form	P869_00155	3-hydroxyacyl-ACP dehydratase	LRU_00697	(3R)-hydroxyacyl-[acyl carrier protein] dehydratase	LRP_1864	(3R)-hydroxymyristoyl-[acyl-carrier-protein] dehydratase
GRL1172_1180	Biotin carboxyl carrier protein of acetyl-CoA carboxylase	HMPREF0542_12159	acetyl-CoA carboxylase, biotin carboxyl carrier protein	LRC_RS07315	acetyl-CoA carboxylase	LRN_1238	biotin carboxyl carrier protein of acetyl-CoA carboxylase	PEL65_1028	Biotin carboxyl carrier protein of acetyl-CoA carboxylase	PEL66_1521	Biotin carboxyl carrier protein of acetyl-CoA carboxylase	P869_00160	acetyl-CoA carboxylase	LRU_00698	biotin carboxyl carrier protein of acetyl-CoA carboxylase	LRP_1863	biotin carboxyl carrier protein of acetyl-CoA carboxylase
GRL1172_1181	3-oxoacyl-[acyl-carrier-protein] synthase, KASII	HMPREF0542_12158	beta-ketoacyl-acyl-carrier-protein synthase II	LRC_RS07320	3-oxoacyl-ACP synthase	LRN_1239	3-oxoacyl-[acyl-carrier-protein] synthase II	PEL65_1029	3-oxoacyl-[acyl-carrier-protein] synthase, KASII	PEL66_1522	3-oxoacyl-[acyl-carrier-protein] synthase, KASII	P869_00165	3-oxoacyl-ACP synthase	LRU_00699	3-oxoacyl-[acyl-carrier-protein] synthase	LRP_1862	3-oxoacyl-(acyl-carrier-protein) synthase II
GRL1172_1182	3-oxoacyl-[acyl-carrier protein] reductase	HMPREF0542_12157	3-oxoacyl-[acyl-carrier-protein] reductase	LRC_RS07325	3-ketoacyl-ACP reductase	LRN_1240	3-ketoacyl-(acyl-carrier-protein) reductase	PEL65_1030	3-oxoacyl-[acyl-carrier protein] reductase	PEL66_1523	3-oxoacyl-[acyl-carrier protein] reductase	P869_00170	3-ketoacyl-ACP reductase	LRU_00700	3-ketoacyl-(acyl-carrier-protein) reductase	LRP_1861	3-ketoacyl-(acyl-carrier-protein) reductase
GRL1172_1183	Malonyl CoA-acyl carrier protein transacylase	HMPREF0542_12156	putative [acyl-carrier-protein] S-malonyltransferase	LRC_RS07330	malonyl CoA-ACP transacylase	LRN_1241	malonyl-CoA-[acyl-carrier-protein] transacylase	PEL65_1031	Malonyl CoA-acyl carrier protein transacylase	PEL66_1524	Malonyl CoA-acyl carrier protein transacylase	P869_00175	malonyl-CoA	LRU_00701	malonyl-CoA-[acyl-carrier-protein] transacylase	LRP_1860	malonyl-CoA-[acyl-carrier-protein] transacylase
GRL1172_1184	Acyl carrier protein	HMPREF0542_12155	putative acyl carrier protein	LRC_RS07335	acyl carrier protein	LRN_1242	acyl carrier protein	PEL65_1032	Acyl carrier protein	PEL66_1525	Acyl carrier protein	P869_00180	acyl carrier protein	LRU_00702	acyl carrier protein	LRP_1859	acyl carrier protein
GRL1172_1185	3-oxoacyl-[acyl-carrier-protein] synthase, KASIII	HMPREF0542_12154	beta-ketoacyl-acyl-carrier-protein synthase III	LRC_RS07340	3-oxoacyl-ACP synthase	LRN_1243	3-oxoacyl-[acyl-carrier-protein] synthase III	PEL65_1033	3-oxoacyl-[acyl-carrier-protein] synthase, KASIII	PEL66_1526	3-oxoacyl-[acyl-carrier-protein] synthase, KASIII	P869_00185	3-oxoacyl-ACP synthase	LRU_00703	3-oxoacyl-[acyl-carrier-protein] synthase III	LRP_1858	3-oxoacyl-[acyl-carrier-protein] synthase III
GRL1172_1186	Transcriptional regulator of fatty acid biosynthesis FabT	HMPREF0542_12153	transcriptional regulator, MarR family	LRC_RS07345	MarR family transcriptional regulator	LRN_1244	MarR family transcriptional regulator	PEL65_1034	Transcriptional regulator of fatty acid biosynthesis FabT	PEL66_1527	Transcriptional regulator of fatty acid biosynthesis FabT	P869_00190	MarR family transcriptional regulator	LRU_00704	MarR family transcriptional regulator	LRP_1857	MarR family transcriptional regulator
GRL1172_1187	(3R)-hydroxymyristoyl-[acyl carrier protein] dehydratase	HMPREF0542_12152	beta-hydroxyacyl-(acyl-carrier-protein) dehydratase FabZ	LRC_RS07350	3-hydroxyacyl-ACP dehydratase	LRN_1245	(3R)-hydroxyacyl-[acyl carrier protein] dehydratase	PEL65_1035	3-hydroxyacyl-[acyl-carrier-protein] dehydratase, FabZ form	PEL66_1528	3-hydroxyacyl-[acyl-carrier-protein] dehydratase, FabZ form	P869_00195	3-hydroxyacyl-ACP dehydratase	LRU_00705	(3R)-hydroxyacyl-[acyl carrier protein] dehydratase	LRP_1856	(3R)-hydroxyacyl-[acyl carrier protein] dehydratase
GRL1172_1188	hypothetical protein
GRL1172_1189	Phage replication initiation protein
GRL1172_1190	Rlx-like protein
GRL1172_1191	FIG00647030: hypothetical protein
GRL1172_1192	FIG00516115: hypothetical protein
GRL1172_1193	FIG00533713: hypothetical protein
GRL1172_1194	Two-component response regulator
GRL1172_1195	Histidine kinase
GRL1172_1196	ABC transporter ATP-binding protein
GRL1172_1197	ABC transporter permease protein
GRL1172_1198	hypothetical protein
GRL1172_1199	Mobile element protein
GRL1172_1200	putative transposon integrase; Tn916 ORF3-like
GRL1172_1201	hypothetical protein															LRP_1855	transposase
GRL1172_1202	Preprotein translocase subunit YajC (TC 3.A.5.1.1)	HMPREF0542_12149	preprotein translocase, YajC subunit	LRC_RS07355	preprotein translocase subunit YajC	LRN_1246	preprotein translocase	PEL65_1036	Preprotein translocase subunit YajC (TC 3.A.5.1.1)	PEL66_1529	Preprotein translocase subunit YajC (TC 3.A.5.1.1)	P869_09735	preprotein translocase subunit YajC	LRU_00710	protein translocase subunit	LRP_1854	protein translocase subunit
GRL1172_1203	tRNA-guanine transglycosylase	HMPREF0542_12148	tRNA-guanine transglycosylase	LRC_RS07360	queuine tRNA-ribosyltransferase	LRN_1247	tRNA-guanine transglycosylase	PEL65_1037	tRNA-guanine transglycosylase	PEL66_1530	tRNA-guanine transglycosylase	P869_09740	queuine tRNA-ribosyltransferase	LRU_00711	queuine tRNA-ribosyltransferase	LRP_1853	tRNA-guanine transglycosylase
GRL1172_1204	S-adenosylmethionine:tRNA ribosyltransferase-isomerase	HMPREF0542_12147	S-adenosylmethionine:tRNA ribosyltransferase-isomerase	LRC_RS07365	S-adenosylmethionine tRNA ribosyltransferase	LRN_1248	S-adenosylmethionine:tRNA ribosyltransferase-isomerase	PEL65_1038	S-adenosylmethionine:tRNA ribosyltransferase-isomerase	PEL66_1531	S-adenosylmethionine:tRNA ribosyltransferase-isomerase	P869_09745	S-adenosylmethionine tRNA ribosyltransferase	LRU_00712	S-adenosylmethionine:tRNA ribosyltransferase-isomerase	LRP_1852	S-adenosylmethionine tRNA ribosyltransferase-isomerase
GRL1172_1205	Holliday junction DNA helicase RuvB	HMPREF0542_12146	Holliday junction DNA helicase RuvB	LRC_RS07370	Holliday junction DNA helicase RuvB	LRN_1249	crossover junction ATP-dependent DNA helicase RuvB	PEL65_1039	Holliday junction DNA helicase RuvB	PEL66_1532	Holliday junction DNA helicase RuvB	P869_09750	Holliday junction DNA helicase RuvB	LRU_00713	Holliday junction DNA helicase B	LRP_1851	Holliday junction DNA helicase
GRL1172_1206	Holliday junction DNA helicase RuvA	HMPREF0542_12145	Holliday junction DNA helicase RuvA	LRC_RS07375	Holliday junction DNA helicase RuvA	LRN_1250	crossover junction ATP-dependent DNA helicase RuvA	PEL65_1040	Holliday junction DNA helicase RuvA	PEL66_1533	Holliday junction DNA helicase RuvA	P869_09755	Holliday junction DNA helicase RuvA	LRU_00714	Holliday junction DNA helicase	LRP_1850	crossover junction ATP-dependent DNA helicase RuvA
GRL1172_1207	DNA mismatch repair protein MutL	HMPREF0542_12144	DNA mismatch repair domain protein	LRC_RS07380	DNA mismatch repair protein MutL	LRN_1251	DNA mismatch repair protein	PEL65_1041	DNA mismatch repair protein MutL	PEL66_1534	DNA mismatch repair protein MutL	P869_09760	DNA mismatch repair protein MutL	LRU_00715	DNA mismatch repair protein	LRP_1849	DNA mismatch repair protein
GRL1172_1208	DNA mismatch repair protein MutS	HMPREF0542_12143	DNA mismatch repair protein MutS	LRC_RS07385	DNA mismatch repair protein MutS	LRN_1252	DNA mismatch repair protein HexA	PEL65_1042	DNA mismatch repair protein MutS	PEL66_1535	DNA mismatch repair protein MutS	P869_09765	DNA mismatch repair protein MutS	LRU_00716	DNA mismatch repair protein	LRP_1848	DNA mismatch repair protein HexA
GRL1172_1209	FIG006542: Phosphoesterase	HMPREF0542_12142	putative metallophosphoesterase	LRC_RS07390	hypothetical protein	LRN_1253	Ser-Thr protein phosphatase	PEL65_1043	FIG006542: Phosphoesterase	PEL66_1536	FIG006542: Phosphoesterase	P869_09770	hypothetical protein	LRU_00717	metallophosphoesterase	LRP_1847	Ser Thr protein phosphatase
GRL1172_1210	hypothetical protein
GRL1172_1211	hypothetical protein							PEL65_1045	hypothetical protein
GRL1172_1212	hypothetical protein
GRL1172_1213	hypothetical protein	HMPREF0542_12139	hypothetical protein	LRC_RS07395	hypothetical protein	LRN_1254	hypothetical protein	PEL65_1046	hypothetical protein	PEL66_1540	hypothetical protein	P869_06710	hypothetical protein	LRU_00720	hypothetical protein	LRP_1846	hypothetical protein
GRL1172_1214	Transcriptional regulator, GntR family	HMPREF0542_12138	UbiC transcription regulator-associated domain protein	LRC_RS07400	transcriptional regulator	LRN_1255	transcription regulator	PEL65_1047	Transcriptional regulator, GntR family	PEL66_1541	Transcriptional regulator, GntR family	P869_06705	transcriptional regulator	LRU_00721	transcriptional regulator	LRP_1845	transcription regulator
GRL1172_1215	Acetate kinase	HMPREF0542_12137	acetate kinase	LRC_RS07405	acetate kinase	LRN_1256	acetate kinase	PEL65_1048	Acetate kinase	PEL66_1542	Acetate kinase	P869_06700	acetate kinase	LRU_00722	acetate kinase	LRP_1844	acetate kinase
GRL1172_1216	hypothetical protein	HMPREF0542_12136	hypothetical protein	LRC_RS07410	hypothetical protein	LRN_1257	hypothetical protein	PEL65_1049	hypothetical protein	PEL66_1543	hypothetical protein	P869_06695	hypothetical protein	LRU_00723	protein of hypothetical function DUF925	LRP_1843	hypothetical protein
GRL1172_1217	Mobile element protein
GRL1172_1218	Lysine decarboxylase family	HMPREF0542_12135	TIGR00730 family protein	LRC_RS07420	decarboxylase	LRN_1258	decarboxylase	PEL65_1050	Lysine decarboxylase family	PEL66_1545	Lysine decarboxylase family	P869_05445	hypothetical protein	LRU_00725	lysine decarboxylase	LRP_1842	lysine decarboxylase
GRL1172_1219	hypothetical protein	HMPREF0542_11830	hypothetical protein					PEL65_1679	hypothetical protein	PEL66_1825	hypothetical protein
GRL1172_1220	hypothetical protein
GRL1172_1221	hypothetical protein	HMPREF0542_12132	hypothetical protein	LRC_RS07425	hypothetical protein	LRN_1259	hypothetical protein	PEL65_1051	hypothetical protein	PEL66_1546	hypothetical protein	P869_05450	hypothetical protein	LRU_00727	hypothetical protein	LRP_1841	hypothetical protein
GRL1172_1222	FIG00743414: hypothetical protein	HMPREF0542_12131	hypothetical protein	LRC_RS07435	hypothetical protein	LRN_1260	hypothetical protein	PEL65_1052	unknown	PEL66_1547	unknown	P869_05460	hypothetical protein	LRU_00728	hypothetical protein	LRP_1840	hypothetical protein
GRL1172_1223	hypothetical protein	HMPREF0542_12130	hypothetical protein	LRC_RS07440	hypothetical protein	LRN_1261	hypothetical protein	PEL65_1053	hypothetical protein	PEL66_1548	hypothetical protein	P869_05465	hypothetical protein	LRU_00729	hypothetical protein	LRP_1839	hypothetical protein
GRL1172_1224	hypothetical protein	HMPREF0542_12129	hypothetical protein	LRC_RS07445	hypothetical protein	LRN_1262	hypothetical protein	PEL65_1054	hypothetical protein	PEL66_1549	hypothetical protein	P869_05470	hypothetical protein	LRU_00730	hypothetical protein	LRP_1838	hypothetical protein
GRL1172_1225	Universal stress protein family	HMPREF0542_12128	universal stress family protein	LRC_RS07450	universal stress protein UspA	LRN_1263	universal stress protein UspA	PEL65_1055	Universal stress protein family	PEL66_1550	Universal stress protein family	P869_05475	universal stress protein UspA	LRU_00731	universal stress protein UspA	LRP_1837	universal stress protein UspA
GRL1172_1226	hypothetical protein	HMPREF0542_12127	hypothetical protein	LRC_RS07455	hypothetical protein	LRN_1264	hypothetical protein	PEL65_1056	hypothetical protein	PEL66_1551	hypothetical protein	P869_05480	hypothetical protein	LRU_00732	hypothetical protein	LRP_1836	hypothetical protein
GRL1172_1227	Acetylornithine deacetylase/Succinyl-diaminopimelate desuccinylase and related deacylases	HMPREF0542_12126	putative dipeptidase PepV	LRC_RS07460	dipeptidase PepV	LRN_1265	dipeptidase PepV	PEL65_1058	Acetylornithine deacetylase/Succinyl-diaminopimelate desuccinylase and related deacylases	PEL66_1553	Acetylornithine deacetylase/Succinyl-diaminopimelate desuccinylase and related deacylases	P869_07555	dipeptidase PepV	LRU_00734	Xaa-His dipeptidase	LRP_1835	dipeptidase PepV
GRL1172_1228	NAD(P)HX dehydratase	HMPREF0542_12125	YjeF domain protein	LRC_RS07465	carbohydrate kinase	LRN_1266	carbohydrate kinase	PEL65_1059	NAD(P)HX dehydratase	PEL66_1554	NAD(P)HX dehydratase	P869_07560	carbohydrate kinase	LRU_00735	carbohydrate kinase	LRP_1834	Sugar kinase
GRL1172_1229	Ammonium transporter													LRU_00832	ammonium transporter
GRL1172_1230	Urea channel UreI													LRU_00833	AmiS/UreI transporter
GRL1172_1231	Urease gamma subunit													LRU_00834	urease gamma subunit
GRL1172_1232	Urease beta subunit													LRU_00835	hypothetical protein
GRL1172_1233	Urease alpha subunit													LRU_00836	urease alpha subunit
GRL1172_1234	Urease accessory protein UreE													LRU_00837	UreE urease accessory domain protein
GRL1172_1235	Urease accessory protein UreF													LRU_00838	Urease accessory protein UreF
GRL1172_1236	Urease accessory protein UreG													LRU_00839	urease accessory protein UreG
GRL1172_1237	Urease accessory protein UreD													LRU_00840	Urease accessory protein UreD
GRL1172_1238	CrcB protein													LRU_00841	Camphor resistance CrcB protein
GRL1172_1239	CrcB protein													LRU_00842	hypothetical protein
GRL1172_1240	Substrate-specific component NikM of nickel ECF transporter / Additional substrate-specific component NikN of nickel ECF transporter													LRU_00843	cobalamin (vitamin B12) biosynthesis CbiM protein
GRL1172_1241	Transmembrane component NikQ of energizing module of nickel ECF transporter													LRU_00844	hypothetical protein
GRL1172_1242	ATPase component NikO of energizing module of nickel ECF transporter													LRU_00845	putative ABC transporter
GRL1172_1243	hypothetical protein	HMPREF0542_11702	hypothetical protein					PEL65_587	hypothetical protein	PEL66_1243	hypothetical protein
GRL1172_1244	Integral membrane protein	HMPREF0542_11133	hypothetical protein	LRC_RS09460	membrane protein	LRN_1608	integral membrane protein	PEL65_519	Integral membrane protein	PEL66_1271	Integral membrane protein	P869_04480	membrane protein	LRU_00804	integral membrane protein	LRP_567	integral membrane protein
GRL1172_1245	GTP-binding and nucleic acid-binding protein YchF	HMPREF0542_11134	GTP-binding protein YchF	LRC_RS09465	GTP-binding protein YchF	LRN_1609	GTP-dependent nucleic acid-binding protein EngD	PEL65_520	GTP-binding and nucleic acid-binding protein YchF	PEL66_1270	GTP-binding and nucleic acid-binding protein YchF	P869_04490	GTP-binding protein YchF	LRU_00803	GTP-binding translation factor YchF	LRP_568	GTP-dependent nucleic acid-binding protein EngD
GRL1172_1246	FIG00745276: hypothetical protein	HMPREF0542_11135	hypothetical protein	LRC_RS09470	hypothetical protein			PEL65_521	FIG00745276: hypothetical protein	PEL66_1269	FIG00745276: hypothetical protein	P869_04495	hypothetical protein	LRU_00802	protein of hypothetical function DUF951	LRP_569	hypothetical protein
GRL1172_1247	Chromosome (plasmid) partitioning protein ParB / Stage 0 sporulation protein J	HMPREF0542_11136	ParB-like protein	LRC_RS09475	chromosome partitioning protein ParB	LRN_1610	chromosome partitioning DNA-binding protein	PEL65_522	Chromosome (plasmid) partitioning protein ParB	PEL66_1268	Chromosome (plasmid) partitioning protein ParB	P869_04500	chromosome partitioning protein ParB	LRU_00801	stage 0 DNA-binding protein	LRP_570	chromosome partitioning DNA-binding protein
GRL1172_1248	Chromosome (plasmid) partitioning protein ParA / Sporulation initiation inhibitor protein Soj	HMPREF0542_11137	sporulation initiation inhibitor protein Soj	LRC_RS09480	sporulation initiation inhibitor Soj	LRN_1611	chromosome partitioning DNA-binding protein	PEL65_523	Chromosome (plasmid) partitioning protein ParA	PEL66_1267	Chromosome (plasmid) partitioning protein ParA	P869_04505	sporulation initiation inhibitor Soj	LRU_00800	chromosome partitioning protein, membrane-associated ATPase	LRP_571	chromosome partitioning DNA-binding protein
GRL1172_1249	Chromosome (plasmid) partitioning protein ParB / Stage 0 sporulation protein J	HMPREF0542_11138	ParB-like protein	LRC_RS09485	chromosome partitioning protein	LRN_1612	chromosome partitioning protein SpoOJ	PEL65_524	Chromosome (plasmid) partitioning protein ParB	PEL66_1266	Chromosome (plasmid) partitioning protein ParB	P869_04510	chromosome partitioning protein	LRU_00799	chromosome partitioning protein, DNA-binding protein	LRP_572	chromosome partitioning protein SpoOJ
GRL1172_1250	rRNA small subunit methyltransferase, glucose inhibited division protein GidB	HMPREF0542_11139	16S rRNA methyltransferase GidB	LRC_RS09490	16S rRNA methyltransferase	LRN_1613	16S rRNA methyltransferase GidB	PEL65_525	rRNA small subunit 7-methylguanosine (m7G) methyltransferase GidB	PEL66_1265	rRNA small subunit 7-methylguanosine (m7G) methyltransferase GidB	P869_04515	16S rRNA methyltransferase	LRU_00798	glucose-inhibited division protein B	LRP_573	glucose inhibited division protein B
GRL1172_1251	lipase/esterase, putative	HMPREF0542_11140	hypothetical protein	LRC_RS09495	alpha/beta hydrolase	LRN_1614	Lipase-esterase	PEL65_526	Probable lipase/esterase	PEL66_1264	Probable lipase/esterase	P869_04520	alpha/beta hydrolase	LRU_00797	lipase/esterase	LRP_574	Lipase esterase
GRL1172_1252	hypothetical protein	HMPREF0542_11141	hypothetical protein									P869_04525	hypothetical protein
GRL1172_1253	ISCco1, transposase orfA	HMPREF0542_10218	transposase-like protein	LRC_RS10035	transposase
GRL1172_1254	transport protein	HMPREF0542_10366	transporter, major facilitator family protein	LRC_RS02970	multidrug MFS transporter	LRN_0507	MFS transporter	PEL65_314	transport protein	PEL66_162	transport protein	P869_05520	multidrug MFS transporter	LRU_01919	MFS family major facilitator transporter	LRP_1290	MFS family major facilitator transporter
GRL1172_1255	hypothetical protein	HMPREF0542_10365	hypothetical protein	LRC_RS02965	hypothetical protein			PEL65_315	hypothetical protein	PEL66_163	hypothetical protein
GRL1172_1256	hypothetical protein
GRL1172_1257	Lipid A export ATP-binding/permease protein MsbA	HMPREF0542_11699	ABC transporter, ATP-binding protein	LRC_RS09880	multidrug ABC transporter ATP-binding protein	LRN_1687	multidrug ABC transporter permease-ATP-binding protein	PEL65_1188	Lipid A export ATP-binding/permease protein MsbA	PEL66_352	Lipid A export ATP-binding/permease protein MsbA	P869_02695	ABC transporter ATP-binding protein	LRU_01682	ABC superfamily ATP binding cassette transporter, membrane protein	LRP_1979	ABC superfamily ATP binding cassette transporter, membrane protein
GRL1172_1258	ABC transporter, ATP-binding/permease protein	HMPREF0542_11698	ABC transporter, ATP-binding protein	LRC_RS09875	multidrug ABC transporter permease	LRN_1686	multidrug resistance ABC superfamily ATP binding cassette transporter	PEL65_1187	Lipid A export ATP-binding/permease protein MsbA	PEL66_351	Lipid A export ATP-binding/permease protein MsbA	P869_02700	multidrug ABC transporter permease	LRU_01683	multidrug resistance ABC superfamily ATP binding cassette transporter, membrane protein	LRP_1980	multidrug resistance ABC superfamily ATP binding cassette transporter, membrane protein
GRL1172_1259	transposase
GRL1172_1260	Transcriptional regulator, TetR family	HMPREF0542_10776	transcriptional regulator, TetR family	LRC_RS01700	TetR family transcriptional regulator	LRN_0303	TetR family transcriptional regulator	PEL65_230	Transcriptional regulator, TetR family	PEL66_1401	Transcriptional regulator, TetR family	P869_08070	TetR family transcriptional regulator	LRU_02204	TetR family transcriptional regulator	LRP_1425	TetR family transcriptional regulator
GRL1172_1261	Fumarate reductase flavoprotein subunit	HMPREF0542_10777	flavocytochrome c	LRC_RS01705	cytochrome C	LRN_0304	succinate dehydrogenase	PEL65_229	Fumarate reductase flavoprotein subunit	PEL66_1400	Fumarate reductase flavoprotein subunit	P869_08075	cytochrome C	LRU_02203	succinate dehydrogenase	LRP_1424	fumarate reductase subunit A
GRL1172_1262	Export ABC transporter			LRC_RS01710	ABC transporter			PEL65_226	Transport ATP-binding protein CydD	PEL66_1399	Transport ATP-binding protein CydD			LRU_02202	hypothetical protein	LRP_1423	hypothetical protein
GRL1172_1263	transposase
GRL1172_1264	hypothetical protein													LRU_01730	hypothetical protein
GRL1172_1265	Putative regulator of the mannose operon, ManO	HMPREF0542_11564	hypothetical protein	LRC_RS09685	hypothetical protein	LRN_1646	hypothetical protein	PEL65_1142	Putative regulator of the mannose operon, ManO	PEL66_306	Putative regulator of the mannose operon, ManO	P869_10795	ManO-protein	LRU_01729	ManO family protein	LRP_432	hypothetical protein
GRL1172_1266	PTS system, mannose-specific IID component	HMPREF0542_11565	PTS system, mannose/fructose/sorbose family, IID component	LRC_RS09690	PTS mannose transporter subunit IID	LRN_1647	PTS family mannose-fructose-sorbose porter component IID	PEL65_1143	PTS system, mannose-specific IID component	PEL66_307	PTS system, mannose-specific IID component	P869_10790	PTS mannose transporter subunit IID	LRU_01728	PTS family mannose/fructose/sorbose porter component IID	LRP_433	PTS family mannose fructose sorbose porter component IID
GRL1172_1267	PTS system, mannose-specific IIC component	HMPREF0542_11566	PTS system sorbose-specific iic component	LRC_RS09695	PTS alpha-glucoside transporter subunit IIBC	LRN_1648	PTS family mannose-fructose-sorbose porter component IIC	PEL65_1144	PTS system, mannose-specific IIC component	PEL66_308	PTS system, mannose-specific IIC component	P869_01000	PTS alpha-glucoside transporter subunit IIBC	LRU_01727	PTS system, mannose-specific IIC component	LRP_434	PTS family mannose porter, IIC component
GRL1172_1268	PTS system, mannose-specific IIB component / PTS system, mannose-specific IIA component	HMPREF0542_11567	PTS system, mannose/fructose/sorbose family, IIB component	LRC_RS09700	PTS mannose transporter subunit IIAB	LRN_1649	PTS family mannose porter, IIAB component	PEL65_1145	PTS system, mannose-specific IIB component / PTS system, mannose-specific IIA component	PEL66_309	PTS system, mannose-specific IIB component / PTS system, mannose-specific IIA component	P869_00995	PTS mannose transporter subunit IIAB	LRU_01726	protein-N(pi)-phosphohistidine-sugar phosphotransferase	LRP_435	PTS system, mannose-specific IIAB component
GRL1172_1269	PTS system, mannose-specific IIB component / PTS system, mannose-specific IIA component	HMPREF0542_11568	PTS system sorbose subfamily IIB component	LRC_RS09705	PTS fructose transporter subunit IIB	LRN_1650	PTS system, IIB component	PEL65_1146	PTS system, mannose-specific IIB component / PTS system, mannose-specific IIA component	PEL66_310	PTS system, mannose-specific IIB component / PTS system, mannose-specific IIA component	P869_00990	PTS friuctose transporter subunit IIB	LRU_01725	protein-N(pi)-phosphohistidine-sugar phosphotransferase	LRP_436	PTS family mannose porter, IIAB component
GRL1172_1270	NtrC family Transcriptional regulator, ATPase domain	HMPREF0542_11570	Sigma-54 interaction domain protein	LRC_RS09715	transcription antiterminator BglG	LRN_1652	DNA-directed RNA polymerase sigma subunit SigL	PEL65_1148	NtrC family Transcriptional regulator, ATPase domain	PEL66_312	NtrC family Transcriptional regulator, ATPase domain	P869_00980	transcription antiterminator BglG	LRU_01723	DNA-directed RNA polymerase sigma subunit SigL	LRP_438	DNA-directed RNA polymerase sigma subunit SigL
GRL1172_1271	Oligopeptide ABC transporter, periplasmic oligopeptide-binding protein OppA (TC 3.A.1.5.1)	HMPREF0542_11571	ABC transporter, substrate-binding protein, family 5	LRC_RS09720	peptide ABC transporter substrate-binding protein			PEL65_1149	Oligopeptide ABC transporter, periplasmic oligopeptide-binding protein OppA (TC 3.A.1.5.1)	PEL66_313	Oligopeptide ABC transporter, periplasmic oligopeptide-binding protein OppA (TC 3.A.1.5.1)	P869_00975	peptide ABC transporter substrate-binding protein	LRU_01722	oligopeptide binding protein	LRP_439	oligopeptide ABC superfamily ATP binding cassette transporter, binding protein
GRL1172_1272	hypothetical protein															LRP_1708	hypothetical protein
GRL1172_1273	Oligopeptide ABC transporter, periplasmic oligopeptide-binding protein OppA (TC 3.A.1.5.1)	HMPREF0542_11272	ABC transporter, substrate-binding protein, family 5	LRC_RS00985	peptide ABC transporter substrate-binding protein	LRN_0189	oligopeptide-binding protein	PEL65_1370	Oligopeptide ABC transporter, periplasmic oligopeptide-binding protein OppA (TC 3.A.1.5.1)	PEL66_600	Oligopeptide ABC transporter, periplasmic oligopeptide-binding protein OppA (TC 3.A.1.5.1)	P869_09720	peptide ABC transporter substrate-binding protein	LRU_01366	oligopeptide ABC superfamily ATP binding cassette transporter, binding protein	LRP_1707	oligopeptide-binding protein
GRL1172_1274	Oligopeptide transport system permease protein OppB (TC 3.A.1.5.1)	HMPREF0542_11273	ABC transporter, permease protein	LRC_RS00990	peptide ABC transporter permease	LRN_0190	oligopeptide ABC superfamily ATP binding cassette transporter	PEL65_1369	Oligopeptide transport system permease protein OppB (TC 3.A.1.5.1)	PEL66_599	Oligopeptide transport system permease protein OppB (TC 3.A.1.5.1)	P869_09715	peptide ABC transporter permease	LRU_01365	oligopeptide ABC superfamily ATP binding cassette transporter, membrane protein	LRP_1706	oligopeptide ABC superfamily ATP binding cassette transporter, membrane protein
GRL1172_1275	Oligopeptide transport system permease protein OppC (TC 3.A.1.5.1)	HMPREF0542_11274	ABC transporter, permease protein	LRC_RS00995	peptide ABC transporter permease	LRN_0191	oligopeptide ABC superfamily ATP binding cassette transporter	PEL65_1368	Oligopeptide transport system permease protein OppC (TC 3.A.1.5.1)	PEL66_598	Oligopeptide transport system permease protein OppC (TC 3.A.1.5.1)	P869_09710	peptide ABC transporter permease	LRU_01364	oligopeptide ABC superfamily ATP binding cassette transporter, permease protein	LRP_1705	oligopeptide ABC superfamily ATP binding cassette transporter, permease protein
GRL1172_1276	Oligopeptide transport ATP-binding protein OppD (TC 3.A.1.5.1)	HMPREF0542_11275	ABC transporter, ATP-binding protein	LRC_RS01000	peptide ABC transporter ATP-binding protein	LRN_0192	oligopeptide transport ATP-binding protein	PEL65_1367	Oligopeptide transport system permease protein OppB (TC 3.A.1.5.1)	PEL66_597	Oligopeptide transport system permease protein OppB (TC 3.A.1.5.1)	P869_09705	peptide ABC transporter ATP-binding protein	LRU_01363	ABC superfamily ATP binding cassette transporter, ABC protein	LRP_1704	oligopeptide transport ATP-binding protein
GRL1172_1277	Oligopeptide transport ATP-binding protein OppF (TC 3.A.1.5.1)	HMPREF0542_11276	ABC transporter, ATP-binding protein	LRC_RS01005	peptide ABC transporter substrate-binding protein	LRN_0193	oligopeptide ABC superfamily ATP binding cassette transporter	PEL65_1366	Oligopeptide transport ATP-binding protein OppF (TC 3.A.1.5.1)	PEL66_596	Oligopeptide transport ATP-binding protein OppF (TC 3.A.1.5.1)	P869_09700	peptide ABC transporter substrate-binding protein	LRU_01362	ABC superfamily ATP binding cassette transporter, ABC protein	LRP_1703	oligopeptide ABC superfamily ATP binding cassette transporter, ABC protein
GRL1172_1278	YbbL ABC transporter ATP-binding protein
GRL1172_1279	YbbM seven transmembrane helix protein			LRC_RS01010	membrane protein	LRN_0194	ABC transporter permease	PEL65_1365	YbbM seven transmembrane helix protein	PEL66_595	YbbM seven transmembrane helix protein			LRU_01361	ABC superfamily ATP binding cassette transporter, permease protein	LRP_1702	ABC transporter permease
GRL1172_1280	YbbL ABC transporter ATP-binding protein	HMPREF0542_11277	ABC transporter, ATP-binding protein			LRN_0195	ABC superfamily ATP binding cassette transporter, ABC protein	PEL65_1364	YbbL ABC transporter ATP-binding protein	PEL66_594	YbbL ABC transporter ATP-binding protein	P869_09695	putrescine/spermidine ABC transporter ATP-binding protein	LRU_01360	ABC superfamily ATP binding cassette transporter, ABC protein	LRP_1701	ABC superfamily ATP binding cassette transporter, ABC protein
GRL1172_1281	Ribose operon repressor	HMPREF0542_12070	sugar-binding domain protein	LRC_RS08440	LacI family transcription regulator	LRN_1438	ribose operon repressor	PEL65_1929	Ribose operon repressor	PEL66_741	Ribose operon repressor	P869_08795	LacI family transcription regulator	LRU_01112	transcriptional regulator	LRP_465	transcriptional regulator
GRL1172_1282	hypothetical protein	HMPREF0542_12069	methyl-accepting chemotaxis protein signaling domain protein	LRC_RS08435	chemotaxis protein	LRN_1437	methyl-accepting chemotaxis protein	PEL65_1930	Methyl-accepting chemotaxis protein	PEL66_740	Methyl-accepting chemotaxis protein	P869_08790	methyl-accepting chemotaxis protein	LRU_01113	methyl-accepting HAMP-domain chemotaxis protein	LRP_466	methyl-accepting chemotaxis protein
GRL1172_1283	Flagellar motor rotation protein MotA	HMPREF0542_12067	transporter, MotA/TolQ/ExbB proton channel family protein	LRC_RS08430	flagellar motor protein MotA	LRN_1436	flagellar motor protein A	PEL65_1932	Flagellar motor rotation protein MotA	PEL66_737	Flagellar motor rotation protein MotA	P869_07540	flagellar motor protein MotA	LRU_01115	flagellar motor protein A	LRP_468	flagellar motor protein A
GRL1172_1284	Flagellar motor rotation protein MotB	HMPREF0542_12066	OmpA family protein	LRC_RS08425	flagellar motor protein MotB	LRN_1435	flagellar motor protein B	PEL65_1933	Flagellar motor rotation protein MotB	PEL66_736	Flagellar motor rotation protein MotB	P869_07535	flagellar motor protein MotB	LRU_01116	flagellar motor protein B	LRP_469	flagellar motor protein B
GRL1172_1285	hypothetical protein							PEL65_292	hypothetical protein	PEL66_1452	hypothetical protein			LRU_01117	hypothetical protein	LRP_470	hypothetical protein
GRL1172_1286	Flagellar basal-body rod protein FlgB	HMPREF0542_12064	flagellar basal-body rod protein FlgB	LRC_RS08420	flagellar basal-body rod protein FlgB	LRN_1434	flagellar basal body rod protein	PEL65_1935	Flagellar basal-body rod protein FlgB	PEL66_735	Flagellar basal-body rod protein FlgB	P869_00525	flagellar basal-body rod protein FlgB	LRU_01119	flagellar basal body rod protein	LRP_471	flagellar basal body rod protein
GRL1172_1287	Flagellar basal-body rod protein FlgC	HMPREF0542_12063	flagellar basal-body rod protein FlgC	LRC_RS08415	flagellar basal body rod protein FlgC	LRN_1433	flagellar basal-body rod protein FlgC	PEL65_1936	Flagellar basal-body rod protein FlgC	PEL66_734	Flagellar basal-body rod protein FlgC	P869_00520	flagellar basal body rod protein FlgC	LRU_01122	flagellar basal body rod protein	LRP_472	flagellar basal-body rod protein FlgC
GRL1172_1288	Flagellar hook-basal body complex protein FliE	HMPREF0542_12062	flagellar hook-basal body complex protein FliE	LRC_RS08410	flagellar hook-basal body protein FliE	LRN_1432	flagellar hook-basal body complex protein FliE	PEL65_1937	Flagellar hook-basal body complex protein FliE	PEL66_733	Flagellar hook-basal body complex protein FliE	P869_00515	flagellar hook-basal body protein FliE	LRU_01123	flagellar hook-basal body complex protein FliE	LRP_473	flagellar hook-basal body complex protein FliE
GRL1172_1289	Flagellar M-ring protein FliF	HMPREF0542_12061	flagellar M-ring protein FliF	LRC_RS08405	flagellar M-ring protein FliF	LRN_1431	putative flagellar M-ring protein fliF	PEL65_1938	Flagellar M-ring protein FliF	PEL66_732	Flagellar M-ring protein FliF	P869_00505	hypothetical protein	LRU_01124	flagellar M-ring protein fliF	LRP_474	putative flagellar M-ring protein fliF
GRL1172_1290	Flagellar motor switch protein FliG	HMPREF0542_12060	flagellar motor switch protein FliG	LRC_RS08400	flagellar motor switch protein FliG	LRN_1430	flagellar motor switch protein FliG	PEL65_1939	Flagellar motor switch protein FliG	PEL66_731	Flagellar motor switch protein FliG	P869_03685	flagellar motor switch protein FliG	LRU_01125	flagellar motor switch protein	LRP_475	flagellar motor switch protein FliG
GRL1172_1291	FIG00631013: hypothetical protein	HMPREF0542_12059	hypothetical protein	LRC_RS08395	flagellar biosynthesis protein	LRN_1429	flagellar assembly protein FliH	PEL65_1940	FIG00631013: hypothetical protein	PEL66_730	FIG00631013: hypothetical protein	P869_03690	flagellar biosynthesis protein	LRU_01126	flagellar biosynthesis/type III secretory pathway protein	LRP_476	flagellar assembly protein FliH
GRL1172_1292	Flagellum-specific ATP synthase FliI	HMPREF0542_12058	flagellar protein export ATPase FliI	LRC_RS08390	ATP synthase	LRN_1428	flagellum-specific ATP synthase	PEL65_1941	Flagellum-specific ATP synthase FliI	PEL66_729	Flagellum-specific ATP synthase FliI	P869_03695	ATP synthase	LRU_01127	H(+)-transporting two-sector ATPase	LRP_477	flagellum specific ATP synthase
GRL1172_1293	Flagellar protein fliJ	HMPREF0542_12057	flagellar export protein FliJ	LRC_RS08385	flagellar export protein FliJ	LRN_1427	flagellar export protein FliJ	PEL65_1942	Flagellar protein FliJ	PEL66_728	Flagellar protein FliJ	P869_03700	flagellar export protein FliJ	LRU_01128	flagellar export protein FliJ	LRP_478	flagellar export protein FliJ
GRL1172_1294	hypothetical protein	HMPREF0542_12056	flagellar hook-length control protein	LRC_RS08380	flagellar hook-length control protein FliK	LRN_1426	flagellar hook-length control protein FliK	PEL65_1943	Immunoglobulin A1 protease / autotransporter domain, T5aSS type secretion	PEL66_727	Immunoglobulin A1 protease / autotransporter domain, T5aSS type secretion	P869_03705	flagellar hook-length control protein FliK	LRU_01129	hypothetical protein	LRP_479	flagellar hook-length control protein FliK
GRL1172_1295	Flagellar basal-body rod modification protein FlgD	HMPREF0542_12055	putative flagellar basal body rod modification protein	LRC_RS08375	flagellar basal body rod modification protein	LRN_1425	flagellar hook assembly protein	PEL65_1944	Flagellar basal-body rod modification protein FlgD	PEL66_726	Flagellar basal-body rod modification protein FlgD	P869_03710	flagellar hook assembly protein	LRU_01130	flagellar hook assembly protein	LRP_480	flagellar hook assembly protein
GRL1172_1296	flagellar operon protein	HMPREF0542_12054	flagellar operon protein	LRC_RS08370	flagellar protein	LRN_1424	flagellar operon protein	PEL65_1945	flagellar operon protein	PEL66_725	flagellar operon protein	P869_03715	flagellar protein	LRU_01131	flagellar operon protein	LRP_481	flagellar operon protein
GRL1172_1297	Flagellar hook protein FlgE	HMPREF0542_12053	flagellar hook-basal body protein	LRC_RS08365	flagellar hook protein	LRN_1423	flagellar basal-body rod protein FlgG	PEL65_1946	Flagellar hook protein FlgE	PEL66_724	Flagellar hook protein FlgE	P869_03720	flagellar hook protein	LRU_01132	flagellar basal body rod protein	LRP_482	flagellar basal-body rod protein FlgG
GRL1172_1298	hypothetical protein	HMPREF0542_12052	flagellar protein (FlbD)	LRC_RS08360	flagellar protein FlbD	LRN_1422	flagellar protein FlbD	PEL65_1947	hypothetical protein	PEL66_723	hypothetical protein	P869_03725	flagellar protein FlbD	LRU_01133	hypothetical protein	LRP_483	flagellar protein FlbD
GRL1172_1299	Flagellar biosynthesis protein FliL	HMPREF0542_12051	flagellar basal body-associated protein FliL	LRC_RS08355	flagellar basal body protein FliL	LRN_1421	flagellar protein FliL	PEL65_1948	Flagellar biosynthesis protein FliL	PEL66_722	Flagellar biosynthesis protein FliL	P869_03730	flagellar basal body protein FliL	LRU_01134	flagellar protein FliL	LRP_484	flagellar protein FliL
GRL1172_1300	hypothetical protein	HMPREF0542_12050	hypothetical protein	LRC_RS08350	flagellar biosynthesis protein FliZ	LRN_1420	flagellar biosynthesis protein FliO	PEL65_1949	hypothetical protein	PEL66_721	hypothetical protein	P869_03735	flagellar biosynthesis protein FliZ	LRU_01135	putative Flagellar biosynthesis protein FliZ	LRP_485	flagellar biosynthesis protein FliO
GRL1172_1301	Flagellar biosynthesis protein FliP	HMPREF0542_12049	flagellar biosynthetic protein FliP	LRC_RS08345	flagellar biosynthesis protein flip	LRN_1419	flagellar biosynthetic protein FliP	PEL65_1950	Flagellar biosynthesis protein FliP	PEL66_720	Flagellar biosynthesis protein FliP	P869_03740	flagellar biosynthesis protein FliP	LRU_01136	flagellar biosynthesis protein FliP	LRP_486	flagellar biosynthesis protein FliP
GRL1172_1302	Flagellar biosynthesis protein FliQ	HMPREF0542_12048	flagellar biosynthetic protein FliQ	LRC_RS08340	flagellar biosynthesis protein FliQ	LRN_1418	flagellar biosynthetic protein FliQ	PEL65_1951	Flagellar biosynthesis protein FliQ	PEL66_719	Flagellar biosynthesis protein FliQ	P869_03745	flagellar biosynthesis protein FliQ	LRU_01137	flagellar biosynthesis protein FliQ	LRP_487	flagellar biosynthetic protein FliQ
GRL1172_1303	Flagellar biosynthesis protein FliR	HMPREF0542_12047	flagellar biosynthetic protein FliR	LRC_RS08335	flagellar biosynthesis protein FliR	LRN_1417	flagellar biosynthesis protein FliR	PEL65_1952	Flagellar biosynthesis protein FliR	PEL66_718	Flagellar biosynthesis protein FliR	P869_03755	flagellar biosynthesis protein FliR	LRU_01138	flagellar biosynthesis protein FliR	LRP_488	flagellar biosynthesis protein FliR
GRL1172_1304	Flagellar biosynthesis protein FlhB	HMPREF0542_12046	flagellar biosynthetic protein FlhB	LRC_RS08330	flagellar biosynthetic protein FlhB	LRN_1416	flagellar biosynthetic protein flhB	PEL65_1953	Flagellar biosynthesis protein FlhB	PEL66_716	Flagellar biosynthesis protein FlhB	P869_03760	flagellar biosynthetic protein FlhB	LRU_01139	flagellar biosynthesis protein FlhB	LRP_489	flagellar biosynthesis type III secretory pathway protein
GRL1172_1305	Flagellar biosynthesis protein FlhA	HMPREF0542_12045	flagellar biosynthesis protein FlhA	LRC_RS08325	flagellar biosynthesis protein FlhA	LRN_1415	flagellar biosynthetic protein FlhA	PEL65_1954	Flagellar biosynthesis protein FlhA	PEL66_715	Flagellar biosynthesis protein FlhA	P869_03765	flagellar biosynthesis protein FlhA	LRU_01140	flagellar biosynthesis protein FlhA	LRP_490	flagellar biosynthetic protein FlhA
GRL1172_1306	RNA polymerase sigma factor for flagellar operon	HMPREF0542_12044	RNA polymerase sigma-D factor	LRC_RS08320	RNA polymerase	LRN_1414	DNA-directed RNA polymerase sigma subunit FliA	PEL65_1955	RNA polymerase sigma factor for flagellar operon	PEL66_714	RNA polymerase sigma factor for flagellar operon	P869_03770	RNA polymerase	LRU_01141	DNA-directed RNA polymerase sigma subunit D	LRP_491	DNA-directed RNA polymerase sigma subunit FliA
GRL1172_1307	FIG00631149: hypothetical protein	HMPREF0542_12043	flagellar hook-basal body protein	LRC_RS08315	flagellar hook-basal body protein	LRN_1413	flagellar distal rod protein	PEL65_1956	FIG00631149: hypothetical protein	PEL66_713	FIG00631149: hypothetical protein	P869_03775	flagellar hook-basal body protein	LRU_01142	flagellar basal-body rod protein	LRP_492	flagellar distal rod protein
GRL1172_1308	Flagellar hook protein FlgE	HMPREF0542_12042	putative flagellar basal-body rod protein FlgB	LRC_RS08310	flagellar basal-body rod protein FlgG	LRN_1412	flagellar basal-body rod protein FlgG	PEL65_1957	Flagellar basal-body rod protein FlgG	PEL66_712	Flagellar basal-body rod protein FlgG	P869_03780	flagellar basal-body rod protein FlgG	LRU_01143	flagellar basal body rod protein	LRP_493	flagellar basal-body rod protein FlgG
GRL1172_1309	Cell division transporter, ATP-binding protein FtsE (TC 3.A.5.1.1)	HMPREF0542_12041	ABC transporter, ATP-binding protein	LRC_RS08305	cell division protein FtsE	LRN_1411	cell division ATP-binding protein FtsE	PEL65_1958	Cell division transporter, ATP-binding protein FtsE (TC 3.A.5.1.1)	PEL66_711	Cell division transporter, ATP-binding protein FtsE (TC 3.A.5.1.1)	P869_03785	cell division protein FtsE	LRU_01144	transporter ATPase	LRP_494	cell division ATP-binding protein FtsE
GRL1172_1310	FIG00630460: hypothetical protein	HMPREF0542_12040	methyl-accepting chemotaxis protein signaling domain protein	LRC_RS08300	methyl-accepting chemotaxis protein	LRN_1410	methyl-accepting chemotaxis sensory transducer	PEL65_1959	FIG00630460: hypothetical protein	PEL66_710	FIG00630460: hypothetical protein	P869_03790	methyl-accepting chemotaxis protein	LRU_01145	putative methyl-accepting chemotaxis sensory transducer	LRP_495	methyl-accepting chemotaxis sensory transducer
GRL1172_1311	Positive regulator of CheA protein activity (CheW)	HMPREF0542_12039	CheW-like protein	LRC_RS08295	chemotaxis protein CheW	LRN_1409	hypothetical protein	PEL65_1960	Positive regulator of CheA protein activity (CheW)	PEL66_709	Positive regulator of CheA protein activity (CheW)	P869_03795	chemotaxis protein CheW	LRU_01146	putative Chemotaxis protein CheW	LRP_496	hypothetical protein
GRL1172_1312	Chemotaxis protein CheD	HMPREF0542_12038	CheD	LRC_RS08290	chemotaxis protein CheD	LRN_1408	chemoreceptor glutamine deamidase CheD	PEL65_1961	Chemotaxis protein CheD	PEL66_708	Chemotaxis protein CheD	P869_03800	chemotaxis protein CheD	LRU_01147	protein-glutamine glutaminase	LRP_497	chemoreceptor glutamine deamidase CheD
GRL1172_1313	Chemotaxis response regulator protein-glutamate methylesterase CheB	HMPREF0542_12037	response regulator receiver domain protein	LRC_RS08285	chemotaxis protein	LRN_1407	chemotaxis response regulator protein-glutamate methylesterase	PEL65_1962	Chemotaxis response regulator protein-glutamate methylesterase CheB	PEL66_707	Chemotaxis response regulator protein-glutamate methylesterase CheB	P869_03805	chemotaxis protein	LRU_01148	protein-glutamate methylesterase	LRP_498	chemotaxis response regulator protein-glutamate methylesterase
GRL1172_1314	Chemotaxis protein methyltransferase CheR	HMPREF0542_12036	CheR methyltransferase, SAM binding domain protein	LRC_RS08280	chemotaxis protein CheR	LRN_1406	chemotaxis protein methyltransferase	PEL65_1963	Chemotaxis protein methyltransferase CheR	PEL66_706	Chemotaxis protein methyltransferase CheR	P869_03810	chemotaxis protein CheR	LRU_01149	protein-glutamate O-methyltransferase	LRP_499	chemotaxis protein methyltransferase
GRL1172_1315	Signal transduction histidine kinase CheA	HMPREF0542_12035	ATPase/histidine kinase/DNA gyrase B/HSP90 domain protein	LRC_RS08275	chemotaxis protein CheA	LRN_1405	histidine kinase	PEL65_1964	Signal transduction histidine kinase CheA	PEL66_705	Signal transduction histidine kinase CheA	P869_03815	chemotaxis protein CheA	LRU_01150	histidine kinase	LRP_500	chemotaxis protein CheA
GRL1172_1316	Chemotaxis protein CheC -- inhibitor of MCP methylation	HMPREF0542_12034	CheC-like family protein	LRC_RS08270	chemotaxis protein CheC	LRN_1404	chemotaxis protein CheC	PEL65_1965	Chemotaxis protein CheC -- inhibitor of MCP methylation	PEL66_704	Chemotaxis protein CheC -- inhibitor of MCP methylation	P869_03820	chemotaxis protein CheC	LRU_01151	chemotaxis protein CheC	LRP_501	chemotaxis protein CheC
GRL1172_1317	Chemotaxis regulator - transmits chemoreceptor signals to flagelllar motor components CheY	HMPREF0542_12033	chemotaxis protein CheY	LRC_RS08265	chemotaxis protein CheY	LRN_1403	chemotaxis protein CheY	PEL65_1966	Chemotaxis regulator - transmits chemoreceptor signals to flagelllar motor components CheY	PEL66_703	Chemotaxis regulator - transmits chemoreceptor signals to flagelllar motor components CheY	P869_03825	chemotaxis protein CheY	LRU_01152	response regulator	LRP_502	chemotaxis protein CheY
GRL1172_1318	Positive regulator of CheA protein activity (CheW)	HMPREF0542_12032	CheW-like protein	LRC_RS08260	hypothetical protein	LRN_1402	chemotaxis signal transduction protein CheW	PEL65_1967	Positive regulator of CheA protein activity (CheW)	PEL66_702	Positive regulator of CheA protein activity (CheW)	P869_03830	hypothetical protein	LRU_01153	chemotaxis protein cheW	LRP_503	chemotaxis signal transduction protein CheW
GRL1172_1319	Flagellar motor switch protein FliM	HMPREF0542_12031	flagellar motor switch protein FliM	LRC_RS08255	flagellar motor switch protein FliM	LRN_1401	flagellar motor switch protein	PEL65_1968	Flagellar motor switch protein FliM	PEL66_701	Flagellar motor switch protein FliM	P869_03835	flagellar motor switch protein FliM	LRU_01154	flagellar motor switch protein FliM	LRP_504	flagellar motor switch protein
GRL1172_1320	Flagellar motor switch protein FliN	HMPREF0542_12030	flagellar motor switch protein FliN	LRC_RS08250	flagellar motor switch protein FliY	LRN_1400	flagellar motor switch phosphatase FliY	PEL65_1969	Flagellar motor switch protein FliN	PEL66_700	Flagellar motor switch protein FliN	P869_03840	hypothetical protein	LRU_01155	flagellar motor switch protein FliY	LRP_505	flagellar motor switch protein
GRL1172_1321	hypothetical protein	HMPREF0542_12029	flagellar biosynthesis anti-sigma factor FlgM	LRC_RS08245	N-dimethylarginine dimethylaminohydrolase	LRN_1399	hypothetical protein	PEL65_1970	hypothetical protein	PEL66_699	hypothetical protein	P869_03410	N-dimethylarginine dimethylaminohydrolase	LRU_01156	hypothetical protein	LRP_506	negative regulator of flagellin synthesis FlgM
GRL1172_1322	FIG00632631: hypothetical protein	HMPREF0542_12028	hypothetical protein	LRC_RS08240	flagellar motor switch protein	LRN_1398	flagellar motor switch protein	PEL65_1971	FIG00632631: hypothetical protein	PEL66_698	FIG00632631: hypothetical protein	P869_03415	flagellar motor switch protein	LRU_01157	flagellar motor switch protein	LRP_507	flagellar motor switch protein
GRL1172_1323	Flagellar hook-associated protein FlgK	HMPREF0542_12027	flagellar hook-associated protein FlgK	LRC_RS08235	flagellar hook protein FlgK	LRN_1397	hypothetical protein	PEL65_1972	Flagellar hook-associated protein FlgK	PEL66_697	Flagellar hook-associated protein FlgK	P869_03420	flagellar hook protein FlgK	LRU_01158	putative flagellar hook-associated protein	LRP_508	hypothetical protein
GRL1172_1324	Flagellar hook-associated protein FlgL	HMPREF0542_12026	flagellar hook-associated protein 3	LRC_RS08230	flagellin	LRN_1396	flagellar hook associated protein	PEL65_1973	Flagellar hook-associated protein FlgL	PEL66_696	Flagellar hook-associated protein FlgL	P869_03425	flagellin	LRU_01159	flagellar hook-associated protein 3	LRP_509	flagellar hook associated protein
GRL1172_1325	hypothetical protein	HMPREF0542_12025	hypothetical protein	LRC_RS08225	hypothetical protein	LRN_1395	hypothetical protein	PEL65_1974	hypothetical protein	PEL66_695	hypothetical protein	P869_03430	hypothetical protein	LRU_01160	hypothetical protein	LRP_510	hypothetical protein
GRL1172_1326	hypothetical protein	HMPREF0542_12024	RNA polymerase sigma factor, sigma-70 family	LRC_RS08220	RNA polymerase subunit sigma-70	LRN_1394	hypothetical protein	PEL65_1975	hypothetical protein	PEL66_694	hypothetical protein	P869_03440	RNA polymerase subunit sigma-70	LRU_01161	hypothetical protein	LRP_511	sigma-70 family RNA polymerase sigma factor
GRL1172_1327	hypothetical protein	HMPREF0542_12023	hypothetical protein	LRC_RS08215	hypothetical protein	LRN_1393	hypothetical protein	PEL65_1976	hypothetical protein	PEL66_693	hypothetical protein	P869_03445	hypothetical protein	LRU_01162	hypothetical protein	LRP_512	hypothetical protein
GRL1172_1328	Flagellin protein FlaA
GRL1172_1329	Glycine betaine transporter OpuD	HMPREF0542_12021	transporter, betaine/carnitine/choline family					PEL65_498	Glycine betaine transporter OpuD			P869_04870	carnitine transporter	LRU_01186	choline/carnitine/betaine transporter family protein	LRP_514	BCCT family betaine carnitine choline transporter
GRL1172_1330	Choline permease LicB	HMPREF0542_12020	hypothetical protein			LRN_1391	choline kinase	PEL65_497	Choline permease LicB			P869_04865	choline kinase	LRU_01185	hypothetical protein	LRP_515	choline kinase
GRL1172_1331	Cholinephosphate cytidylyltransferase / Choline kinase	HMPREF0542_12019	Choline/ethanolamine kinase			LRN_1390	cholinephosphate cytidylyltransferase-choline kinase	PEL65_496	Cholinephosphate cytidylyltransferase / Choline kinase			P869_10285	hypothetical protein			LRP_516	cholinephosphate cytidylyltransferase choline kinase
GRL1172_1332	glycosyl transferase, group 2 family protein	HMPREF0542_12018	tetratricopeptide repeat protein	LRC_RS08200	hypothetical protein	LRN_1389	hypothetical protein			PEL66_689	glycosyl transferase, group 2 family protein	P869_10280	hypothetical protein	LRU_01165	hypothetical protein	LRP_1944	hypothetical protein
GRL1172_1333	Flagellin protein FlaA	HMPREF0542_12016	bacterial flagellin domain protein	LRC_RS08210	flagellin	LRN_1388	flagellin	PEL65_1977	Flagellin protein FlaA	PEL66_692	Flagellin protein FlaA	P869_06010	flagellin	LRU_01163	flagellin protein	LRP_513	flagellin
GRL1172_1334	glycosyl transferase, group 2 family protein	HMPREF0542_12015	glycosyltransferase, group 2 family protein	LRC_RS08185	family 2 glycosyl transferase	LRN_1387	glycosyl transferase family 2	PEL65_1978	glycosyl transferase, group 2 family protein	PEL66_686	glycosyl transferase, group 2 family protein	P869_01090	family 2 glycosyl transferase	LRU_01168	hypothetical protein	LRP_1946	glycosyl transferase family 2
GRL1172_1335	Flagellin protein FlaG	HMPREF0542_12014	FlaG protein	LRC_RS08180	flagellar protein FlaG	LRN_1386	flagellar protein FlaG	PEL65_1979	Flagellin protein FlaG	PEL66_685	Flagellin protein FlaG	P869_01085	flagellar protein FlaG	LRU_01169	putative flagellar protein FlaG protein	LRP_1947	flagellar protein FlaG
GRL1172_1336	Flagellar hook-associated protein FliD	HMPREF0542_12013	flagellar hook-associated protein 2	LRC_RS08175	flagellar hook protein	LRN_1385	flagellum hook associated protein FliD	PEL65_1980	Flagellar hook-associated protein FliD	PEL66_684	Flagellar hook-associated protein FliD	P869_01080	flagellar hook protein	LRU_01170	flagellar hook-associated protein	LRP_1948	flagellum hook associated protein FliD
GRL1172_1337	hypothetical protein	HMPREF0542_12012	hypothetical protein	LRC_RS08170	hypothetical protein	LRN_1384	hypothetical protein	PEL65_1981	hypothetical protein	PEL66_683	hypothetical protein	P869_01075	hypothetical protein	LRU_01171	hypothetical protein	LRP_1949	hypothetical protein
GRL1172_1338	Flagellar biosynthesis protein FliS	HMPREF0542_12011	flagellar protein FliS	LRC_RS08165	flagellar biosynthesis protein FliS	LRN_1383	flagellar protein FliS	PEL65_1982	Flagellar biosynthesis protein FliS	PEL66_682	Flagellar biosynthesis protein FliS	P869_01070	flagellar biosynthesis protein FliS	LRU_01172	flagellar protein FliS	LRP_1950	flagellar protein FliS
[truncated: 2,962 more rows]
