# Supplementary material for: An in silico pan-genomic probe for the molecular traits behind Lactobacillus ruminis gut autochthony
Source: PLoS One. 2017 Apr 17;12(4):e0175541. doi: 10.1371/journal.pone.0175541 (PMC5393609; doi:10.1371/journal.pone.0175541)
Supplement: S2 Table — Protein sequences predicted from the loci in the L. ruminis pan-genome were analyzed by the SignalP 4.1 algorithm (http://www.cbs.dtu.dk/services/SignalP/) using the default settings for Gram-positive bacteria and a cut-off score of ≥ 0.45. Predicted products of ≤ 45 amino acids were excluded from the analysis. Locus tags for genes with SignalP hits are listed per L. ruminis genome. Core genes are highlighted in gray and accessory genes are without highlights. A numerical summary of core and accessory genes with SignalP hits is provided. (For one-to-one orthologous correspondence between the genomes, refer to the S1 Table.) (XLSX) [file pone.0175541.s002.xlsx]

## Sheet: pangenome
S2 Table. SignalP-predicted proteins in the L. ruminis pan-genome.
GRL1172	ATCC 25644	ATCC 27782	DPC 6832	PEL65	PEL66	S23	SPM0211	DPC 6830
GRL1172_87	HMPREF0542_10122	LRC_RS00320	LRN_0021	PEL65_101	PEL66_9	P869_00435	LRU_00120	LRP_7
GRL1172_144	HMPREF0542_10170	LRC_RS00450	LRN_0034	PEL65_146	PEL66_74	P869_00495	LRU_00133	LRP_8
GRL1172_154	HMPREF0542_10076	LRC_RS00310	LRN_0042	PEL65_172	PEL66_110	P869_00345	LRU_00097	LRP_6
GRL1172_206	HMPREF0542_10202	LRC_RS00635	LRN_0079	PEL65_180	PEL66_130	P869_00500	LRU_00171	LRP_39
GRL1172_237	HMPREF0542_10204	LRC_RS00875	LRN_0080	PEL65_182	PEL66_202	P869_00595	LRU_00184	LRP_89
GRL1172_338	HMPREF0542_10226	LRC_RS00925	LRN_0082	PEL65_191	PEL66_240	P869_00680	LRU_00222	LRP_90
GRL1172_390	HMPREF0542_10233	LRC_RS00965	LRN_0098	PEL65_196	PEL66_261	P869_00700	LRU_00241	LRP_144
GRL1172_425	HMPREF0542_10249	LRC_RS00985	LRN_0189	PEL65_222	PEL66_278	P869_00750	LRU_00395	LRP_229
GRL1172_466	HMPREF0542_10271	LRC_RS01085	LRN_0204	PEL65_242	PEL66_279	P869_00755	LRU_00429	LRP_270
GRL1172_478	HMPREF0542_10313	LRC_RS01160	LRN_0222	PEL65_369	PEL66_297	P869_00975	LRU_00542	LRP_313
GRL1172_533	HMPREF0542_10417	LRC_RS01185	LRN_0309	PEL65_379	PEL66_301	P869_01120	LRU_00589	LRP_315
GRL1172_538	HMPREF0542_10591	LRC_RS01730	LRN_0427	PEL65_393	PEL66_313	P869_01275	LRU_00666	LRP_330
GRL1172_539	HMPREF0542_10646	LRC_RS02080	LRN_0443	PEL65_403	PEL66_315	P869_01390	LRU_00760	LRP_331
GRL1172_554	HMPREF0542_10691	LRC_RS02305	LRN_0539	PEL65_450	PEL66_331	P869_01435	LRU_00782	LRP_349
GRL1172_555	HMPREF0542_10711	LRC_RS02375	LRN_0608	PEL65_451	PEL66_332	P869_01470	LRU_00787	LRP_359
GRL1172_561	HMPREF0542_10729	LRC_RS02565	LRN_0791	PEL65_452	PEL66_341	P869_01475	LRU_00807	LRP_370
GRL1172_572	HMPREF0542_10046	LRC_RS00100	LRN_0980	PEL65_484	PEL66_486	P869_02060	LRU_00873	LRP_401
GRL1172_600	HMPREF0542_10768	LRC_RS02645	LRN_0999	PEL65_499	PEL66_502	P869_02155	LRU_00874	LRP_421
GRL1172_604	HMPREF0542_10781	LRC_RS02715	LRN_1011	PEL65_621	PEL66_563	P869_02580	LRU_00875	LRP_439
GRL1172_614	HMPREF0542_10785	LRC_RS03455	LRN_1150	PEL65_673	PEL66_577	P869_02710	LRU_00877	LRP_441
GRL1172_615	HMPREF0542_10902	LRC_RS03470	LRN_1213	PEL65_712	PEL66_600	P869_02820	LRU_00897	LRP_479
GRL1172_624	HMPREF0542_10905	LRC_RS03680	LRN_1279	PEL65_713	PEL66_613	P869_02875	LRU_00978	LRP_486
GRL1172_738	HMPREF0542_10945	LRC_RS04065	LRN_1344	PEL65_826	PEL66_626	P869_02890	LRU_01015	LRP_529
GRL1172_814	HMPREF0542_10970	LRC_RS04445	LRN_1419	PEL65_856	PEL66_628	P869_02935	LRU_01025	LRP_565
GRL1172_847	HMPREF0542_11002	LRC_RS04525	LRN_1426	PEL65_871	PEL66_720	P869_03125	LRU_01032	LRP_581
GRL1172_850	HMPREF0542_11003	LRC_RS05175	LRN_1435	PEL65_88	PEL66_727	P869_03185	LRU_01040	LRP_585
GRL1172_870	HMPREF0542_11033	LRC_RS05495	LRN_1451	PEL65_898	PEL66_749	P869_03635	LRU_01078	LRP_595
GRL1172_886	HMPREF0542_11043	LRC_RS05555	LRN_1466	PEL65_911	PEL66_763	P869_03705	LRU_01089	LRP_662
GRL1172_889	HMPREF0542_11101	LRC_RS05800	LRN_1484	PEL65_997	PEL66_796	P869_03740	LRU_01106	LRP_676
GRL1172_904	HMPREF0542_11197	LRC_RS06070	LRN_1491	PEL65_1071	PEL66_811	P869_03940	LRU_01136	LRP_684
GRL1172_914	HMPREF0542_11203	LRC_RS06580	LRN_1494	PEL65_1089	PEL66_869	P869_04370	LRU_01214	LRP_697
GRL1172_926	HMPREF0542_11206	LRC_RS06790	LRN_1501	PEL65_1064	PEL66_943	P869_04555	LRU_01327	LRP_747
GRL1172_929	HMPREF0542_11240	LRC_RS06800	LRN_1526	PEL65_1117	PEL66_962	P869_04715	LRU_01349	LRP_792
GRL1172_1021	HMPREF0542_11258	LRC_RS07165	LRN_1619	PEL65_1121	PEL66_967	P869_04800	LRU_01442	LRP_829
GRL1172_1015	HMPREF0542_11267	LRC_RS07895	LRN_1628	PEL65_1126	PEL66_1011	P869_04910	LRU_01460	LRP_884
GRL1172_1070	HMPREF0542_11272	LRC_RS07960	LRN_1635	PEL65_1133	PEL66_1058	P869_05375	LRU_01510	LRP_1090
GRL1172_1071	HMPREF0542_11282	LRC_RS08345	LRN_1656	PEL65_1149	PEL66_1060	P869_05395	LRU_01511	LRP_1008
GRL1172_1072	HMPREF0542_11284	LRC_RS08380	LRN_1673	PEL65_1151	PEL66_1102	P869_05505	LRU_01512	LRP_1022
GRL1172_1092	HMPREF0542_11285	LRC_RS08470	LRN_1705	PEL65_1166	PEL66_1209	P869_05745	LRU_01562	LRP_1039
GRL1172_1134	HMPREF0542_11331	LRC_RS08525		PEL65_1167	PEL66_1237	P869_05875	LRU_01574	LRP_1123
GRL1172_1147	HMPREF0542_11467	LRC_RS08710		PEL65_1176	PEL66_1245	P869_05970	LRU_01595	LRP_1128
GRL1172_1273	HMPREF0542_11498	LRC_RS08740		PEL65_1282	PEL66_1247	P869_06585	LRU_01616	LRP_1256
GRL1172_1294	HMPREF0542_11536	LRC_RS08755		PEL65_1370	PEL66_1255	P869_07020	LRU_01639	LRP_1358
GRL1172_1301	HMPREF0542_11552	LRC_RS08775		PEL65_1383	PEL66_1260	P869_07105	LRU_01641	LRP_1415
GRL1172_1454	HMPREF0542_11571	LRC_RS08815		PEL65_1397	PEL66_1491	P869_07130	LRU_01648	LRP_1418
GRL1172_1473	HMPREF0542_11573	LRC_RS08825		PEL65_1399	PEL66_1565	P869_07470	LRU_01702	LRP_1426
GRL1172_1516	HMPREF0542_11610	LRC_RS08905		PEL65_1422	PEL66_1580	P869_07900	LRU_01720	LRP_1459
GRL1172_1530	HMPREF0542_10019	LRC_RS00055		PEL65_1446	PEL66_1589	P869_08090	LRU_01722	LRP_1462
GRL1172_1576	HMPREF0542_11611	LRC_RS08980		PEL65_1593	PEL66_1633	P869_08110	LRU_01786	LRP_1468
GRL1172_1586	HMPREF0542_10984	LRC_RS09070		PEL65_1597	PEL66_1636	P869_08135	LRU_01880	LRP_1511
GRL1172_1600	HMPREF0542_11642	LRC_RS09515		PEL65_1629	PEL66_1680	P869_08210	LRU_01940	LRP_1521
GRL1172_1617	HMPREF0542_11662	LRC_RS09525		PEL65_1639	PEL66_1714	P869_08215	LRU_01983	LRP_1551
GRL1172_1704	HMPREF0542_11663	LRC_RS09535		PEL65_1642	PEL66_1715	P869_08325	LRU_02020	LRP_1558
GRL1172_1805	HMPREF0542_11725	LRC_RS09575		PEL65_1655	PEL66_1716	P869_08355	LRU_02062	LRP_1635
GRL1172_1813	HMPREF0542_11726	LRC_RS09585		PEL65_1672	PEL66_1749	P869_08670	LRU_02086	LRP_1661
GRL1172_1887	HMPREF0542_11731	LRC_RS09620		PEL65_1690	PEL66_1785	P869_08755	LRU_02195	LRP_1662
GRL1172_1890	HMPREF0542_11732	LRC_RS09720		PEL65_1862	PEL66_1789	P869_09365	LRU_02225	LRP_1691
GRL1172_1934	HMPREF0542_11751	LRC_RS09730		PEL65_1879	PEL66_1793	P869_09440	LRU_02297	LRP_1707
GRL1172_1960	HMPREF0542_11752	LRC_RS09800		PEL65_1895	PEL66_1796	P869_09855		LRP_1811
GRL1172_2067	HMPREF0542_11773	LRC_RS09805		PEL65_1902	PEL66_1805	P869_10150		LRP_1888
	HMPREF0542_11775	LRC_RS09990		PEL65_1922	PEL66_1832	P869_10155		LRP_1898
	HMPREF0542_11792	LRC_RS10000		PEL65_1943	PEL66_1850	P869_10160		LRP_1947
	HMPREF0542_11801	LRC_RS10090		PEL65_1950	PEL66_1864	P869_10325
	HMPREF0542_11827	LRC_RS10095		PEL65_2045	PEL66_1867	P869_10335
	HMPREF0542_11841	LRC_RS10170		PEL65_2087	PEL66_1949	P869_10395
	HMPREF0542_11866	LRC_RS10190		PEL65_2111	PEL66_1999	P869_10490
	HMPREF0542_11888			PEL65_2114	PEL66_2011	P869_10580
	HMPREF0542_11895					P869_10645
	HMPREF0542_11900
	HMPREF0542_11907
	HMPREF0542_11970
	HMPREF0542_12049
	HMPREF0542_12056
	HMPREF0542_12214
	HMPREF0542_12237
SignalP hits: cut-off score of ≥ 0.45
TOTAL: 60	TOTAL: 75	TOTAL: 66	TOTAL: 39	TOTAL: 67	TOTAL: 67	TOTAL: 68	TOTAL: 58	TOTAL: 62
CORE: 45	CORE: 46	CORE: 48	CORE: 33	CORE: 46	CORE: 47	CORE: 42	CORE: 34	CORE: 41
ACCESSORY: 15	ACCESSORY: 29	ACCESSORY: 18	ACCESSORY: 6	ACCESSORY: 21	ACCESSORY: 20	ACCESSORY: 26	ACCESSORY: 24	ACCESSORY: 21
