# Supplementary material for: An in silico pan-genomic probe for the molecular traits behind Lactobacillus ruminis gut autochthony
Source: PLoS One. 2017 Apr 17;12(4):e0175541. doi: 10.1371/journal.pone.0175541 (PMC5393609; doi:10.1371/journal.pone.0175541)
Supplement: S3 Table — Sequences from the predicted products of the genes in the L. ruminis pan-genome were analyzed using the TatP 1.0 program at default settings (http://www.cbs.dtu.dk/services/TatP/). Predicted products of ≤ 45 amino acids were omitted from the analysis. Locus tags of core (highlighted in gray) and accessory (no highlights) genes with TatP hits are listed according to each L. ruminis genome. Total numbers of core and accessory genes with TatP hits are included. (For one-to-one orthologous correspondence between the genomes, refer to the S1 Table.) (XLSX) [file pone.0175541.s003.xlsx]

## Sheet: Sheet1
S3 Table. TatP-predicted proteins in the L. ruminis pan-genome.
GRL1172	ATCC 25644	ATCC 27782	DPC 6832	PEL65	PEL66	S23	SPM0211	DPC6830
GRL1172_9	HMPREF0542_10020	LRC_RS01150	LRN_1064	PEL65_61	PEL66_163	P869_00060	LRU_00143	LRP_1462
GRL1172_30	HMPREF0542_10022	LRC_RS01295	LRN_0009	PEL65_178	PEL66_277	P869_00170	LRU_00372	LRP_1336
GRL1172_60	HMPREF0542_10199	LRC_RS01640	LRN_1266	PEL65_255	PEL66_350	P869_00485	LRU_00397	LRP_275
GRL1172_95	HMPREF0542_10224	LRC_RS02965	LRN_1240	PEL65_315	PEL66_560	P869_00635	LRU_00403	LRP_181
GRL1172_218	HMPREF0542_10278	LRC_RS03695	LRN_0342	PEL65_618	PEL66_628	P869_01120	LRU_00491	LRP_1106
GRL1172_316	HMPREF0542_10289	LRC_RS04410	LRN_0304	PEL65_638	PEL66_742	P869_01205	LRU_00522	LRP_329
GRL1172_364	HMPREF0542_10365	LRC_RS04440	LRN_1674	PEL65_770	PEL66_746	P869_02580	LRU_00594	LRP_333
GRL1172_556	HMPREF0542_10405	LRC_RS05680	LRN_1304	PEL65_849	PEL66_812	P869_03255	LRU_00700	LRP_357
GRL1172_655	HMPREF0542_10448	LRC_RS06345	LRN_1354	PEL65_855	PEL66_818	P869_03330	LRU_00735	LRP_1008
GRL1172_926	HMPREF0542_10693	LRC_RS06815	LRN_0661	PEL65_895	PEL66_927	P869_03545	LRU_00738	LRP_1832
GRL1172_947	HMPREF0542_10719	LRC_RS07180	LRN_1155	PEL65_962	PEL66_945	P869_03590	LRU_00778	LRP_1861
GRL1172_1040	HMPREF0542_11287	LRC_RS07325	LRN_0777	PEL65_1001	PEL66_960	P869_03860	LRU_00827	LRP_1874
GRL1172_1182	HMPREF0542_11352	LRC_RS07465	LRN_0957	PEL65_1030	PEL66_982	P869_04565	LRU_00865	LRP_1975
GRL1172_1377	HMPREF0542_11398	LRC_RS07475	LRN_0688	PEL65_1059	PEL66_1055	P869_04900	LRU_00882	LRP_1973
GRL1172_1379	HMPREF0542_11491	LRC_RS07975	LRN_1555	PEL65_1061	PEL66_1154	P869_05435	LRU_00930	LRP_1967
GRL1172_1449	HMPREF0542_11497	LRC_RS09365		PEL65_1072	PEL66_1243	P869_05610	LRU_01032	LRP_439
GRL1172_1480	HMPREF0542_11723	LRC_RS09720		PEL65_1087	PEL66_1296	P869_05625	LRU_01093	LRP_522
GRL1172_1515	HMPREF0542_11753	LRC_RS10020		PEL65_1093	PEL66_1415	P869_06010	LRU_01113	LRP_528
GRL1172_1579	HMPREF0542_11756	LRC_RS10100		PEL65_1109	PEL66_1494	P869_06230	LRU_01166	LRP_652
GRL1172_1709	HMPREF0542_11806			PEL65_1117	PEL66_1523	P869_06255	LRU_01206	LRP_722
GRL1172_1725	HMPREF0542_11823			PEL65_1186	PEL66_1554	P869_06460	LRU_01208	LRP_926
GRL1172_1937	HMPREF0542_11858			PEL65_1317	PEL66_1556	P869_06540	LRU_01230	LRP_1419
GRL1172_2006	HMPREF0542_11890			PEL65_1399	PEL66_1683	P869_06585	LRU_01282	LRP_1446
GRL1172_2088	HMPREF0542_11895			PEL65_1415	PEL66_1701	P869_07250	LRU_01297
	HMPREF0542_11970			PEL65_1518	PEL66_1706	P869_07460	LRU_01592
	HMPREF0542_11978			PEL65_1564	PEL66_1812	P869_07560	LRU_01597
	HMPREF0542_11980			PEL65_1630	PEL66_1881	P869_08735	LRU_01612
	HMPREF0542_12095			PEL65_1732	PEL66_1973	P869_08750	LRU_01614
	HMPREF0542_12107			PEL65_1733	PEL66_2080	P869_09090	LRU_01640
	HMPREF0542_12125			PEL65_1863		P869_09110	LRU_01643
	HMPREF0542_12157			PEL65_1911		P869_10010	LRU_01656
	HMPREF0542_12169			PEL65_1925		P869_10310	LRU_01660
	HMPREF0542_12199			PEL65_2042			LRU_01663
	HMPREF0542_12237						LRU_01742
							LRU_01983
							LRU_02216
							LRU_02282
							LRU_02332
TatP hits: Potential Tat signal peptide but no Tat motif
TOTAL: 24	TOTAL: 34	TOTAL: 19	TOTAL: 15	TOTAL: 33	TOTAL: 29	TOTAL: 32	TOTAL: 38	TOTAL: 23
CORE: 12	CORE: 12	CORE: 11	CORE: 12	CORE: 14	CORE: 12	CORE: 14	CORE: 12	CORE: 11
ACCESSORY: 12	ACCESSORY: 22	ACCESSORY: 8	ACCESSORY: 3	ACCESSORY: 19	ACCESSORY: 17	ACCESSORY: 18	ACCESSORY: 26	ACCESSORY: 12
