# Supplementary material for: An in silico pan-genomic probe for the molecular traits behind Lactobacillus ruminis gut autochthony
Source: PLoS One. 2017 Apr 17;12(4):e0175541. doi: 10.1371/journal.pone.0175541 (PMC5393609; doi:10.1371/journal.pone.0175541)
Supplement: S4 Table — Predicted products of the loci in the L. ruminis pan-genome were screened for non-classical secreted proteins by using the SecretomeP 2.0 program set at default (http://www.cbs.dtu.dk/services/SecretomeP/). Predictions with the recommended SecP score of ≥ 0.5 identified possibly secretable proteins. Proteins of ≤ 45 amino acids were not part of the analysis. Listed are gene locus tags for each L. ruminis genome and their corresponding SecP score. The total number of SecP hits per genome is provided. (For one-to-one orthologous correspondence between the genomes, refer to the S1 Table.) (XLSX) [file pone.0175541.s004.xlsx]

## Sheet: Sheet1
S4 Table. SecretomeP-predicted proteins in the L. ruminis pan-genome.
GRL1172		ATCC 25644		ATCC 27782		DPC 6832		PEL65		PEL66		S23		SPM0211		DPC 6830
Locus tag	SecP score	Locus tag	SecP score	Locus tag	SecP score	Locus tag	SecP score	Locus tag	SecP score	Locus tag	SecP score	Locus tag	SecP score	Locus tag	SecP score	Locus tag	SecP score
GRL1172_1230	0.982121	HMPREF0542_11457	0.981235	LRC_RS06120	0.981208	LRN_0918	0.981199	PEL65_816	0.981208	PEL66_1199	0.981208	P869_00400	0.981208	LRU_00833	0.981802	LRP_49	0.981220
GRL1172_1948	0.981559	HMPREF0542_11097	0.980511	LRC_RS05475	0.981199	LRN_1327	0.980757	PEL65_104	0.981199	PEL66_2014	0.981199	P869_10555	0.980782	LRU_00439	0.981208	LRP_682	0.981199
GRL1172_406	0.981199	HMPREF0542_10685	0.980445	LRC_RS09000	0.979653	LRN_1601	0.980514	PEL65_2014	0.979929	PEL66_1027	0.979753	P869_00930	0.980417	LRU_01242	0.980638	LRP_951	0.980701
GRL1172_2057	0.981168	HMPREF0542_11533	0.980329	LRC_RS09980	0.979224	LRN_0159	0.980392	PEL65_1345	0.979139	PEL66_88	0.979653	P869_05590	0.980329	LRU_00188	0.980329	LRP_86	0.978987
GRL1172_1636	0.980701	HMPREF0542_12081	0.980324	LRC_RS06145	0.978917	LRN_1087	0.979186	PEL65_811	0.978917	PEL66_7	0.979613	P869_03880	0.979777	LRU_00449	0.978914	LRP_261	0.978824
GRL1172_25	0.980353	HMPREF0542_11319	0.979777	LRC_RS06955	0.978605	LRN_1142	0.978865	PEL65_931	0.978554	PEL66_780	0.979400	P869_02565	0.979757	LRU_01076	0.978887	LRP_1167	0.978650
GRL1172_1451	0.980244	HMPREF0542_11439	0.979397	LRC_RS07805	0.978554	LRN_1461	0.978132	PEL65_1006	0.978398	PEL66_135	0.979317	P869_09500	0.978984	LRU_02229	0.978769	LRP_1228	0.978443
GRL1172_1478	0.980217	HMPREF0542_10265	0.979127	LRC_RS06455	0.978290	LRN_1444	0.976972	PEL65_1447	0.978248	PEL66_302	0.979224	P869_04340	0.978914	LRU_01872	0.978768	LRP_1199	0.978302
GRL1172_531	0.979317	HMPREF0542_10817	0.979067	LRC_RS07635	0.978248	LRN_1292	0.976706	PEL65_315	0.978227	PEL66_1194	0.978917	P869_06580	0.978823	LRU_00556	0.978254	LRP_1491	0.978115
GRL1172_1411	0.978849	HMPREF0542_10844	0.978439	LRC_RS02965	0.978227	LRN_1325	0.976615	PEL65_1243	0.978212	PEL66_2049	0.978554	P869_02135	0.978785	LRU_00859	0.978227	LRP_1211	0.977838
GRL1172_1694	0.978732	HMPREF0542_10057	0.978252	LRC_RS07875	0.978058	LRN_0144	0.976491	PEL65_916	0.978121	PEL66_1499	0.978398	P869_09420	0.978585	LRU_01288	0.977932	LRP_963	0.977526
GRL1172_1661	0.978136	HMPREF0542_11854	0.978227	LRC_RS08580	0.978040	LRN_1544	0.976408	PEL65_1906	0.977977	PEL66_1129	0.978290	P869_03750	0.978268	LRU_00579	0.977703	LRP_1224	0.977198
GRL1172_673	0.978115	HMPREF0542_10332	0.978122	LRC_RS03230	0.978034	LRN_1600	0.975442	PEL65_1918	0.977703	PEL66_2088	0.978248	P869_03160	0.978195	LRU_00614	0.977318	LRP_363	0.977170
GRL1172_1157	0.977894	HMPREF0542_11298	0.977485	LRC_RS06740	0.977811	LRN_0518	0.975366	PEL65_151	0.977650	PEL66_163	0.978227	P869_10700	0.978047	LRU_00676	0.977229	LRP_558	0.976971
GRL1172_1667	0.977861	HMPREF0542_11678	0.977435	LRC_RS08490	0.977703	LRN_0041	0.975321	PEL65_2023	0.977528	PEL66_776	0.978125	P869_06280	0.977994	LRU_01226	0.977220	LRP_55	0.976961
GRL1172_1728	0.977846	HMPREF0542_11832	0.977366	LRC_RS00540	0.977558	LRN_1576	0.975052	PEL65_509	0.977482	PEL66_581	0.978058	P869_01235	0.977932	LRU_01409	0.977040	LRP_758	0.976616
GRL1172_704	0.977693	HMPREF0542_10181	0.977318	LRC_RS06910	0.977528	LRN_0100	0.975021	PEL65_933	0.977461	PEL66_1341	0.978034	P869_10460	0.977861	LRU_01100	0.977037	LRP_1914	0.976052
GRL1172_24	0.977322	HMPREF0542_10027	0.977220	LRC_RS00625	0.977482	LRN_1543	0.975005	PEL65_1001	0.977363	PEL66_753	0.977703	P869_09935	0.977814	LRU_01427	0.976810	LRP_267	0.975977
GRL1172_1238	0.977196	HMPREF0542_11030	0.977167	LRC_RS01445	0.977358	LRN_0967	0.974778	PEL65_2057	0.977242	PEL66_497	0.977650	P869_07935	0.977711	LRU_02281	0.976635	LRP_1376	0.975815
GRL1172_1848	0.977151	HMPREF0542_10849	0.977015	LRC_RS00675	0.977049	LRN_1477	0.974750	PEL65_1238	0.977015	PEL66_1766	0.977558	P869_01400	0.977323	LRU_00955	0.976604	LRP_1825	0.975778
GRL1172_688	0.976877	HMPREF0542_11448	0.976915	LRC_RS03255	0.977015	LRN_0750	0.974661	PEL65_1592	0.976838	PEL66_1036	0.977528	P869_02835	0.977256	LRU_01493	0.976390	LRP_1918	0.975526
GRL1172_1571	0.976831	HMPREF0542_12082	0.976906	LRC_RS00815	0.976746	LRN_0859	0.974348	PEL65_593	0.976746	PEL66_1783	0.977482	P869_06540	0.977186	LRU_01932	0.976308	LRP_277	0.975397
GRL1172_2095	0.976656	HMPREF0542_11926	0.976615	LRC_RS01990	0.976698	LRN_0329	0.974177	PEL65_687	0.976698	PEL66_2051	0.977461	P869_02775	0.977172	LRU_00240	0.976253	LRP_1477	0.975210
GRL1172_255	0.976443	HMPREF0542_10108	0.976599	LRC_RS05230	0.976552	LRN_0516	0.974114	PEL65_235	0.976559	PEL66_1070	0.977242	P869_02160	0.977030	LRU_01700	0.976193	LRP_1924	0.975072
GRL1172_2046	0.976297	HMPREF0542_10353	0.976308	LRC_RS04095	0.976531	LRN_0452	0.973861	PEL65_1851	0.976453	PEL66_1346	0.977015	P869_05170	0.976649	LRU_00596	0.976185	LRP_20	0.974998
GRL1172_427	0.976122	HMPREF0542_10361	0.976220	LRC_RS05120	0.976453	LRN_1596	0.973732	PEL65_1717	0.976349	PEL66_638	0.976746	P869_04625	0.976604	LRU_00841	0.976040	LRP_1474	0.974986
GRL1172_1493	0.975892	HMPREF0542_11005	0.976193	LRC_RS09185	0.976349	LRN_0236	0.973673	PEL65_465	0.976295	PEL66_1024	0.976698	P869_05015	0.976531	LRU_00133	0.975932	LRP_419	0.974927
GRL1172_352	0.975583	HMPREF0542_10197	0.976102	LRC_RS00380	0.976295	LRN_1304	0.973609	PEL65_1169	0.976193	PEL66_91	0.976641	P869_08320	0.976460	LRU_02296	0.975741	LRP_1269	0.974759
GRL1172_1700	0.975516	HMPREF0542_10005	0.976010	LRC_RS09815	0.976193	LRN_0449	0.973219	PEL65_161	0.976111	PEL66_475	0.976453	P869_07660	0.976193	LRU_00404	0.975716	LRP_406	0.974714
GRL1172_2091	0.975418	HMPREF0542_10208	0.975977	LRC_RS06770	0.975977	LRN_0847	0.973111	PEL65_574	0.976037	PEL66_49	0.976349	P869_03010	0.976173	LRU_00585	0.975520	LRP_1368	0.974546
GRL1172_1711	0.975397	HMPREF0542_11688	0.975911	LRC_RS05180	0.975698	LRN_1323	0.973049	PEL65_2051	0.975977	PEL66_1730	0.976295	P869_10300	0.976102	LRU_01408	0.975311	LRP_1621	0.974305
GRL1172_48	0.975261	HMPREF0542_11123	0.975601	LRC_RS05730	0.975614	LRN_0879	0.973032	PEL65_323	0.975734	PEL66_334	0.976193	P869_01690	0.976010	LRU_01564	0.975279	LRP_1452	0.974277
GRL1172_973	0.975196	HMPREF0542_11962	0.975484	LRC_RS06825	0.975340	LRN_1701	0.972996	PEL65_50	0.975614	PEL66_1064	0.975977	P869_06745	0.976006	LRU_01050	0.975252	LRP_1012	0.974135
GRL1172_912	0.975143	HMPREF0542_10258	0.975477	LRC_RS00095	0.975129	LRN_0505	0.972813	PEL65_1292	0.975547	PEL66_487	0.975698	P869_06275	0.975563	LRU_01055	0.975238	LRP_1111	0.974094
GRL1172_200	0.975072	HMPREF0542_10299	0.975439	LRC_RS09305	0.975079	LRN_1190	0.972714	PEL65_1061	0.975481	PEL66_1963	0.975614	P869_10355	0.975520	LRU_00630	0.975097	LRP_1608	0.974022
GRL1172_861	0.975008	HMPREF0542_11880	0.975409	LRC_RS02675	0.975032	LRN_1710	0.972703	PEL65_296	0.975380	PEL66_1053	0.975340	P869_07200	0.975439	LRU_00910	0.975079	LRP_1427	0.974017
GRL1172_844	0.974927	HMPREF0542_11826	0.975372	LRC_RS09180	0.974877	LRN_1111	0.972219	PEL65_2040	0.975340	PEL66_666	0.975195	P869_05340	0.975412	LRU_01991	0.974858	LRP_1547	0.973816
GRL1172_856	0.974808	HMPREF0542_11628	0.975181	LRC_RS09205	0.974836	LRN_1558	0.971817	PEL65_401	0.975129	PEL66_1588	0.975129	P869_02620	0.975355	LRU_00082	0.974796	LRP_206	0.973770
GRL1172_112	0.974714	HMPREF0542_10976	0.975039	LRC_RS05955	0.974720	LRN_0035	0.971584	PEL65_1536	0.975079	PEL66_16	0.975079	P869_04650	0.975167	LRU_00937	0.974704	LRP_1446	0.973609
GRL1172_85	0.974711	HMPREF0542_11925	0.974954	LRC_RS02515	0.974543	LRN_1680	0.971490	PEL65_1550	0.974973	PEL66_1282	0.974973	P869_09320	0.975066	LRU_01897	0.974584	LRP_1279	0.973574
GRL1172_595	0.974646	HMPREF0542_11875	0.974935	LRC_RS09060	0.974516	LRN_1489	0.971446	PEL65_1721	0.974836	PEL66_50	0.974877	P869_08820	0.975053	LRU_00980	0.974496	LRP_1197	0.973338
GRL1172_447	0.974607	HMPREF0542_11800	0.974748	LRC_RS07795	0.974486	LRN_1568	0.971149	PEL65_1409	0.974811	PEL66_45	0.974836	P869_09535	0.974714	LRU_00860	0.974399	LRP_1542	0.973299
GRL1172_19	0.974485	HMPREF0542_10432	0.974743	LRC_RS09240	0.974199	LRN_1623	0.970994	PEL65_2	0.974720	PEL66_1914	0.974720	P869_10745	0.974704	LRU_01841	0.974275	LRP_757	0.973271
GRL1172_490	0.974183	HMPREF0542_12241	0.974714	LRC_RS09400	0.974185	LRN_0194	0.970939	PEL65_201	0.974703	PEL66_1822	0.974543	P869_02245	0.974690	LRU_01282	0.974140	LRP_348	0.973247
GRL1172_662	0.974157	HMPREF0542_12102	0.974704	LRC_RS03020	0.974152	LRN_0704	0.970798	PEL65_1714	0.974661	PEL66_2080	0.974518	P869_02940	0.974690	LRU_02037	0.974095	LRP_1106	0.973141
GRL1172_1606	0.974135	HMPREF0542_11031	0.974542	LRC_RS02690	0.973944	LRN_0537	0.970767	PEL65_1682	0.974543	PEL66_76	0.974516	P869_06180	0.974627	LRU_01988	0.974002	LRP_1897	0.973098
GRL1172_183	0.974075	HMPREF0542_10350	0.974488	LRC_RS08870	0.973873	LRN_1198	0.970356	PEL65_962	0.974518	PEL66_38	0.974199	P869_10575	0.974627	LRU_01655	0.973996	LRP_1295	0.973090
GRL1172_532	0.974017	HMPREF0542_11228	0.974327	LRC_RS00700	0.973831	LRN_0507	0.970110	PEL65_1689	0.974419	PEL66_1287	0.974185	P869_00430	0.974516	LRU_01008	0.973816	LRP_1298	0.973055
GRL1172_129	0.973710	HMPREF0542_10383	0.974160	LRC_RS01280	0.973757	LRN_0279	0.969553	PEL65_304	0.974228	PEL66_150	0.974152	P869_09510	0.974059	LRU_00252	0.973740	LRP_559	0.973055
GRL1172_1037	0.973673	HMPREF0542_11724	0.974078	LRC_RS09975	0.973723	LRN_0046	0.969506	PEL65_1727	0.974199	PEL66_1591	0.974000	P869_01205	0.974043	LRU_02169	0.973622	LRP_1645	0.973028
GRL1172_655	0.973609	HMPREF0542_11844	0.974077	LRC_RS03055	0.973698	LRN_0586	0.969422	PEL65_594	0.974125	PEL66_1861	0.973944	P869_02605	0.974026	LRU_00268	0.973604	LRP_514	0.972949
GRL1172_1102	0.973244	HMPREF0542_11965	0.974002	LRC_RS00820	0.973667	LRN_0765	0.969369	PEL65_405	0.974000	PEL66_117	0.973873	P869_07865	0.974017	LRU_00516	0.973578	LRP_1700	0.972889
GRL1172_1040	0.973141	HMPREF0542_10803	0.973821	LRC_RS01845	0.973664	LRN_1616	0.969096	PEL65_1590	0.973885	PEL66_661	0.973831	P869_06905	0.973952	LRU_01573	0.973089	LRP_121	0.972714
GRL1172_905	0.973109	HMPREF0542_11860	0.973812	LRC_RS05050	0.973652	LRN_0569	0.968979	PEL65_1275	0.973873	PEL66_1698	0.973757	P869_03215	0.973873	LRU_01565	0.973055	LRP_944	0.972680
GRL1172_672	0.973090	HMPREF0542_10242	0.973741	LRC_RS08640	0.973502	LRN_0740	0.968877	PEL65_1106	0.973757	PEL66_303	0.973723	P869_08150	0.973748	LRU_00231	0.973044	LRP_1346	0.972438
GRL1172_911	0.973055	HMPREF0542_12195	0.973673	LRC_RS03670	0.973431	LRN_0181	0.968700	PEL65_1608	0.973739	PEL66_637	0.973667	P869_03090	0.973724	LRU_01633	0.973007	LRP_87	0.972279
GRL1172_1787	0.973028	HMPREF0542_10365	0.973661	LRC_RS05215	0.973326	LRN_0488	0.968488	PEL65_1837	0.973652	PEL66_234	0.973664	P869_00090	0.973717	LRU_00334	0.972986	LRP_1003	0.972277
GRL1172_1329	0.972777	HMPREF0542_10563	0.973604	LRC_RS00090	0.973055	LRN_1493	0.968362	PEL65_511	0.973570	PEL66_461	0.973652	P869_00620	0.973673	LRU_00933	0.972903	LRP_1426	0.972125
GRL1172_504	0.972759	HMPREF0542_11359	0.973578	LRC_RS08945	0.972818	LRN_1621	0.968352	PEL65_1644	0.973423	PEL66_793	0.973502	P869_04455	0.973604	LRU_00945	0.972886	LRP_657	0.971925
GRL1172_1569	0.972758	HMPREF0542_10580	0.973279	LRC_RS00060	0.972802	LRN_0221	0.968300	PEL65_154	0.973386	PEL66_1678	0.973431	P869_04870	0.973397	LRU_01247	0.972838	LRP_1716	0.971839
GRL1172_1749	0.972714	HMPREF0542_10982	0.973142	LRC_RS09245	0.972773	LRN_0443	0.968132	PEL65_1601	0.973341	PEL66_494	0.973326	P869_08200	0.973110	LRU_01244	0.972790	LRP_1610	0.971756
GRL1172_203	0.972691	HMPREF0542_12021	0.973083	LRC_RS07050	0.972714	LRN_0182	0.968104	PEL65_1492	0.973217	PEL66_1587	0.973055	P869_02945	0.973055	LRU_00999	0.972733	LRP_564	0.971729
GRL1172_6	0.972685	HMPREF0542_11799	0.973055	LRC_RS01295	0.972653	LRN_1264	0.967626	PEL65_1555	0.973126	PEL66_101	0.972818	P869_08205	0.973007	LRU_00641	0.972714	LRP_78	0.971710
GRL1172_542	0.972667	HMPREF0542_10601	0.973047	LRC_RS08050	0.972501	LRN_0230	0.967606	PEL65_400	0.973055	PEL66_1581	0.972802	P869_04990	0.973001	LRU_02151	0.972677	LRP_460	0.971490
GRL1172_1487	0.972451	HMPREF0542_11733	0.973007	LRC_RS05060	0.972456	LRN_1622	0.967586	PEL65_623	0.973009	PEL66_34	0.972773	P869_06035	0.972980	LRU_01417	0.972468	LRP_1258	0.971478
GRL1172_828	0.972438	HMPREF0542_10501	0.972977	LRC_RS09260	0.972451	LRN_1511	0.967478	PEL65_493	0.972817	PEL66_1465	0.972714	P869_08475	0.972924	LRU_02245	0.972420	LRP_36	0.971372
GRL1172_1932	0.972297	HMPREF0542_10592	0.972898	LRC_RS02930	0.972399	LRN_0140	0.967320	PEL65_394	0.972802	PEL66_1701	0.972653	P869_02705	0.972921	LRU_01301	0.972154	LRP_361	0.971361
GRL1172_122	0.971985	HMPREF0542_11735	0.972842	LRC_RS07785	0.972252	LRN_1280	0.967319	PEL65_1730	0.972773	PEL66_1218	0.972565	P869_02300	0.972762	LRU_01641	0.972041	LRP_590	0.971306
GRL1172_501	0.971977	HMPREF0542_10635	0.972829	LRC_RS09845	0.971843	LRN_1553	0.966752	PEL65_2001	0.972714	PEL66_540	0.972501	P869_00635	0.972718	LRU_01315	0.971991	LRP_1270	0.970915
GRL1172_228	0.971952	HMPREF0542_12199	0.972718	LRC_RS01030	0.971803	LRN_0020	0.966226	PEL65_1388	0.972584	PEL66_463	0.972456	P869_00875	0.972714	LRU_01433	0.971931	LRP_1015	0.970718
GRL1172_533	0.971839	HMPREF0542_10672	0.972714	LRC_RS08475	0.971761	LRN_0417	0.966219	PEL65_1109	0.972582	PEL66_29	0.972451	P869_09410	0.972682	LRU_02030	0.971918	LRP_1396	0.970679
GRL1172_156	0.971689	HMPREF0542_10943	0.972650	LRC_RS08105	0.971726	LRN_1333	0.966175	PEL65_836	0.972565	PEL66_175	0.972399	P869_08455	0.972419	LRU_00913	0.971866	LRP_70	0.970589
GRL1172_837	0.971490	HMPREF0542_10006	0.972554	LRC_RS06060	0.971628	LRN_0300	0.965672	PEL65_936	0.972506	PEL66_2054	0.972252	P869_09645	0.972320	LRU_01445	0.971598	LRP_1290	0.970469
GRL1172_726	0.971487	HMPREF0542_12079	0.972392	LRC_RS00340	0.971297	LRN_0077	0.965563	PEL65_1593	0.972066	PEL66_301	0.972066	P869_10530	0.972317	LRU_00965	0.971591	LRP_69	0.970430
GRL1172_2070	0.971453	HMPREF0542_12076	0.972317	LRC_RS10015	0.970990	LRN_1197	0.965364	PEL65_1602	0.972049	PEL66_970	0.971919	P869_04540	0.972188	LRU_01691	0.971581	LRP_1281	0.970325
GRL1172_2077	0.971379	HMPREF0542_10064	0.972248	LRC_RS08730	0.970716	LRN_1681	0.964706	PEL65_1416	0.971931	PEL66_343	0.971843	P869_08325	0.972041	LRU_00919	0.971241	LRP_11	0.969913
GRL1172_609	0.971306	HMPREF0542_12204	0.972229	LRC_RS09555	0.970685	LRN_0743	0.964288	PEL65_1359	0.971803	PEL66_293	0.971815	P869_04445	0.971977	LRU_01359	0.971158	LRP_1724	0.969902
GRL1172_678	0.971209	HMPREF0542_10993	0.972218	LRC_RS01205	0.970603	LRN_0762	0.964020	PEL65_885	0.971770	PEL66_589	0.971803	P869_01890	0.971581	LRU_01198	0.970873	LRP_129	0.969897
GRL1172_1368	0.971069	HMPREF0542_12105	0.972177	LRC_RS08465	0.970482	LRN_0533	0.963805	PEL65_457	0.971661	PEL66_669	0.971726	P869_09330	0.971481	LRU_01034	0.970816	LRP_906	0.969872
GRL1172_540	0.970963	HMPREF0542_12114	0.972139	LRC_RS00790	0.970356	LRN_0731	0.963137	PEL65_829	0.971628	PEL66_1211	0.971628	P869_06785	0.971274	LRU_01907	0.970342	LRP_1143	0.969738
GRL1172_169	0.970915	HMPREF0542_11725	0.972066	LRC_RS10040	0.970130	LRN_1633	0.963045	PEL65_1839	0.971628	PEL66_1721	0.971297	P869_03515	0.971247	LRU_00020	0.969964	LRP_1702	0.969706
GRL1172_1609	0.970718	HMPREF0542_10339	0.971982	LRC_RS04145	0.969902	LRN_0642	0.962378	PEL65_1739	0.971365	PEL66_291	0.971229	P869_08675	0.971061	LRU_01631	0.969964	LRP_1966	0.969691
GRL1172_1254	0.970651	HMPREF0542_10566	0.971977	LRC_RS02645	0.969874	LRN_1648	0.962020	PEL65_1647	0.971059	PEL66_1858	0.971059	P869_06520	0.970833	LRU_01811	0.969892	LRP_1464	0.969674
GRL1172_127	0.970561	HMPREF0542_10973	0.971777	LRC_RS02970	0.969814	LRN_0437	0.961704	PEL65_701	0.970998	PEL66_294	0.970990	P869_10610	0.970824	LRU_01902	0.969843	LRP_396	0.969571
GRL1172_186	0.970143	HMPREF0542_12120	0.971679	LRC_RS07475	0.969813	LRN_1308	0.960975	PEL65_1600	0.970990	PEL66_434	0.970806	P869_01130	0.970716	LRU_01919	0.969832	LRP_1557	0.969511
GRL1172_1240	0.969949	HMPREF0542_10391	0.971657	LRC_RS01570	0.969711	LRN_1042	0.960193	PEL65_1094	0.970738	PEL66_1251	0.970685	P869_02035	0.970688	LRU_01503	0.969784	LRP_1333	0.969467
GRL1172_1076	0.969913	HMPREF0542_11690	0.971581	LRC_RS01010	0.969667	LRN_1550	0.959987	PEL65_187	0.970685	PEL66_643	0.970356	P869_06725	0.970667	LRU_01628	0.969506	LRP_580	0.969326
GRL1172_477	0.969893	HMPREF0542_11470	0.971531	LRC_RS01230	0.969521	LRN_1490	0.959935	PEL65_586	0.970630	PEL66_289	0.970130	P869_08195	0.970651	LRU_02067	0.969425	LRP_577	0.969271
GRL1172_1279	0.969706	HMPREF0542_11990	0.971418	LRC_RS08780	0.969511	LRN_0346	0.959917	PEL65_1759	0.970513	PEL66_886	0.969902	P869_09650	0.970603	LRU_01006	0.969343	LRP_25	0.969099
GRL1172_924	0.969674	HMPREF0542_11793	0.971278	LRC_RS00125	0.969406	LRN_0167	0.959545	PEL65_568	0.970388	PEL66_1798	0.969877	P869_02510	0.970026	LRU_00788	0.969310	LRP_1357	0.968843
GRL1172_1435	0.969671	HMPREF0542_11026	0.971185	LRC_RS08880	0.969343	LRN_1670	0.959204	PEL65_1218	0.970108	PEL66_1850	0.969874	P869_07815	0.969949	LRU_01361	0.969089	LRP_109	0.968664
GRL1172_1757	0.969654	HMPREF0542_11683	0.970846	LRC_RS01240	0.969314	LRN_0538	0.958525	PEL65_741	0.969992	PEL66_162	0.969814	P869_05520	0.969936	LRU_01024	0.969054	LRP_1715	0.968389
GRL1172_1867	0.969628	HMPREF0542_10052	0.970824	LRC_RS05895	0.969168	LRN_1349	0.958136	PEL65_1115	0.969986	PEL66_1556	0.969813	P869_10405	0.969799	LRU_01377	0.968771	LRP_1022	0.968364
GRL1172_275	0.969582	HMPREF0542_10371	0.970681	LRC_RS07090	0.969128	LRN_1669	0.957880	PEL65_563	0.969745	PEL66_1429	0.969711	P869_01700	0.969784	LRU_01834	0.968724	LRP_410	0.968291
GRL1172_591	0.969578	HMPREF0542_11115	0.970574	LRC_RS07455	0.968848	LRN_0678	0.957870	PEL65_269	0.969711	PEL66_595	0.969667	P869_07570	0.969753	LRU_01375	0.968676	LRP_587	0.968160
GRL1172_1806	0.969511	HMPREF0542_11829	0.970523	LRC_RS00930	0.968429	LRN_0155	0.957868	PEL65_1365	0.969667	PEL66_868	0.969586	P869_09180	0.969711	LRU_00832	0.968667	LRP_1915	0.967994
GRL1172_599	0.969450	HMPREF0542_10862	0.970249	LRC_RS02225	0.968373	LRN_0584	0.957652	PEL65_1127	0.969511	PEL66_1788	0.969511	P869_04390	0.969618	LRU_00649	0.968640	LRP_1069	0.967900
GRL1172_1081	0.969288	HMPREF0542_11736	0.970092	LRC_RS08750	0.968140	LRN_1306	0.957567	PEL65_409	0.969406	PEL66_1595	0.969406	P869_05500	0.969534	LRU_01434	0.968424	LRP_1636	0.967872
GRL1172_698	0.969134	HMPREF0542_11618	0.969990	LRC_RS02075	0.968000	LRN_1499	0.957507	PEL65_1655	0.969389	PEL66_115	0.969343	P869_09685	0.969321	LRU_01104	0.968326	LRP_1117	0.967837
GRL1172_1239	0.968911	HMPREF0542_11893	0.969986	LRC_RS00300	0.967987	LRN_1452	0.957415	PEL65_1277	0.969343	PEL66_750	0.969258	P869_06800	0.969313	LRU_01297	0.968140	LRP_588	0.967758
GRL1172_1574	0.968786	HMPREF0542_10616	0.969964	LRC_RS00730	0.967764	LRN_1210	0.957170	PEL65_1921	0.969258	PEL66_1473	0.969128	P869_05620	0.969294	LRU_00793	0.967716	LRP_1545	0.967741
GRL1172_816	0.968739	HMPREF0542_10345	0.969856	LRC_RS08930	0.967714	LRN_1608	0.957083	PEL65_314	0.969193	PEL66_976	0.969042	P869_03225	0.969287	LRU_01004	0.967638	LRP_1836	0.967626
GRL1172_1014	0.968696	HMPREF0542_10366	0.969827	LRC_RS10160	0.967439	LRN_1313	0.956452	PEL65_977	0.969128	PEL66_1551	0.968848	P869_07550	0.969084	LRU_00732	0.967626	LRP_1529	0.967598
GRL1172_976	0.968643	HMPREF0542_12221	0.969717	LRC_RS07150	0.967301	LRN_1454	0.956213	PEL65_1737	0.969105	PEL66_610	0.968804	P869_05390	0.968925	LRU_01515	0.967605	LRP_1535	0.967489
GRL1172_607	0.968622	HMPREF0542_11082	0.969711	LRC_RS09545	0.967116	LRN_0822	0.956180	PEL65_1099	0.969042	PEL66_612	0.968429	P869_09675	0.968362	LRU_02210	0.967442	LRP_231	0.967204
GRL1172_1601	0.968469	HMPREF0542_10378	0.969618	LRC_RS00535	0.966990	LRN_0374	0.956047	PEL65_1056	0.968848	PEL66_1794	0.968140	P869_10135	0.968337	LRU_00954	0.967247	LRP_598	0.967144
GRL1172_1602	0.968389	HMPREF0542_11901	0.969534	LRC_RS09190	0.966839	LRN_0081	0.955989	PEL65_1119	0.968637	PEL66_1012	0.968000	P869_08295	0.968266	LRU_01341	0.967210	LRP_1115	0.967102
GRL1172_606	0.968352	HMPREF0542_10043	0.969422	LRC_RS06590	0.966763	LRN_1417	0.955835	PEL65_1235	0.968585	PEL66_1712	0.967987	P869_10595	0.968232	LRU_00780	0.967094	LRP_934	0.967037
GRL1172_1229	0.968282	HMPREF0542_12111	0.969386	LRC_RS07730	0.966763	LRN_1458	0.955314	PEL65_1382	0.968429	PEL66_575	0.967956	P869_04370	0.968100	LRU_01472	0.967043	LRP_793	0.967023
GRL1172_745	0.968189	HMPREF0542_12123	0.969357	LRC_RS01135	0.966445	LRN_0214	0.955185	PEL65_448	0.968348	PEL66_655	0.967764	P869_00830	0.967889	LRU_01274	0.966953	LRP_991	0.966850
GRL1172_692	0.968068	HMPREF0542_10244	0.969343	LRC_RS08000	0.966030	LRN_0568	0.955075	PEL65_1484	0.968143	PEL66_104	0.967714	P869_03465	0.967844	LRU_01307	0.966815	LRP_949	0.966825
GRL1172_928	0.968002	HMPREF0542_11825	0.969294	LRC_RS07705	0.966014	LRN_0472	0.954241	PEL65_674	0.968000	PEL66_1100	0.967644	P869_05480	0.967626	LRU_01309	0.966775	LRP_149	0.966667
GRL1172_2094	0.967994	HMPREF0542_10171	0.969105	LRC_RS04060	0.965964	LRN_1186	0.953717	PEL65_909	0.967956	PEL66_1926	0.967631	P869_03235	0.967505	LRU_01328	0.966331	LRP_316	0.966583
GRL1172_994	0.967674	HMPREF0542_11258	0.969082	LRC_RS06230	0.965964	LRN_0425	0.953434	PEL65_498	0.967953	PEL66_1403	0.967604	P869_05745	0.967374	LRU_01268	0.966151	LRP_958	0.966308
GRL1172_1226	0.967626	HMPREF0542_10579	0.968923	LRC_RS02340	0.965814	LRN_1619	0.953351	PEL65_234	0.967743	PEL66_264	0.967439	P869_06995	0.967066	LRU_01536	0.966069	LRP_1129	0.965752
GRL1172_125	0.967569	HMPREF0542_11262	0.968676	LRC_RS01155	0.965653	LRN_0051	0.953261	PEL65_1288	0.967718	PEL66_402	0.967430	P869_05685	0.966953	LRU_02001	0.965888	LRP_1460	0.965671
GRL1172_1958	0.967462	HMPREF0542_10637	0.968223	LRC_RS00195	0.965591	LRN_1555	0.953077	PEL65_494	0.967683	PEL66_978	0.967359	P869_08770	0.966773	LRU_00094	0.965827	LRP_4	0.965563
GRL1172_1617	0.967449	HMPREF0542_11116	0.968216	LRC_RS07085	0.965364	LRN_0737	0.952959	PEL65_14	0.967667	PEL66_1487	0.967301	P869_02050	0.966693	LRU_00738	0.965434	LRP_1832	0.965485
GRL1172_582	0.967251	HMPREF0542_10736	0.968025	LRC_RS01690	0.964680	LRN_0916	0.952568	PEL65_1101	0.967359	PEL66_1253	0.967116	P869_10545	0.966614	LRU_00648	0.965364	LRP_128	0.965364
GRL1172_1029	0.967102	HMPREF0542_10120	0.967975	LRC_RS09515	0.964626	LRN_0532	0.952045	PEL65_993	0.967301	PEL66_1765	0.966990	P869_03525	0.966476	LRU_01473	0.965342	LRP_459	0.965072
GRL1172_1047	0.966667	HMPREF0542_10664	0.967889	LRC_RS09510	0.964589	LRN_0884	0.951799	PEL65_189	0.967116	PEL66_48	0.966839	P869_07530	0.966355	LRU_01600	0.965329	LRP_1793	0.964667
GRL1172_1625	0.966577	HMPREF0542_12127	0.967626	LRC_RS09695	0.964572	LRN_0578	0.951385	PEL65_1877	0.966990	PEL66_2066	0.966763	P869_04905	0.966261	LRU_00948	0.965312	LRP_1752	0.964562
GRL1172_1638	0.966502	HMPREF0542_10255	0.967409	LRC_RS00680	0.964404	LRN_1528	0.951178	PEL65_1718	0.966839	PEL66_955	0.966445	P869_03070	0.966260	LRU_01186	0.965060	LRP_847	0.964347
GRL1172_775	0.966479	HMPREF0542_11608	0.967356	LRC_RS00935	0.964318	LRN_1634	0.950930	PEL65_948	0.966763	PEL66_554	0.966030	P869_04630	0.966028	LRU_00775	0.964548	LRP_1616	0.964013
GRL1172_885	0.966226	HMPREF0542_11650	0.967043	LRC_RS09850	0.964304	LRN_0637	0.950479	PEL65_2089	0.966763	PEL66_2072	0.966014	P869_03930	0.965905	LRU_00787	0.964242	LRP_660	0.963685
GRL1172_262	0.965955	HMPREF0542_10048	0.966895	LRC_RS01110	0.964199	LRN_0583	0.950313	PEL65_723	0.966541	PEL66_1177	0.965964	P869_02635	0.965574	LRU_00922	0.964082	LRP_1941	0.963664
GRL1172_1068	0.965563	HMPREF0542_10347	0.966815	LRC_RS00525	0.964056	LRN_0065	0.949928	PEL65_1082	0.966445	PEL66_207	0.965814	P869_09730	0.965423	LRU_01336	0.963977	LRP_159	0.963470
GRL1172_1738	0.965525	HMPREF0542_11587	0.966470	LRC_RS05090	0.963900	LRN_0692	0.949690	PEL65_426	0.966069	PEL66_961	0.965653	P869_00835	0.965364	LRU_00258	0.963900	LRP_581	0.963216
GRL1172_1756	0.965364	HMPREF0542_10663	0.966339	LRC_RS07840	0.963473	LRN_1484	0.949555	PEL65_890	0.966030	PEL66_1612	0.965591	P869_02660	0.965162	LRU_00843	0.963822	LRP_1262	0.963122
GRL1172_331	0.965335	HMPREF0542_12092	0.966327	LRC_RS06235	0.963260	LRN_1515	0.949453	PEL65_954	0.966014	PEL66_1472	0.965364	P869_10090	0.965030	LRU_00467	0.963756	LRP_1307	0.962297
GRL1172_1373	0.965233	HMPREF0542_10211	0.965942	LRC_RS09525	0.962332	LRN_1591	0.949338	PEL65_794	0.965964	PEL66_1456	0.964980	P869_07840	0.964408	LRU_00842	0.963684	LRP_158	0.962237
GRL1172_995	0.965217	HMPREF0542_10225	0.965929	LRC_RS08900	0.961949	LRN_0235	0.949337	PEL65_363	0.965814	PEL66_1494	0.964707	P869_07360	0.964095	LRU_00469	0.963585	LRP_434	0.962057
GRL1172_760	0.965141	HMPREF0542_11329	0.965905	LRC_RS03330	0.961748	LRN_0987	0.949111	PEL65_1088	0.965729	PEL66_1260	0.964626	P869_07335	0.963977	LRU_01923	0.963509	LRP_88	0.961849
GRL1172_61	0.964876	HMPREF0542_10420	0.965827	LRC_RS09610	0.961696	LRN_1039	0.949051	PEL65_1178	0.965368	PEL66_1261	0.964589	P869_09835	0.963900	LRU_01428	0.963285	LRP_1781	0.961242
GRL1172_1027	0.964829	HMPREF0542_11770	0.965574	LRC_RS02790	0.961607	LRN_1157	0.948936	PEL65_976	0.965364	PEL66_308	0.964572	P869_01995	0.963705	LRU_01668	0.962680	LRP_929	0.960975
GRL1172_836	0.964722	HMPREF0542_11985	0.965423	LRC_RS00100	0.961273	LRN_0730	0.948686	PEL65_1510	0.965018	PEL66_1083	0.964553	P869_07870	0.963381	LRU_00052	0.962667	LRP_582	0.960883
GRL1172_303	0.964562	HMPREF0542_10665	0.965364	LRC_RS01115	0.960472	LRN_0232	0.948556	PEL65_306	0.964692	PEL66_665	0.964404	P869_06360	0.963201	LRU_01102	0.962632	LRP_599	0.960804
GRL1172_1929	0.964546	HMPREF0542_11649	0.965342	LRC_RS04090	0.960324	LRN_1593	0.948317	PEL65_1144	0.964671	PEL66_344	0.964304	P869_01605	0.962667	LRU_00990	0.962436	LRP_1463	0.960641
GRL1172_724	0.964141	HMPREF0542_11230	0.965258	LRC_RS09520	0.960184	LRN_0854	0.947699	PEL65_196	0.964626	PEL66_950	0.964199	P869_04535	0.962487	LRU_01750	0.962119	LRP_1374	0.959917
GRL1172_600	0.964041	HMPREF0542_11014	0.964452	LRC_RS03060	0.959771	LRN_0907	0.947093	PEL65_197	0.964589	PEL66_1763	0.964056	P869_07465	0.962380	LRU_01080	0.962049	LRP_1123	0.959577
GRL1172_495	0.963933	HMPREF0542_10939	0.964229	LRC_RS08735	0.959720	LRN_0426	0.945947	PEL65_2070	0.964553	PEL66_1811	0.964032	P869_08330	0.962242	LRU_01365	0.961934	LRP_748	0.959545
GRL1172_621	0.963685	HMPREF0542_11015	0.964224	LRC_RS07910	0.959691	LRN_1154	0.945945	PEL65_1380	0.964505	PEL66_22	0.963955	P869_03595	0.961795	LRU_01838	0.961688	LRP_424	0.959182
GRL1172_2028	0.963597	HMPREF0542_11374	0.964008	LRC_RS03655	0.959296	LRN_0134	0.945362	PEL65_1000	0.964427	PEL66_469	0.963900	P869_01900	0.961036	LRU_00763	0.961656	LRP_635	0.958879
GRL1172_2027	0.963305	HMPREF0542_12226	0.963977	LRC_RS00860	0.959034	LRN_1158	0.945360	PEL65_564	0.964404	PEL66_2041	0.963473	P869_03590	0.960796	LRU_01920	0.961350	LRP_908	0.958186
GRL1172_161	0.963122	HMPREF0542_11420	0.963943	LRC_RS07950	0.958771	LRN_0531	0.944826	PEL65_922	0.964372	PEL66_1175	0.963260	P869_05010	0.960087	LRU_01813	0.961190	LRP_1257	0.958128
GRL1172_1469	0.962104	HMPREF0542_11421	0.963756	LRC_RS08530	0.958562	LRN_0373	0.944822	PEL65_703	0.964218	PEL66_142	0.963042	P869_07580	0.959901	LRU_01597	0.961165	LRP_1553	0.958029
GRL1172_425	0.962029	HMPREF0542_10271	0.963722	LRC_RS07915	0.958531	LRN_0669	0.944440	PEL65_1543	0.963955	PEL66_574	0.962823	P869_01125	0.959851	LRU_01656	0.960901	LRP_1935	0.957958
GRL1172_102	0.961845	HMPREF0542_10643	0.963678	LRC_RS07905	0.958074	LRN_0299	0.944414	PEL65_1845	0.963900	PEL66_111	0.961949	P869_07355	0.959838	LRU_01033	0.959851	LRP_30	0.957870
GRL1172_1267	0.961825	HMPREF0542_10573	0.963377	LRC_RS08805	0.958029	LRN_1223	0.944094	PEL65_1179	0.963866	PEL66_1360	0.961748	P869_00765	0.959182	LRU_01340	0.959838	LRP_604	0.957444
GRL1172_647	0.960975	HMPREF0542_10569	0.963305	LRC_RS07680	0.957990	LRN_0331	0.943631	PEL65_1077	0.963533	PEL66_1240	0.961696	P869_06590	0.959001	LRU_01471	0.959303	LRP_371	0.957415
GRL1172_1985	0.960550	HMPREF0542_10463	0.962667	LRC_RS06030	0.957755	LRN_0742	0.943028	PEL65_908	0.963395	PEL66_751	0.961447	P869_03145	0.958198	LRU_01400	0.959001	LRP_652	0.957333
GRL1172_601	0.960036	HMPREF0542_10161	0.962661	LRC_RS04625	0.957362	LRN_0212	0.942837	PEL65_792	0.963260	PEL66_1589	0.961273	P869_03175	0.958029	LRU_00786	0.958997	LRP_1282	0.956673
GRL1172_925	0.959935	HMPREF0542_10971	0.962477	LRC_RS03000	0.957233	LRN_1519	0.942421	PEL65_1701	0.962282	PEL66_951	0.960472	P869_09450	0.957980	LRU_01705	0.958936	LRP_425	0.956628
GRL1172_530	0.959832	HMPREF0542_10248	0.962377	LRC_RS04920	0.957027	LRN_1602	0.941404	PEL65_1281	0.961949	PEL66_1259	0.960184	P869_04720	0.957948	LRU_01727	0.958918	LRP_1579	0.956593
GRL1172_1021	0.959636	HMPREF0542_10072	0.961910	LRC_RS00725	0.956646	LRN_0190	0.941373	PEL65_175	0.961696	PEL66_67	0.960147	P869_04935	0.957892	LRU_01088	0.958562	LRP_141	0.956494
GRL1172_643	0.959545	HMPREF0542_11566	0.961746	LRC_RS09785	0.956241	LRN_1440	0.940687	PEL65_1915	0.961594	PEL66_1797	0.959720	P869_06530	0.957721	LRU_00123	0.958097	LRP_888	0.956092
GRL1172_1085	0.959233	HMPREF0542_11251	0.961704	LRC_RS08335	0.956233	LRN_0932	0.940574	PEL65_1920	0.961447	PEL66_329	0.959452	P869_00770	0.957414	LRU_01215	0.957893	LRP_377	0.956026
GRL1172_1121	0.958723	HMPREF0542_10692	0.961631	LRC_RS08565	0.956198	LRN_0674	0.939539	PEL65_403	0.961273	PEL66_1675	0.959296	P869_03460	0.957014	LRU_00359	0.957796	LRP_1513	0.955966
GRL1172_155	0.958645	HMPREF0542_11675	0.961446	LRC_RS03335	0.955975	LRN_1299	0.939378	PEL65_1213	0.961044	PEL66_292	0.959283	P869_01190	0.956912	LRU_01880	0.957779	LRP_1225	0.955909
GRL1172_1811	0.958400	HMPREF0542_10498	0.961315	LRC_RS07175	0.955775	LRN_0191	0.939341	PEL65_1456	0.960546	PEL66_1812	0.959261	P869_06585	0.956446	LRU_01017	0.957507	LRP_986	0.955736
GRL1172_970	0.958369	HMPREF0542_11607	0.961260	LRC_RS03245	0.955683	LRN_1399	0.938956	PEL65_1078	0.960221	PEL66_784	0.959150	P869_00250	0.956410	LRU_01706	0.957414	LRP_1683	0.955185
GRL1172_1865	0.958186	HMPREF0542_10712	0.960782	LRC_RS01130	0.955657	LRN_0213	0.938438	PEL65_195	0.960184	PEL66_629	0.959034	P869_10655	0.956360	LRU_00926	0.957308	LRP_1685	0.955148
GRL1172_1004	0.958160	HMPREF0542_12222	0.960221	LRC_RS04820	0.955495	LRN_0098	0.938309	PEL65_1116	0.959720	PEL66_565	0.958771	P869_04050	0.956199	LRU_02327	0.957100	LRP_1443	0.954939
GRL1172_1547	0.957444	HMPREF0542_11687	0.960200	LRC_RS08960	0.955274	LRN_0912	0.937992	PEL65_1164	0.959452	PEL66_764	0.958562	P869_02870	0.956055	LRU_01914	0.957027	LRP_343	0.954719
GRL1172_573	0.957415	HMPREF0542_11723	0.960168	LRC_RS01120	0.955185	LRN_1527	0.937784	PEL65_1415	0.959297	PEL66_573	0.958531	P869_01345	0.955950	LRU_00930	0.956794	LRP_116	0.954266
GRL1172_1456	0.957285	HMPREF0542_11476	0.960147	LRC_RS03450	0.955016	LRN_1328	0.937783	PEL65_601	0.959150	PEL66_132	0.958029	P869_06915	0.955790	LRU_00075	0.956427	LRP_1556	0.954023
GRL1172_1480	0.957241	HMPREF0542_11894	0.959851	LRC_RS03965	0.954517	LRN_1064	0.937251	PEL65_625	0.958871	PEL66_2077	0.957990	P869_04395	0.955597	LRU_00669	0.956360	LRP_952	0.953467
GRL1172_689	0.957228	HMPREF0542_10392	0.959772	LRC_RS00155	0.954054	LRN_0172	0.936040	PEL65_900	0.958771	PEL66_1930	0.957375	P869_02150	0.955587	LRU_01790	0.956321	LRP_449	0.953302
GRL1172_780	0.957065	HMPREF0542_11651	0.959303	LRC_RS08785	0.954023	LRN_0023	0.933869	PEL65_1896	0.958562	PEL66_375	0.957362	P869_02040	0.955579	LRU_02146	0.956260	LRP_376	0.953051
GRL1172_996	0.956985	HMPREF0542_11000	0.959182	LRC_RS08560	0.953770	LRN_0234	0.932716	PEL65_907	0.958311	PEL66_156	0.957233	P869_10385	0.955359	LRU_01085	0.956134	LRP_912	0.953034
GRL1172_1122	0.956628	HMPREF0542_11040	0.959001	LRC_RS03315	0.953689	LRN_0492	0.932586	PEL65_1503	0.958236	PEL66_656	0.956646	P869_05900	0.955147	LRU_00682	0.955834	LRP_1766	0.952959
GRL1172_187	0.956508	HMPREF0542_10309	0.958787	LRC_RS08545	0.953683	LRN_1332	0.932356	PEL65_1131	0.958029	PEL66_328	0.956241	P869_07340	0.954822	LRU_02223	0.955714	LRP_858	0.952897
GRL1172_579	0.956026	HMPREF0542_11842	0.958562	LRC_RS10190	0.953454	LRN_1015	0.931793	PEL65_959	0.957990	PEL66_718	0.956233	P869_07350	0.954762	LRU_01550	0.955484	LRP_844	0.952845
GRL1172_488	0.955684	HMPREF0542_10036	0.957980	LRC_RS04350	0.953038	LRN_0365	0.930803	PEL65_1400	0.957924	PEL66_772	0.956198	P869_06155	0.954703	LRU_01901	0.955316	LRP_641	0.952828
GRL1172_1082	0.955362	HMPREF0542_10878	0.957949	LRC_RS09015	0.952862	LRN_0032	0.930611	PEL65_1220	0.957652	PEL66_1361	0.955975	P869_07315	0.954534	LRU_01337	0.954822	LRP_585	0.952822
GRL1172_1886	0.955257	HMPREF0542_10879	0.957652	LRC_RS02560	0.952727	LRN_0058	0.930221	PEL65_573	0.957398	PEL66_1344	0.955780	P869_07800	0.954317	LRU_01928	0.954783	LRP_597	0.952550
GRL1172_1492	0.955211	HMPREF0542_11103	0.957532	LRC_RS03630	0.952467	LRN_0342	0.927896	PEL65_18	0.957375	PEL66_1493	0.955775	P869_08970	0.954293	LRU_02022	0.954680	LRP_1040	0.952512
GRL1172_1084	0.955185	HMPREF0542_11147	0.957513	LRC_RS02555	0.952454	LRN_1632	0.927391	PEL65_1747	0.957362	PEL66_954	0.955657	P869_02445	0.954031	LRU_00158	0.954534	LRP_1649	0.952475
GRL1172_652	0.954939	HMPREF0542_11905	0.957507	LRC_RS07025	0.952412	LRN_0079	0.926811	PEL65_1810	0.957027	PEL66_98	0.955274	P869_05885	0.953764	LRU_01814	0.954317	LRP_1052	0.952183
GRL1172_1846	0.954918	HMPREF0542_10139	0.957467	LRC_RS05830	0.952219	LRN_0772	0.926778	PEL65_1733	0.956711	PEL66_952	0.955185	P869_08380	0.953304	LRU_01662	0.953844	LRP_1041	0.951980
GRL1172_377	0.954534	HMPREF0542_10999	0.957414	LRC_RS09365	0.952179	LRN_1431	0.926591	PEL65_308	0.956503	PEL66_1632	0.955016	P869_06225	0.953088	LRU_01654	0.953304	LRP_1907	0.951966
GRL1172_1807	0.954023	HMPREF0542_10370	0.957155	LRC_RS03090	0.952045	LRN_0063	0.926584	PEL65_1163	0.956241	PEL66_756	0.954904	P869_04800	0.953087	LRU_01754	0.953285	LRP_661	0.951711
GRL1172_1635	0.953467	HMPREF0542_12107	0.957080	LRC_RS03605	0.952006	LRN_0880	0.925711	PEL65_558	0.955981	PEL66_1787	0.954023	P869_05155	0.952801	LRU_00171	0.953087	LRP_909	0.951355
GRL1172_39	0.953452	HMPREF0542_10067	0.956912	LRC_RS07810	0.951849	LRN_0813	0.925117	PEL65_1240	0.955870	PEL66_770	0.953770	P869_06365	0.952582	LRU_00372	0.953060	LRP_1900	0.951178
GRL1172_604	0.953345	HMPREF0542_10298	0.956584	LRC_RS00635	0.951536	LRN_1350	0.924913	PEL65_1903	0.955832	PEL66_1357	0.953689	P869_05495	0.952562	LRU_01082	0.953055	LRP_786	0.951034
GRL1172_235	0.953277	HMPREF0542_12047	0.956438	LRC_RS04775	0.951208	LRN_1501	0.924781	PEL65_1313	0.955650	PEL66_767	0.953683	P869_10390	0.952512	LRU_01538	0.953027	LRP_1263	0.950942
GRL1172_578	0.953051	HMPREF0542_11238	0.956064	LRC_RS08990	0.951090	LRN_0515	0.924683	PEL65_1081	0.955282	PEL66_1291	0.953414	P869_00110	0.952441	LRU_00068	0.952959	LRP_488	0.950875
GRL1172_1923	0.952996	HMPREF0542_12174	0.955834	LRC_RS09385	0.951025	LRN_1419	0.923963	PEL65_1295	0.955274	PEL66_500	0.953357	P869_08370	0.952405	LRU_00009	0.952937	LRP_202	0.950377
GRL1172_317	0.952959	HMPREF0542_11834	0.955824	LRC_RS09255	0.950724	LRN_0122	0.923454	PEL65_1079	0.955185	PEL66_1602	0.953287	P869_10560	0.951982	LRU_00762	0.952582	LRP_771	0.949957
GRL1172_1117	0.952828	HMPREF0542_10901	0.955679	LRC_RS09615	0.950508	LRN_0237	0.922944	PEL65_2110	0.955016	PEL66_928	0.953038	P869_07785	0.951879	LRU_01023	0.952562	LRP_647	0.949671
GRL1172_236	0.952566	HMPREF0542_11851	0.955600	LRC_RS03745	0.950438	LRN_1026	0.922817	PEL65_1221	0.954862	PEL66_85	0.952862	P869_05625	0.951738	LRU_00636	0.952466	LRP_1771	0.949604
GRL1172_1989	0.952441	HMPREF0542_10379	0.955597	LRC_RS02300	0.950294	LRN_0431	0.922764	PEL65_1224	0.954136	PEL66_406	0.952838	P869_00705	0.951665	LRU_00512	0.952441	LRP_853	0.949583
GRL1172_1782	0.952438	HMPREF0542_10847	0.955303	LRC_RS02935	0.950260	LRN_0231	0.922119	PEL65_1128	0.953943	PEL66_1831	0.952727	P869_00485	0.951586	LRU_00882	0.952310	LRP_1706	0.949571
GRL1172_1917	0.952027	HMPREF0542_10357	0.954783	LRC_RS09080	0.950215	LRN_1083	0.921409	PEL65_1901	0.953770	PEL66_20	0.952705	P869_01000	0.951208	LRU_00545	0.952184	LRP_1319	0.949242
GRL1172_89	0.951459	HMPREF0542_12223	0.954762	LRC_RS05430	0.950163	LRN_1145	0.921389	PEL65_416	0.953702	PEL66_1987	0.952643	P869_04190	0.951000	LRU_01734	0.952062	LRP_209	0.949237
GRL1172_1864	0.951355	HMPREF0542_11117	0.954674	LRC_RS05985	0.950151	LRN_1331	0.919398	PEL65_1898	0.953683	PEL66_1668	0.952467	P869_00900	0.950984	LRU_01817	0.951879	LRP_390	0.949099
GRL1172_1110	0.951345	HMPREF0542_12122	0.954081	LRC_RS00235	0.950112	LRN_0021	0.919237	PEL65_1316	0.953038	PEL66_1830	0.952454	P869_06575	0.950942	LRU_01442	0.951646	LRP_1751	0.948976
GRL1172_622	0.951248	HMPREF0542_10447	0.953438	LRC_RS00990	0.949780	LRN_0837	0.918716	PEL65_1303	0.952862	PEL66_1133	0.952441	P869_05200	0.950584	LRU_01732	0.951168	LRP_763	0.948968
GRL1172_1861	0.951085	HMPREF0542_11849	0.953235	LRC_RS08955	0.949453	LRN_0985	0.918562	PEL65_1673	0.952727	PEL66_1460	0.952412	P869_00445	0.950535	LRU_02079	0.950571	LRP_155	0.948876
GRL1172_95	0.951080	HMPREF0542_10443	0.953234	LRC_RS04275	0.949363	LRN_0508	0.917963	PEL65_1674	0.952454	PEL66_1941	0.952219	P869_02520	0.950507	LRU_00976	0.950535	LRP_1454	0.948789
GRL1172_163	0.950942	HMPREF0542_11912	0.953125	LRC_RS01275	0.949228	LRN_0791	0.917617	PEL65_1349	0.952441	PEL66_1296	0.952179	P869_08975	0.950492	LRU_00018	0.950507	LRP_380	0.948465
GRL1172_1303	0.950875	HMPREF0542_10818	0.952980	LRC_RS06475	0.948814	LRN_0315	0.917310	PEL65_1952	0.952358	PEL66_136	0.952045	P869_01530	0.950381	LRU_01873	0.950346	LRP_1804	0.948434
GRL1172_273	0.950857	HMPREF0542_10073	0.952902	LRC_RS05780	0.947392	LRN_1459	0.917214	PEL65_1564	0.952258	PEL66_1663	0.952006	P869_08640	0.950339	LRU_01098	0.950266	LRP_1112	0.948065
GRL1172_1947	0.950713	HMPREF0542_10875	0.952669	LRC_RS03345	0.947225	LRN_0314	0.916606	PEL65_634	0.952168	PEL66_2048	0.951849	P869_00745	0.950092	LRU_00828	0.950070	LRP_1512	0.947842
GRL1172_1407	0.950526	HMPREF0542_11239	0.952512	LRC_RS07630	0.946363	LRN_1445	0.916520	PEL65_709	0.952045	PEL66_92	0.951090	P869_00070	0.949968	LRU_01529	0.949890	LRP_100	0.947112
GRL1172_1744	0.950294	HMPREF0542_10677	0.952321	LRC_RS02805	0.945889	LRN_1639	0.916263	PEL65_75	0.951872	PEL66_230	0.951029	P869_05050	0.949804	LRU_00519	0.949837	LRP_567	0.946860
GRL1172_15	0.950197	HMPREF0542_11552	0.952305	LRC_RS09425	0.945868	LRN_0173	0.914904	PEL65_930	0.951849	PEL66_1290	0.951025	P869_09715	0.949780	LRU_01653	0.949766	LRP_1468	0.946292
GRL1172_974	0.950110	HMPREF0542_12083	0.951990	LRC_RS08445	0.945607	LRN_0375	0.914175	PEL65_1422	0.951842	PEL66_154	0.950816	P869_00615	0.949731	LRU_01302	0.949731	LRP_1540	0.945796
GRL1172_145	0.949940	HMPREF0542_12084	0.951973	LRC_RS06215	0.945341	LRN_1307	0.913494	PEL65_1612	0.951740	PEL66_30	0.950724	P869_10075	0.949596	LRU_00464	0.949596	LRP_985	0.945768
GRL1172_1274	0.949571	HMPREF0542_11902	0.951910	LRC_RS09605	0.944963	LRN_0164	0.912991	PEL65_608	0.950928	PEL66_1239	0.950508	P869_05945	0.949590	LRU_01289	0.949208	LRP_1815	0.945703
GRL1172_138	0.949399	HMPREF0542_10262	0.951796	LRC_RS02305	0.944540	LRN_0936	0.912736	PEL65_553	0.950753	PEL66_884	0.950507	P869_01335	0.949209	LRU_01986	0.949197	LRP_64	0.944918
GRL1172_1055	0.949370	HMPREF0542_10608	0.951622	LRC_RS03455	0.944528	LRN_1674	0.912578	PEL65_29	0.950710	PEL66_1693	0.950438	P869_01240	0.949208	LRU_00051	0.948889	LRP_429	0.944730
GRL1172_302	0.949190	HMPREF0542_11287	0.951586	LRC_RS05595	0.944523	LRN_0208	0.912365	PEL65_1558	0.950614	PEL66_173	0.950260	P869_09040	0.949114	LRU_00996	0.948850	LRP_833	0.944133
GRL1172_1455	0.949095	HMPREF0542_10605	0.951429	LRC_RS03735	0.943466	LRN_1281	0.912129	PEL65_174	0.950508	PEL66_1895	0.950217	P869_01600	0.948976	LRU_00997	0.948788	LRP_1057	0.943816
GRL1172_1220	0.948888	HMPREF0542_11171	0.951125	LRC_RS06830	0.942875	LRN_0390	0.910945	PEL65_743	0.950507	PEL66_72	0.950215	P869_10230	0.948908	LRU_01103	0.948469	LRP_773	0.943637
GRL1172_1981	0.948797	HMPREF0542_10816	0.950942	LRC_RS08710	0.942545	LRN_0082	0.910729	PEL65_1692	0.950408	PEL66_2027	0.950163	P869_01865	0.948877	LRU_00593	0.948105	LRP_1879	0.943546
GRL1172_663	0.948789	HMPREF0542_10958	0.950590	LRC_RS09460	0.942402	LRN_0135	0.910604	PEL65_1883	0.950217	PEL66_1908	0.950151	P869_07955	0.948732	LRU_00200	0.948044	LRP_278	0.943514
GRL1172_702	0.948474	HMPREF0542_10935	0.950571	LRC_RS00370	0.942313	LRN_0993	0.910510	PEL65_432	0.950112	PEL66_1619	0.950112	P869_03130	0.947894	LRU_00869	0.947974	LRP_705	0.943274
GRL1172_329	0.948434	HMPREF0542_10618	0.950507	LRC_RS03625	0.942163	LRN_1437	0.909165	PEL65_1341	0.950110	PEL66_599	0.949780	P869_01885	0.947847	LRU_02224	0.947894	LRP_254	0.942722
GRL1172_1036	0.948137	HMPREF0542_10961	0.950503	LRC_RS05995	0.941544	LRN_1457	0.908874	PEL65_148	0.949931	PEL66_99	0.949453	P869_04840	0.947629	LRU_00950	0.947758	LRP_1536	0.942042
GRL1172_960	0.947133	HMPREF0542_10930	0.950338	LRC_RS06810	0.941532	LRN_0944	0.908375	PEL65_1369	0.949780	PEL66_913	0.949363	P869_04480	0.947288	LRU_00163	0.947629	LRP_1001	0.940935
GRL1172_1244	0.946860	HMPREF0542_11355	0.950211	LRC_RS06705	0.941477	LRN_0008	0.907814	PEL65_2006	0.949731	PEL66_1697	0.949228	P869_10630	0.947090	LRU_01671	0.947527	LRP_678	0.940874
GRL1172_2031	0.946511	HMPREF0542_10261	0.950200	LRC_RS03895	0.941430	LRN_1692	0.907748	PEL65_1324	0.949363	PEL66_201	0.948898	P869_05095	0.947006	LRU_00112	0.947503	LRP_854	0.940755
GRL1172_781	0.946016	HMPREF0542_11273	0.949780	LRC_RS09550	0.941095	LRN_0391	0.907100	PEL65_1105	0.949228	PEL66_1125	0.948814	P869_00585	0.946928	LRU_01690	0.946900	LRP_1453	0.940610
GRL1172_1843	0.945779	HMPREF0542_10401	0.949772	LRC_RS00320	0.941010	LRN_1423	0.906778	PEL65_1311	0.948932	PEL66_549	0.947921	P869_07150	0.945831	LRU_00804	0.946375	LRP_1394	0.940217
GRL1172_342	0.945476	HMPREF0542_12194	0.949731	LRC_RS01685	0.940734	LRN_0539	0.905617	PEL65_370	0.948898	PEL66_1953	0.947392	P869_03135	0.945470	LRU_01908	0.945946	LRP_274	0.940092
GRL1172_1499	0.944843	HMPREF0542_11594	0.949626	LRC_RS06050	0.939539	LRN_1029	0.905328	PEL65_557	0.947921	PEL66_202	0.946982	P869_08375	0.945212	LRU_01138	0.945933	LRP_357	0.939978
GRL1172_1887	0.944528	HMPREF0542_10536	0.949603	LRC_RS05460	0.938687	LRN_1617	0.904174	PEL65_562	0.947773	PEL66_2089	0.946363	P869_10495	0.945162	LRU_00619	0.945803	LRP_474	0.939550
GRL1172_26	0.944359	HMPREF0542_10986	0.949546	LRC_RS04280	0.938326	LRN_0439	0.903480	PEL65_40	0.947368	PEL66_1363	0.946310	P869_02485	0.944827	LRU_02021	0.945779	LRP_34	0.939539
GRL1172_1086	0.944288	HMPREF0542_10328	0.949283	LRC_RS08245	0.938325	LRN_1704	0.902992	PEL65_369	0.946982	PEL66_1279	0.945868	P869_06560	0.944569	LRU_00073	0.945389	LRP_1215	0.939420
GRL1172_1945	0.943790	HMPREF0542_11202	0.949266	LRC_RS07180	0.937561	LRN_1068	0.902556	PEL65_1448	0.946363	PEL66_1180	0.945341	P869_02875	0.944528	LRU_00813	0.945262	LRP_506	0.939381
GRL1172_1575	0.943589	HMPREF0542_11812	0.949265	LRC_RS06345	0.937508	LRN_0264	0.902278	PEL65_797	0.946006	PEL66_1241	0.944963	P869_00700	0.944427	LRU_00597	0.945067	LRP_1773	0.939365
GRL1172_1163	0.943546	HMPREF0542_10056	0.949208	LRC_RS09075	0.937100	LRN_0022	0.901990	PEL65_176	0.945750	PEL66_1633	0.944528	P869_02785	0.943911	LRU_02052	0.944961	LRP_659	0.939122
GRL1172_871	0.943407	HMPREF0542_12233	0.949185	LRC_RS01855	0.936036	LRN_0386	0.901684	PEL65_979	0.945622	PEL66_1991	0.944523	P869_09050	0.943826	LRU_02091	0.944931	LRP_1705	0.938947
GRL1172_1712	0.942970	HMPREF0542_11133	0.948819	LRC_RS00250	0.935868	LRN_1144	0.900616	PEL65_356	0.945432	PEL66_979	0.943356	P869_06195	0.943474	LRU_02326	0.944563	LRP_1929	0.938213
GRL1172_382	0.942711	HMPREF0542_10464	0.948428	LRC_RS08405	0.935657	LRN_0671	0.899510	PEL65_80	0.944703	PEL66_1691	0.943180	P869_07675	0.943467	LRU_00710	0.943848	LRP_1899	0.937784
GRL1172_710	0.942434	HMPREF0542_10881	0.948154	LRC_RS00995	0.935530	LRN_1628	0.899434	PEL65_2111	0.944528	PEL66_1052	0.942875	P869_03355	0.942385	LRU_01759	0.943680	LRP_393	0.937638
GRL1172_1468	0.942175	HMPREF0542_11102	0.948016	LRC_RS09810	0.935229	LRN_0920	0.898926	PEL65_696	0.944256	PEL66_1805	0.942545	P869_09900	0.942276	LRU_00006	0.943310	LRP_747	0.937620
GRL1172_1922	0.941384	HMPREF0542_10969	0.947758	LRC_RS06975	0.935209	LRN_0153	0.898479	PEL65_342	0.944199	PEL66_1984	0.942485	P869_01540	0.941836	LRU_01496	0.943267	LRP_181	0.937251
GRL1172_120	0.941269	HMPREF0542_11560	0.947629	LRC_RS05555	0.934640	LRN_1150	0.898119	PEL65_610	0.943254	PEL66_1271	0.942402	P869_02595	0.941748	LRU_01441	0.942754	LRP_1451	0.935833
GRL1172_1579	0.940798	HMPREF0542_11425	0.947295	LRC_RS03260	0.934611	LRN_0702	0.897480	PEL65_2039	0.942875	PEL66_1728	0.942313	P869_01390	0.941540	LRU_01935	0.942391	LRP_110	0.935726
GRL1172_410	0.940651	HMPREF0542_11203	0.947136	LRC_RS00185	0.933233	LRN_0204	0.896897	PEL65_1294	0.942796	PEL66_1667	0.942163	P869_00740	0.941356	LRU_00114	0.942380	LRP_18	0.935491
GRL1172_445	0.940217	HMPREF0542_10649	0.946947	LRC_RS08345	0.932686	LRN_1434	0.896435	PEL65_72	0.942485	PEL66_1056	0.941532	P869_06200	0.941342	LRU_01321	0.941087	LRP_145	0.935361
GRL1172_8	0.940141	HMPREF0542_11691	0.946900	LRC_RS06090	0.932510	LRN_1084	0.895789	PEL65_519	0.942402	PEL66_834	0.941430	P869_04570	0.941019	LRU_00419	0.941076	LRP_1494	0.935059
GRL1172_1708	0.940092	HMPREF0542_10861	0.946736	LRC_RS05220	0.932478	LRN_1532	0.895286	PEL65_463	0.942204	PEL66_1896	0.941273	P869_03530	0.940990	LRU_00855	0.940532	LRP_736	0.934620
GRL1172_1289	0.939550	HMPREF0542_11199	0.946702	LRC_RS00645	0.932427	LRN_1463	0.895227	PEL65_1535	0.941935	PEL66_1252	0.941095	P869_04170	0.940838	LRU_02272	0.940378	LRP_640	0.934236
GRL1172_2073	0.939539	HMPREF0542_11173	0.946498	LRC_RS00045	0.932379	LRN_1271	0.895113	PEL65_635	0.941711	PEL66_1716	0.941010	P869_09540	0.940765	LRU_00662	0.939948	LRP_405	0.934094
GRL1172_1143	0.939447	HMPREF0542_11121	0.946251	LRC_RS01610	0.932278	LRN_1526	0.891946	PEL65_2043	0.941532	PEL66_155	0.940507	P869_10600	0.940361	LRU_01107	0.939766	LRP_957	0.933689
GRL1172_1321	0.939381	HMPREF0542_10196	0.946098	LRC_RS01270	0.931780	LRN_0109	0.891759	PEL65_1884	0.941273	PEL66_1214	0.939539	P869_05610	0.939932	LRU_01137	0.939710	LRP_43	0.933562
GRL1172_620	0.939122	HMPREF0542_10320	0.945984	LRC_RS07355	0.931176	LRN_1436	0.891452	PEL65_188	0.941095	PEL66_1785	0.939506	P869_10315	0.939703	LRU_01755	0.939648	LRP_996	0.933471
GRL1172_88	0.939036	HMPREF0542_10766	0.945807	LRC_RS09410	0.930568	LRN_0845	0.890617	PEL65_236	0.940983	PEL66_1404	0.939480	P869_00270	0.939539	LRU_00991	0.939569	LRP_407	0.933058
GRL1172_1275	0.938947	HMPREF0542_10441	0.945653	LRC_RS07835	0.930220	LRN_1426	0.890352	PEL65_832	0.939539	PEL66_746	0.939422	P869_06210	0.939070	LRU_00423	0.939539	LRP_697	0.933051
GRL1172_41	0.938521	HMPREF0542_10631	0.945530	LRC_RS08495	0.929235	LRN_0767	0.889616	PEL65_1925	0.939422	PEL66_1770	0.939168	P869_04205	0.938354	LRU_01591	0.938354	LRP_1528	0.931931
GRL1172_1443	0.938226	HMPREF0542_10902	0.944528	LRC_RS00660	0.929037	LRN_0111	0.889561	PEL65_630	0.938699	PEL66_628	0.939132	P869_10585	0.938277	LRU_00911	0.938328	LRP_1113	0.931791
GRL1172_380	0.938033	HMPREF0542_10063	0.944371	LRC_RS00705	0.928816	LRN_0434	0.889336	PEL65_108	0.938687	PEL66_1671	0.938699	P869_05100	0.937635	LRU_00007	0.938085	LRP_304	0.930874
GRL1172_1059	0.937960	HMPREF0542_11676	0.944294	LRC_RS00310	0.928701	LRN_1433	0.888441	PEL65_1323	0.938326	PEL66_2019	0.938687	P869_03330	0.937251	LRU_00901	0.937892	LRP_373	0.929765
GRL1172_2006	0.937251	HMPREF0542_11884	0.944291	LRC_RS07640	0.927663	LRN_1418	0.887916	PEL65_1970	0.938325	PEL66_914	0.938326	P869_06355	0.937241	LRU_02332	0.937668	LRP_313	0.929661
GRL1172_660	0.936668	HMPREF0542_11967	0.944257	LRC_RS08815	0.927361	LRN_0189	0.887654	PEL65_638	0.937519	PEL66_699	0.938325	P869_04690	0.937221	LRU_01241	0.937597	LRP_388	0.929237
GRL1172_1197	0.934321	HMPREF0542_11626	0.944206	LRC_RS00865	0.927310	LRN_1635	0.886311	PEL65_770	0.937508	PEL66_17	0.938235	P869_00440	0.937100	LRU_01685	0.937540	LRP_6	0.929211
GRL1172_111	0.934094	HMPREF0542_10956	0.943263	LRC_RS06150	0.927097	LRN_1705	0.886235	PEL65_1538	0.937389	PEL66_1154	0.937508	P869_09710	0.935530	LRU_00193	0.937429	LRP_792	0.929185
GRL1172_1626	0.933689	HMPREF0542_10400	0.942576	LRC_RS03935	0.926764	LRN_0385	0.885849	PEL65_512	0.937360	PEL66_73	0.937100	P869_02015	0.935153	LRU_00071	0.937377	LRP_840	0.928292
GRL1172_390	0.933051	HMPREF0542_11305	0.942276	LRC_RS00225	0.926324	LRN_1709	0.884939	PEL65_1691	0.937100	PEL66_232	0.936036	P869_09140	0.934980	LRU_00491	0.937251	LRP_1414	0.927687
GRL1172_697	0.932825	HMPREF0542_11126	0.941246	LRC_RS02320	0.926238	LRN_0832	0.884047	PEL65_435	0.936859	PEL66_982	0.936025	P869_02280	0.934434	LRU_00764	0.937241	LRP_1646	0.926675
GRL1172_2063	0.932566	HMPREF0542_10628	0.941128	LRC_RS08570	0.925868	LRN_1668	0.883765	PEL65_88	0.936116	PEL66_1622	0.935868	P869_03410	0.934289	LRU_00977	0.937100	LRP_1521	0.926648
GRL1172_114	0.932498	HMPREF0542_12242	0.940765	LRC_RS01765	0.925603	LRN_1690	0.883651	PEL65_1610	0.936036	PEL66_732	0.935657	P869_05020	0.934170	LRU_01396	0.936955	LRP_1493	0.926396
GRL1172_1570	0.931476	HMPREF0542_10630	0.940704	LRC_RS03940	0.925082	LRN_0990	0.883160	PEL65_1938	0.935657	PEL66_1906	0.935578	P869_01750	0.933214	LRU_02211	0.936114	LRP_634	0.925496
GRL1172_1262	0.931372	HMPREF0542_10934	0.940473	LRC_RS01090	0.924547	LRN_0248	0.882539	PEL65_1368	0.935530	PEL66_598	0.935530	P869_02295	0.933170	LRU_02237	0.935739	LRP_364	0.925452
GRL1172_21	0.931178	HMPREF0542_10049	0.940361	LRC_RS07925	0.924533	LRN_1301	0.882086	PEL65_178	0.933651	PEL66_2017	0.935372	P869_02665	0.933146	LRU_01156	0.935590	LRP_1116	0.925364
GRL1172_900	0.930874	HMPREF0542_11620	0.940187	LRC_RS02160	0.924254	LRN_0999	0.881964	PEL65_1589	0.933300	PEL66_1999	0.934640	P869_01230	0.932903	LRU_01364	0.935530	LRP_486	0.924960
GRL1172_116	0.930831	HMPREF0542_10234	0.940072	LRC_RS04810	0.924214	LRN_0816	0.880779	PEL65_423	0.933233	PEL66_62	0.933871	P869_03080	0.932805	LRU_00433	0.935335	LRP_1067	0.924895
GRL1172_889	0.929661	HMPREF0542_11472	0.939539	LRC_RS07955	0.923911	LRN_0769	0.880484	PEL65_1485	0.932695	PEL66_2025	0.933704	P869_01145	0.932703	LRU_01124	0.935175	LRP_674	0.924764
GRL1172_846	0.929528	HMPREF0542_11823	0.939451	LRC_RS04875	0.923009	LRN_1667	0.880202	PEL65_569	0.932569	PEL66_1243	0.933651	P869_00370	0.931877	LRU_00904	0.934469	LRP_1570	0.924651
GRL1172_1053	0.929290	HMPREF0542_10260	0.939203	LRC_RS10170	0.920880	LRN_0106	0.879764	PEL65_822	0.932510	PEL66_1609	0.933233	P869_02830	0.931430	LRU_01040	0.933737	LRP_1014	0.923885
GRL1172_1786	0.929084	HMPREF0542_10071	0.938661	LRC_RS02205	0.920203	LRN_0217	0.877687	PEL65_153	0.932478	PEL66_1205	0.932510	P869_09735	0.931329	LRU_01837	0.933531	LRP_1095	0.923801
GRL1172_850	0.928858	HMPREF0542_10200	0.938462	LRC_RS02070	0.918230	LRN_0332	0.876965	PEL65_1489	0.932316	PEL66_495	0.932478	P869_07805	0.931108	LRU_00893	0.933428	LRP_56	0.923602
GRL1172_749	0.928528	HMPREF0542_11155	0.938363	LRC_RS10155	0.918047	LRN_1213	0.876776	PEL65_923	0.931850	PEL66_152	0.932437	P869_03740	0.930884	LRU_01214	0.933404	LRP_956	0.923082
GRL1172_575	0.928518	HMPREF0542_10277	0.938043	LRC_RS04525	0.917617	LRN_1656	0.875597	PEL65_1104	0.931780	PEL66_551	0.932427	P869_00610	0.930087	LRU_00222	0.933279	LRP_1551	0.923041
GRL1172_1090	0.927956	HMPREF0542_11398	0.937251	LRC_RS06165	0.916778	LRN_0356	0.874929	PEL65_1553	0.931178	PEL66_1576	0.932379	P869_02910	0.929766	LRU_00320	0.932545	LRP_1595	0.922373
GRL1172_465	0.927687	HMPREF0542_11598	0.937221	LRC_RS02680	0.916753	LRN_0309	0.874843	PEL65_1036	0.931176	PEL66_1421	0.932278	P869_02760	0.929306	LRU_00618	0.932436	LRP_8	0.922267
GRL1172_1070	0.926875	HMPREF0542_10985	0.937100	LRC_RS01770	0.916685	LRN_0801	0.874121	PEL65_389	0.930958	PEL66_15	0.931817	P869_10150	0.929243	LRU_00863	0.932250	LRP_315	0.919837
GRL1172_1663	0.926777	HMPREF0542_12061	0.937033	LRC_RS05175	0.916585	LRN_0608	0.872501	PEL65_1207	0.929960	PEL66_1696	0.931780	P869_05090	0.928907	LRU_01345	0.932211	LRP_987	0.919696
GRL1172_1071	0.926364	HMPREF0542_11089	0.936998	LRC_RS07830	0.916481	LRN_0042	0.871903	PEL65_379	0.929684	PEL66_1529	0.931176	P869_07460	0.928487	LRU_00230	0.932192	LRP_836	0.918874
GRL1172_1005	0.925247	HMPREF0542_12091	0.936629	LRC_RS04995	0.916230	LRN_1105	0.871685	PEL65_1917	0.929235	PEL66_1374	0.930579	P869_08980	0.928003	LRU_02142	0.931692	LRP_752	0.918734
GRL1172_1028	0.925170	HMPREF0542_11274	0.936516	LRC_RS08980	0.916074	LRN_1497	0.870361	PEL65_215	0.929099	PEL66_1285	0.930568	P869_03195	0.927765	LRU_00844	0.931303	LRP_1677	0.918319
GRL1172_1301	0.924960	HMPREF0542_10770	0.935928	LRC_RS09300	0.915643	LRN_1413	0.869481	PEL65_450	0.929059	PEL66_2042	0.930220	P869_04345	0.927541	LRU_01287	0.930759	LRP_709	0.918234
GRL1172_1034	0.924822	HMPREF0542_11232	0.935732	LRC_RS08425	0.915624	LRN_0118	0.869457	PEL65_810	0.928223	PEL66_1565	0.930199	P869_00500	0.926342	LRU_01651	0.930670	LRP_317	0.918164
GRL1172_1035	0.924597	HMPREF0542_12029	0.934289	LRC_RS09995	0.914911	LRN_0015	0.869098	PEL65_248	0.928181	PEL66_754	0.929235	P869_05935	0.926295	LRU_01541	0.930276	LRP_103	0.918123
GRL1172_1390	0.924205	HMPREF0542_10268	0.934170	LRC_RS00880	0.914904	LRN_1643	0.868845	PEL65_969	0.927663	PEL66_1387	0.929099	P869_09445	0.925778	LRU_01512	0.930229	LRP_977	0.918098
GRL1172_1608	0.923885	HMPREF0542_11815	0.933979	LRC_RS01035	0.914108	LRN_1420	0.868206	PEL65_1790	0.926910	PEL66_548	0.929037	P869_04430	0.925528	LRU_01099	0.929126	LRP_667	0.917435
GRL1172_2045	0.923602	HMPREF0542_10439	0.933825	LRC_RS02615	0.913934	LRN_1653	0.867989	PEL65_242	0.926763	PEL66_1412	0.929015	P869_01185	0.925309	LRU_01078	0.928781	LRP_469	0.917311
GRL1172_1697	0.923484	HMPREF0542_11450	0.933526	LRC_RS00845	0.913735	LRN_1011	0.867626	PEL65_430	0.926324	PEL66_1714	0.928701	P869_08695	0.924944	LRU_02225	0.928345	LRP_578	0.916688
GRL1172_1627	0.923294	HMPREF0542_11820	0.933515	LRC_RS02975	0.912853	LRN_1397	0.865802	PEL65_1904	0.925868	PEL66_2087	0.927663	P869_09850	0.924757	LRU_01507	0.928311	LRP_1411	0.916660
GRL1172_580	0.923056	HMPREF0542_10805	0.932805	LRC_RS02585	0.912751	LRN_0869	0.865056	PEL65_213	0.925603	PEL66_130	0.927361	P869_02065	0.924624	LRU_01252	0.928229	LRP_1660	0.915634
GRL1172_1813	0.923041	HMPREF0542_10627	0.932565	LRC_RS09640	0.912215	LRN_0428	0.864508	PEL65_1133	0.925262	PEL66_1193	0.927097	P869_03185	0.924268	LRU_00450	0.928117	LRP_1689	0.915568
GRL1172_265	0.922881	HMPREF0542_11463	0.931877	LRC_RS08775	0.911920	LRN_1567	0.864080	PEL65_1192	0.925124	PEL66_1617	0.926324	P869_06850	0.923737	LRU_01580	0.927817	LRP_1442	0.915501
GRL1172_1584	0.922849	HMPREF0542_11114	0.931695	LRC_RS04055	0.911918	LRN_0720	0.863485	PEL65_1399	0.925020	PEL66_774	0.925868	P869_02615	0.923389	LRU_00298	0.927704	LRP_1806	0.915285
GRL1172_258	0.922439	HMPREF0542_11775	0.930979	LRC_RS05235	0.911608	LRN_0398	0.862424	PEL65_651	0.924254	PEL66_1385	0.925603	P869_03580	0.923371	LRU_00865	0.927677	LRP_59	0.914954
GRL1172_629	0.922403	HMPREF0542_10058	0.930759	LRC_RS08365	0.911143	LRN_0838	0.861964	PEL65_899	0.924211	PEL66_843	0.925082	P869_06475	0.922780	LRU_00822	0.927379	LRP_1889	0.914904
GRL1172_764	0.922187	HMPREF0542_10233	0.930628	LRC_RS07685	0.910454	LRN_1309	0.861558	PEL65_1073	0.923619	PEL66_333	0.924909	P869_04135	0.922548	LRU_00282	0.927211	LRP_1288	0.914733
GRL1172_968	0.922107	HMPREF0542_11852	0.929799	LRC_RS05225	0.910424	LRN_1089	0.861397	PEL65_1802	0.923532	PEL66_946	0.924547	P869_08815	0.921278	LRU_01589	0.926268	LRP_7	0.914133
GRL1172_779	0.919800	HMPREF0542_11610	0.929771	LRC_RS08080	0.910014	LRN_1367	0.861367	PEL65_1950	0.923018	PEL66_1777	0.924382	P869_03245	0.921023	LRU_02194	0.924757	LRP_1028	0.913965
GRL1172_515	0.918757	HMPREF0542_11787	0.929766	LRC_RS08435	0.909850	LRN_0258	0.859342	PEL65_1168	0.922850	PEL66_995	0.924254	P869_02450	0.920812	LRU_02316	0.924254	LRP_91	0.913445
GRL1172_597	0.918725	HMPREF0542_12217	0.929302	LRC_RS08840	0.908424	LRN_0115	0.858200	PEL65_560	0.921902	PEL66_413	0.924214	P869_10160	0.920774	LRU_01511	0.923619	LRP_544	0.912574
GRL1172_790	0.918098	HMPREF0542_10602	0.928775	LRC_RS06755	0.907614	LRN_0799	0.857546	PEL65_452	0.921707	PEL66_425	0.923925	P869_02640	0.920158	LRU_01015	0.923471	LRP_1662	0.911759
GRL1172_1530	0.917617	HMPREF0542_11119	0.928545	LRC_RS01185	0.906676	LRN_0062	0.857307	PEL65_499	0.921440	PEL66_564	0.923911	P869_03150	0.919889	LRU_01990	0.923396	LRP_1798	0.910945
GRL1172_462	0.917592	HMPREF0542_10693	0.928487	LRC_RS06790	0.906547	LRN_1104	0.856780	PEL65_1646	0.921186	PEL66_95	0.923021	P869_09780	0.919009	LRU_01595	0.922395	LRP_1356	0.910752
GRL1172_1284	0.917311	HMPREF0542_11284	0.928323	LRC_RS02625	0.906097	LRN_0770	0.856158	PEL65_1299	0.921135	PEL66_720	0.922095	P869_03360	0.918642	LRU_00984	0.922325	LRP_264	0.910729
GRL1172_886	0.916923	HMPREF0542_11614	0.928311	LRC_RS06365	0.905503	LRN_1339	0.855368	PEL65_1507	0.920855	PEL66_261	0.920880	P869_06635	0.918098	LRU_01399	0.921325	LRP_1684	0.910399
GRL1172_1375	0.916827	HMPREF0542_11438	0.927911	LRC_RS05055	0.903706	LRN_1412	0.854684	PEL65_1879	0.920631	PEL66_986	0.920203	P869_07535	0.917979	LRU_01510	0.920774	LRP_258	0.910357
GRL1172_884	0.916820	HMPREF0542_10741	0.927878	LRC_RS09900	0.903446	LRN_1727	0.854187	PEL65_642	0.919284	PEL66_183	0.918867	P869_09555	0.917562	LRU_02074	0.920602	LRP_1214	0.910220
GRL1172_667	0.916593	HMPREF0542_10037	0.927399	LRC_RS09575	0.903297	LRN_0718	0.853620	PEL65_331	0.918867	PEL66_265	0.918047	P869_08945	0.917331	LRU_01136	0.920492	LRP_701	0.909862
GRL1172_630	0.916307	HMPREF0542_12193	0.926623	LRC_RS09105	0.902534	LRN_0427	0.853239	PEL65_710	0.918671	PEL66_1013	0.917952	P869_05760	0.917255	LRU_01601	0.920158	LRP_466	0.909511
GRL1172_651	0.915501	HMPREF0542_10515	0.926052	LRC_RS05575	0.902525	LRN_0875	0.852408	PEL65_1876	0.918246	PEL66_1694	0.917837	P869_05525	0.917069	LRU_02186	0.918589	LRP_484	0.909231
GRL1172_509	0.915447	HMPREF0542_10527	0.925942	LRC_RS07485	0.902279	LRN_0196	0.850228	PEL65_504	0.918008	PEL66_796	0.917617	P869_03755	0.916660	LRU_02328	0.918306	LRP_1026	0.908762
GRL1172_2042	0.914954	HMPREF0542_10551	0.925627	LRC_RS08430	0.901394	LRN_1319	0.849376	PEL65_199	0.917932	PEL66_1392	0.917161	P869_10735	0.916204	LRU_01403	0.918000	LRP_680	0.908354
GRL1172_1587	0.914904	HMPREF0542_11907	0.925622	LRC_RS01235	0.901333	LRN_0527	0.849121	PEL65_307	0.917914	PEL66_1190	0.916778	P869_00510	0.915986	LRU_01339	0.917821	LRP_1094	0.908277
GRL1172_1691	0.914005	HMPREF0542_10786	0.924757	LRC_RS01085	0.900968	LRN_1385	0.849075	PEL65_725	0.917837	PEL66_1859	0.916753	P869_06880	0.915569	LRU_02295	0.917800	LRP_1681	0.908132
GRL1172_478	0.913938	HMPREF0542_11857	0.924650	LRC_RS06465	0.900789	LRN_0657	0.848873	PEL65_871	0.917617	PEL66_1384	0.916685	P869_10490	0.915106	LRU_00796	0.917792	LRP_340	0.908115
GRL1172_248	0.913934	HMPREF0542_11044	0.924624	LRC_RS06470	0.900728	LRN_1640	0.848629	PEL65_924	0.917446	PEL66_486	0.916585	P869_02670	0.915057	LRU_00453	0.917770	LRP_1635	0.907819
GRL1172_1072	0.913477	HMPREF0542_11041	0.924345	LRC_RS02285	0.900315	LRN_0522	0.847642	PEL65_807	0.917373	PEL66_2043	0.916481	P869_04360	0.914684	LRU_01073	0.917458	LRP_1739	0.907179
GRL1172_1604	0.912937	HMPREF0542_11592	0.924278	LRC_RS08355	0.900189	LRN_1494	0.847212	PEL65_1403	0.917267	PEL66_1281	0.916294	P869_08290	0.914630	LRU_00778	0.917061	LRP_1558	0.907143
GRL1172_322	0.911491	HMPREF0542_10698	0.924086	LRC_RS09910	0.900124	LRN_0709	0.845868	PEL65_1862	0.917121	PEL66_449	0.916230	P869_10155	0.914376	LRU_00241	0.916730	LRP_1024	0.907131
GRL1172_817	0.910347	HMPREF0542_11846	0.923956	LRC_RS08585	0.899543	LRN_1685	0.845801	PEL65_212	0.916685	PEL66_736	0.916198	P869_04970	0.914300	LRU_02090	0.916498	LRP_1034	0.906977
GRL1172_757	0.910099	HMPREF0542_12049	0.923755	LRC_RS06725	0.899231	LRN_0034	0.839669	PEL65_1549	0.916294	PEL66_547	0.915434	P869_09485	0.913934	LRU_01132	0.916338	LRP_208	0.906088
GRL1172_386	0.909862	HMPREF0542_11963	0.923396	LRC_RS08380	0.898990	LRN_0487	0.839036	PEL65_1825	0.916230	PEL66_216	0.915197	P869_01500	0.913354	LRU_01116	0.916253	LRP_595	0.905776
GRL1172_1282	0.909586	HMPREF0542_11833	0.923166	LRC_RS04135	0.898939	LRN_0461	0.838111	PEL65_1933	0.916198	PEL66_1943	0.915040	P869_08790	0.913067	LRU_01918	0.915569	LRP_1256	0.905192
GRL1172_463	0.909060	HMPREF0542_11773	0.922938	LRC_RS09070	0.898170	LRN_0133	0.837817	PEL65_1624	0.915197	PEL66_298	0.914911	P869_01790	0.912574	LRU_02141	0.915532	LRP_1090	0.903728
GRL1172_432	0.908984	HMPREF0542_11148	0.922250	LRC_RS09780	0.897669	LRN_0866	0.837682	PEL65_1596	0.914911	PEL66_625	0.914904	P869_09965	0.912464	LRU_01113	0.915176	LRP_790	0.903657
GRL1172_536	0.908811	HMPREF0542_11612	0.920774	LRC_RS05495	0.896726	LRN_1647	0.837153	PEL65_1396	0.914904	PEL66_848	0.914850	P869_09340	0.911216	LRU_02008	0.913934	LRP_1051	0.903482
GRL1172_1805	0.908231	HMPREF0542_12066	0.920722	LRC_RS00785	0.896462	LRN_1451	0.837109	PEL65_1138	0.914732	PEL66_1935	0.914433	P869_08345	0.911207	LRU_02028	0.913866	LRP_926	0.903438
GRL1172_242	0.906977	HMPREF0542_11447	0.919883	LRC_RS05845	0.895867	LRN_1691	0.836858	PEL65_23	0.914433	PEL66_588	0.914108	P869_04315	0.911069	LRU_01676	0.913328	LRP_1609	0.903157
GRL1172_1622	0.904514	HMPREF0542_11363	0.919237	LRC_RS08420	0.895624	LRN_0477	0.834005	PEL65_675	0.914398	PEL66_1843	0.913934	P869_01275	0.910498	LRU_00103	0.913151	LRP_270	0.902916
GRL1172_189	0.904472	HMPREF0542_10091	0.918098	LRC_RS06750	0.895268	LRN_0915	0.833322	PEL65_1358	0.914108	PEL66_632	0.913735	P869_02405	0.910135	LRU_01701	0.912827	LRP_1596	0.900755
GRL1172_1361	0.904405	HMPREF0542_10099	0.917959	LRC_RS02525	0.894325	LRN_0980	0.832710	PEL65_1661	0.913934	PEL66_161	0.912853	P869_08230	0.910129	LRU_01835	0.912479	LRP_263	0.900565
GRL1172_502	0.903783	HMPREF0542_10274	0.917499	LRC_RS05000	0.893860	LRN_1654	0.831146	PEL65_78	0.913859	PEL66_1837	0.912751	P869_07510	0.909650	LRU_00754	0.912302	LRP_482	0.900370
GRL1172_206	0.903728	HMPREF0542_10789	0.916827	LRC_RS06440	0.892469	LRN_0086	0.830365	PEL65_313	0.913298	PEL66_1232	0.912215	P869_02365	0.909461	LRU_01056	0.912111	LRP_1829	0.900269
GRL1172_1982	0.903498	HMPREF0542_10119	0.916805	LRC_RS07240	0.891920	LRN_1396	0.829052	PEL65_1667	0.912751	PEL66_1789	0.911920	P869_04545	0.909252	LRU_02014	0.911949	LRP_684	0.899439
GRL1172_1704	0.902916	HMPREF0542_10367	0.916293	LRC_RS04075	0.891870	LRN_1139	0.828900	PEL65_724	0.912643	PEL66_867	0.911918	P869_08590	0.909154	LRU_01962	0.910600	LRP_797	0.899425
GRL1172_1286	0.902609	HMPREF0542_11004	0.915992	LRC_RS09535	0.891286	LRN_1386	0.828639	PEL65_107	0.912516	PEL66_498	0.911608	P869_03720	0.908834	LRU_00039	0.909795	LRP_471	0.899256
GRL1172_625	0.901434	HMPREF0542_11435	0.915984	LRC_RS01465	0.889906	LRN_1374	0.828621	PEL65_1473	0.912477	PEL66_724	0.911143	P869_10580	0.908109	LRU_00003	0.908280	LRP_1699	0.898833
GRL1172_947	0.901228	HMPREF0542_11765	0.915561	LRC_RS05160	0.888566	LRN_1398	0.827110	PEL65_168	0.912215	PEL66_2093	0.910885	P869_08745	0.907940	LRU_02187	0.908086	LRP_1488	0.898615
GRL1172_614	0.901133	HMPREF0542_10318	0.915467	LRC_RS08415	0.888441	LRN_0848	0.826499	PEL65_1784	0.911915	PEL66_2076	0.910454	P869_09775	0.907898	LRU_00968	0.907846	LRP_1412	0.898590
GRL1172_1983	0.900789	HMPREF0542_10788	0.915276	LRC_RS02600	0.887832	LRN_1686	0.826041	PEL65_150	0.911608	PEL66_199	0.910218	P869_09950	0.907238	LRU_00582	0.907238	LRP_1722	0.897726
GRL1172_514	0.900755	HMPREF0542_10591	0.915106	LRC_RS00450	0.887522	LRN_1491	0.824965	PEL65_1946	0.910617	PEL66_532	0.907885	P869_04820	0.907089	LRU_00167	0.907089	LRP_314	0.897486
GRL1172_1297	0.900370	HMPREF0542_12090	0.914520	LRC_RS08455	0.886908	LRN_1683	0.824841	PEL65_958	0.910454	PEL66_842	0.907633	P869_10420	0.906977	LRU_01278	0.907086	LRP_1578	0.897321
GRL1172_72	0.900254	HMPREF0542_11611	0.914376	LRC_RS03395	0.886169	LRN_1644	0.824494	PEL65_84	0.909862	PEL66_1067	0.907614	P869_04450	0.906328	LRU_01358	0.906339	LRP_1437	0.896030
GRL1172_1800	0.900164	HMPREF0542_11194	0.914195	LRC_RS09800	0.885747	LRN_1225	0.824473	PEL65_765	0.908792	PEL66_967	0.906676	P869_02105	0.904305	LRU_01539	0.906185	LRP_1969	0.895346
GRL1172_403	0.899251	HMPREF0542_11099	0.914133	LRC_RS00105	0.885261	LRN_1516	0.820676	PEL65_2060	0.908189	PEL66_1060	0.906547	P869_01280	0.903706	LRU_01134	0.905703	LRP_1691	0.894941
GRL1172_1696	0.899053	HMPREF0542_11037	0.913887	LRC_RS02375	0.885111	LRN_1421	0.820013	PEL65_726	0.908157	PEL66_1845	0.906097	P869_03065	0.903439	LRU_02118	0.905139	LRP_345	0.894163
GRL1172_154	0.898911	HMPREF0542_10068	0.913494	LRC_RS05040	0.883994	LRN_1503	0.818944	PEL65_1659	0.908096	PEL66_529	0.905999	P869_07720	0.903312	LRU_00210	0.905030	LRP_1293	0.894007
GRL1172_1657	0.898778	HMPREF0542_11769	0.913432	LRC_RS10000	0.883747	LRN_0216	0.818713	PEL65_261	0.906516	PEL66_1149	0.905503	P869_07050	0.902734	LRU_01525	0.904686	LRP_1906	0.893571
GRL1172_272	0.898564	HMPREF0542_10082	0.913339	LRC_RS08340	0.883724	LRN_0401	0.818696	PEL65_2054	0.906013	PEL66_1247	0.904719	P869_07540	0.901222	LRU_00782	0.904265	LRP_402	0.893536
GRL1172_230	0.897930	HMPREF0542_12069	0.912949	LRC_RS09620	0.882628	LRN_0136	0.817994	PEL65_1779	0.905677	PEL66_462	0.903706	P869_01660	0.901180	LRU_02004	0.903937	LRP_1960	0.893184
GRL1172_713	0.897358	HMPREF0542_10604	0.912939	LRC_RS01410	0.882539	LRN_0992	0.817366	PEL65_1838	0.903706	PEL66_902	0.903628	P869_00080	0.900789	LRU_00267	0.902939	LRP_1898	0.892865
GRL1172_1283	0.897052	HMPREF0542_10278	0.912778	LRC_RS08040	0.881724	LRN_0312	0.816562	PEL65_1573	0.903446	PEL66_356	0.903446	P869_03705	0.900380	LRU_01452	0.902722	LRP_1187	0.891759
GRL1172_433	0.896202	HMPREF0542_11514	0.912574	LRC_RS01625	0.881378	LRN_1586	0.816280	PEL65_1697	0.903432	PEL66_1995	0.902525	P869_00680	0.900022	LRU_00008	0.902552	LRP_1031	0.890643
GRL1172_1725	0.895122	HMPREF0542_11197	0.912145	LRC_RS02125	0.880841	LRN_1665	0.815344	PEL65_372	0.901946	PEL66_1559	0.902279	P869_06040	0.899961	LRU_01632	0.902320	LRP_662	0.889996
GRL1172_1092	0.894444	HMPREF0542_10412	0.912047	LRC_RS04890	0.880779	LRN_0421	0.814342	PEL65_182	0.901538	PEL66_737	0.901394	P869_04130	0.899768	LRU_02086	0.901831	LRP_487	0.889721
GRL1172_87	0.893796	HMPREF0542_10714	0.911918	LRC_RS01730	0.880545	LRN_1109	0.809526	PEL65_2047	0.901431	PEL66_943	0.900968	P869_09945	0.899271	LRU_00807	0.901583	LRP_479	0.889543
GRL1172_2103	0.893571	HMPREF0542_10022	0.911791	LRC_RS00455	0.880296	LRN_1279	0.808672	PEL65_1932	0.901394	PEL66_1127	0.900789	P869_09680	0.898851	LRU_00970	0.901472	LRP_186	0.889406
GRL1172_1778	0.893382	HMPREF0542_10040	0.911598	LRC_RS00985	0.880172	LRN_0073	0.808439	PEL65_1071	0.900968	PEL66_1126	0.900728	P869_00075	0.898130	LRU_02145	0.901286	LRP_1606	0.889278
GRL1172_1370	0.891116	HMPREF0542_12225	0.911149	LRC_RS04100	0.879619	LRN_0913	0.808279	PEL65_875	0.900810	PEL66_722	0.900189	P869_07030	0.897874	LRU_00877	0.900754	LRP_1632	0.888949
GRL1172_648	0.891066	HMPREF0542_10711	0.910520	LRC_RS04970	0.879405	LRN_1481	0.807251	PEL65_1343	0.900789	PEL66_358	0.900124	P869_05040	0.897734	LRU_01349	0.900724	LRP_472	0.888441
GRL1172_624	0.889996	HMPREF0542_10324	0.910145	LRC_RS04225	0.879164	LRN_1432	0.806752	PEL65_1948	0.900189	PEL66_1562	0.899987	P869_05305	0.897261	LRU_01129	0.900276	LRP_1661	0.887445
GRL1172_481	0.889932	HMPREF0542_11206	0.910082	LRC_RS00420	0.878734	LRN_1630	0.806708	PEL65_1576	0.900124	PEL66_717	0.899920	P869_02985	0.896925	LRU_01072	0.900183	LRP_1008	0.887140
GRL1172_1302	0.889721	HMPREF0542_11556	0.909862	LRC_RS06560	0.877840	LRN_0069	0.804436	PEL65_375	0.899759	PEL66_779	0.899543	P869_02780	0.896633	LRU_00281	0.899783	LRP_1936	0.886431
GRL1172_1671	0.889610	HMPREF0542_11707	0.909841	LRC_RS04630	0.877703	LRN_0149	0.804356	PEL65_26	0.899372	PEL66_1073	0.899231	P869_00525	0.896435	LRU_00747	0.899776	LRP_796	0.886346
GRL1172_1537	0.889602	HMPREF0542_10478	0.909346	LRC_RS02620	0.877562	LRN_1053	0.800054	PEL65_191	0.898990	PEL66_660	0.898822	P869_02525	0.896364	LRU_00773	0.899737	LRP_378	0.886199
GRL1172_754	0.889117	HMPREF0542_12053	0.908834	LRC_RS09990	0.876862	LRN_0841	0.795046	PEL65_1342	0.898818	PEL66_977	0.898081	P869_08110	0.895176	LRU_01308	0.898981	LRP_1707	0.886043
GRL1172_1294	0.889094	HMPREF0542_11376	0.908626	LRC_RS03470	0.876462	LRN_0450	0.794024	PEL65_596	0.898561	PEL66_883	0.897767	P869_00775	0.894797	LRU_02062	0.898963	LRP_349	0.885728
GRL1172_245	0.888848	HMPREF0542_11754	0.907940	LRC_RS09730	0.875858	LRN_0807	0.793533	PEL65_485	0.898093	PEL66_327	0.897669	P869_01515	0.894723	LRU_00308	0.898123	LRP_768	0.884975
GRL1172_144	0.888615	HMPREF0542_11728	0.907902	LRC_RS10020	0.875129	LRN_0796	0.793265	PEL65_1100	0.897994	PEL66_1715	0.896740	P869_00470	0.894400	LRU_00589	0.897962	LRP_468	0.884706
GRL1172_1287	0.888441	HMPREF0542_11255	0.907513	LRC_RS09720	0.874953	LRN_1152	0.792915	PEL65_451	0.897937	PEL66_2011	0.896726	P869_08845	0.894349	LRU_00978	0.897677	LRP_1400	0.883986
GRL1172_2002	0.888252	HMPREF0542_10504	0.907417	LRC_RS10010	0.874169	LRN_0451	0.790459	PEL65_744	0.897677	PEL66_1938	0.895867	P869_09720	0.894257	LRU_00742	0.897546	LRP_998	0.883514
GRL1172_1273	0.887190	HMPREF0542_11295	0.907238	LRC_RS02715	0.873821	LRN_0139	0.789854	PEL65_1162	0.897669	PEL66_735	0.895624	P869_03510	0.894212	LRU_00518	0.897286	LRP_1170	0.882539
GRL1172_1731	0.886296	HMPREF0542_12205	0.907185	LRC_RS07760	0.873369	LRN_1435	0.788845	PEL65_1319	0.897266	PEL66_74	0.895605	P869_00435	0.894041	LRU_01061	0.896991	LRP_1449	0.882086
GRL1172_887	0.885766	HMPREF0542_11245	0.906977	LRC_RS04045	0.873267	LRN_1425	0.788162	PEL65_1064	0.896996	PEL66_1068	0.895268	P869_02440	0.893692	LRU_00017	0.896578	LRP_605	0.881947
GRL1172_967	0.884963	HMPREF0542_10509	0.906634	LRC_RS03070	0.872802	LRN_1175	0.787640	PEL65_1935	0.895624	PEL66_450	0.893860	P869_01460	0.893161	LRU_01119	0.896435	LRP_735	0.881627
GRL1172_1271	0.884840	HMPREF0542_11340	0.904825	LRC_RS07700	0.872612	LRN_1693	0.784360	PEL65_101	0.895195	PEL66_740	0.893537	P869_09985	0.892649	LRU_00952	0.896122	LRP_804	0.881077
GRL1172_1473	0.884836	HMPREF0542_11666	0.904719	LRC_RS01285	0.871362	LRN_1380	0.783871	PEL65_2055	0.895140	PEL66_727	0.892874	P869_04655	0.891474	LRU_00325	0.896046	LRP_1573	0.880779
GRL1172_747	0.884823	HMPREF0542_12056	0.904509	LRC_RS05275	0.868869	LRN_0056	0.783759	PEL65_1597	0.893903	PEL66_496	0.891968	P869_07045	0.891348	LRU_01027	0.895858	LRP_427	0.880202
GRL1172_738	0.883871	HMPREF0542_10103	0.904305	LRC_RS04110	0.867070	LRN_0112	0.781350	PEL65_1826	0.893860	PEL66_1505	0.891920	P869_10335	0.890136	LRU_01481	0.895721	LRP_426	0.880049
GRL1172_1335	0.883536	HMPREF0542_10713	0.903918	LRC_RS08235	0.866855	LRN_1410	0.780712	PEL65_1690	0.893683	PEL66_871	0.891870	P869_05085	0.889703	LRU_01637	0.894987	LRP_1910	0.879789
GRL1172_1101	0.883471	HMPREF0542_10409	0.903545	LRC_RS08045	0.866397	LRN_0868	0.779852	PEL65_1930	0.893537	PEL66_1255	0.891286	P869_03250	0.889372	LRU_01707	0.894797	LRP_90	0.879101
GRL1172_1408	0.882539	HMPREF0542_11481	0.902745	LRC_RS07675	0.865898	LRN_1629	0.779307	PEL65_1943	0.892874	PEL66_515	0.891283	P869_00520	0.889205	LRU_00770	0.894179	LRP_1854	0.878805
GRL1172_506	0.881969	HMPREF0542_11752	0.902739	LRC_RS08315	0.865847	LRN_1694	0.770787	PEL65_1519	0.892399	PEL66_1931	0.891009	P869_07975	0.889170	LRU_02078	0.893930	LRP_1497	0.878590
GRL1172_1548	0.881661	HMPREF0542_12192	0.902471	LRC_RS04445	0.865844	LRN_1725	0.770694	PEL65_152	0.891968	PEL66_483	0.888566	P869_03365	0.888651	LRU_02140	0.893508	LRP_1590	0.878488
GRL1172_1387	0.880779	HMPREF0542_11734	0.902320	LRC_RS08180	0.864517	LRN_1547	0.770670	PEL65_1012	0.891920	PEL66_734	0.888441	P869_10505	0.888618	LRU_00581	0.892742	LRP_629	0.878376
GRL1172_799	0.880557	HMPREF0542_11282	0.901949	LRC_RS01210	0.864253	LRN_1351	0.769369	PEL65_19	0.891009	PEL66_1840	0.887832	P869_07105	0.888362	LRU_00513	0.892469	LRP_144	0.878301
GRL1172_1446	0.880554	HMPREF0542_12214	0.901934	LRC_RS04020	0.863721	LRN_1196	0.767827	PEL65_1300	0.891009	PEL66_1749	0.887522	P869_03745	0.887916	LRU_01460	0.892139	LRP_1179	0.877895
GRL1172_914	0.880357	HMPREF0542_10565	0.901291	LRC_RS04725	0.863642	LRN_0370	0.765311	PEL65_484	0.890783	PEL66_1848	0.886471	P869_08215	0.886224	LRU_00897	0.892119	LRP_492	0.877371
GRL1172_74	0.880347	HMPREF0542_11357	0.900789	LRC_RS06070	0.863316	LRN_0541	0.762448	PEL65_1859	0.890047	PEL66_1590	0.885261	P869_02580	0.885169	LRU_01594	0.891946	LRP_408	0.877067
GRL1172_1124	0.880202	HMPREF0542_10552	0.899925	LRC_RS09500	0.862750	LRN_1361	0.762348	PEL65_258	0.888803	PEL66_240	0.885111	P869_01475	0.885089	LRU_00184	0.890198	LRP_1741	0.876597
GRL1172_1498	0.879708	HMPREF0542_10204	0.899827	LRC_RS08115	0.861656	LRN_1277	0.759661	PEL65_1472	0.888683	PEL66_297	0.883747	P869_04980	0.884049	LRU_01182	0.889595	LRP_1099	0.876506
GRL1172_1576	0.878965	HMPREF0542_12190	0.899203	LRC_RS10130	0.860534	LRN_1193	0.757860	PEL65_1936	0.888441	PEL66_719	0.883724	P869_02935	0.883967	LRU_01320	0.889428	LRP_1439	0.876467
GRL1172_1202	0.878569	HMPREF0542_10346	0.898851	LRC_RS03675	0.859186	LRN_0971	0.753962	PEL65_1664	0.887832	PEL66_2022	0.883032	P869_09125	0.883210	LRU_01366	0.889399	LRP_1927	0.876060
GRL1172_520	0.878488	HMPREF0542_11296	0.898788	LRC_RS04165	0.858609	LRN_0179	0.752921	PEL65_643	0.886334	PEL66_1237	0.882628	P869_03775	0.883166	LRU_00244	0.889183	LRP_359	0.875197
GRL1172_538	0.878135	HMPREF0542_11859	0.898561	LRC_RS00220	0.857614	LRN_0749	0.750902	PEL65_1782	0.885391	PEL66_530	0.882606	P869_10265	0.883024	LRU_02011	0.888821	LRP_1418	0.874733
GRL1172_1307	0.877371	HMPREF0542_11149	0.898475	LRC_RS08470	0.857297	LRN_1569	0.750323	PEL65_404	0.885261	PEL66_1894	0.882539	P869_05375	0.882664	LRU_01012	0.888202	LRP_633	0.874498
GRL1172_293	0.876597	HMPREF0542_11356	0.897869	LRC_RS05795	0.856220	LRN_0717	0.749671	PEL65_1446	0.885111	PEL66_1033	0.882255	P869_07205	0.882657	LRU_01484	0.887891	LRP_441	0.874492
GRL1172_1147	0.876184	HMPREF0542_10016	0.897863	LRC_RS08350	0.855416	LRN_0582	0.748353	PEL65_1124	0.884669	PEL66_542	0.881724	P869_07950	0.882539	LRU_01983	0.887248	LRP_928	0.874486
GRL1172_1299	0.874800	HMPREF0542_10046	0.897094	LRC_RS00350	0.854368	LRN_0269	0.745287	PEL65_1951	0.883724	PEL66_1418	0.881378	P869_01085	0.882416	LRU_00790	0.885943	LRP_439	0.874105
GRL1172_1134	0.874492	HMPREF0542_11033	0.896658	LRC_RS01550	0.853854	LRN_0476	0.743860	PEL65_628	0.883580	PEL66_1002	0.880841	P869_06875	0.881889	LRU_00874	0.885921	LRP_1378	0.874027
GRL1172_429	0.874027	HMPREF0542_11025	0.896523	LRC_RS01860	0.852230	LRN_1478	0.742066	PEL65_2083	0.883294	PEL66_428	0.880779	P869_08755	0.881246	LRU_01540	0.885716	LRP_1393	0.872365
GRL1172_444	0.872365	HMPREF0542_10619	0.896307	LRC_RS03665	0.851858	LRN_0291	0.739998	PEL65_658	0.883106	PEL66_63	0.880733	P869_09920	0.880599	LRU_01115	0.883605	LRP_884	0.872222
GRL1172_1123	0.871679	HMPREF0542_10506	0.896046	LRC_RS09915	0.850965	LRN_1482	0.738514	PEL65_172	0.882628	PEL66_1750	0.880296	P869_01365	0.880361	LRU_01639	0.883559	LRP_222	0.871633
GRL1172_879	0.870953	HMPREF0542_11393	0.895124	LRC_RS03305	0.850531	LRN_0793	0.736982	PEL65_1882	0.882539	PEL66_600	0.880172	P869_05970	0.880271	LRU_02117	0.883322	LRP_401	0.871608
GRL1172_1890	0.870384	HMPREF0542_11988	0.895098	LRC_RS00760	0.850387	LRN_0638	0.732251	PEL65_887	0.881632	PEL66_459	0.880058	P869_09365	0.880250	LRU_02195	0.883139	LRP_77	0.870784
GRL1172_631	0.869975	HMPREF0542_11536	0.894490	LRC_RS05255	0.849750	LRN_1009	0.729340	PEL65_1370	0.880941	PEL66_1900	0.879492	P869_10260	0.879665	LRU_01608	0.882976	LRP_346	0.870643
GRL1172_1486	0.869932	HMPREF0542_10998	0.894174	LRC_RS06555	0.849709	LRN_0011	0.728762	PEL65_1805	0.880779	PEL66_987	0.879412	P869_10435	0.879430	LRU_00995	0.882870	LRP_508	0.870575
GRL1172_1639	0.869747	HMPREF0542_11682	0.894156	LRC_RS04340	0.849611	LRN_0957	0.728114	PEL65_2020	0.880227	PEL66_444	0.879405	P869_00975	0.878983	LRU_00097	0.882735	LRP_801	0.870247
GRL1172_1323	0.869334	HMPREF0542_10722	0.893270	LRC_RS04790	0.848623	LRN_1456	0.725548	PEL65_1835	0.880058	PEL66_904	0.879164	P869_08090	0.878694	LRU_00576	0.882410	LRP_656	0.869932
GRL1172_535	0.868429	HMPREF0542_10629	0.893181	LRC_RS00445	0.848192	LRN_1533	0.722947	PEL65_222	0.879993	PEL66_1741	0.878734	P869_07590	0.878059	LRU_01122	0.882016	LRP_795	0.869102
GRL1172_1300	0.868206	HMPREF0542_11200	0.892917	LRC_RS09870	0.847784	LRN_1575	0.722300	PEL65_1120	0.879667	PEL66_1106	0.877840	P869_01380	0.877983	LRU_02234	0.881710	LRP_485	0.868206
GRL1172_1414	0.868129	HMPREF0542_11774	0.892611	LRC_RS10095	0.845272	LRN_0894	0.721816	PEL65_1888	0.879492	PEL66_376	0.877703	P869_04325	0.876312	LRU_00304	0.880779	LRP_1164	0.868129
GRL1172_291	0.867032	HMPREF0542_12067	0.892017	LRC_RS05725	0.843679	LRN_0447	0.720073	PEL65_1748	0.879298	PEL66_1844	0.877562	P869_04930	0.875562	LRU_00760	0.880548	LRP_225	0.867882
GRL1172_1964	0.866901	HMPREF0542_10984	0.891962	LRC_RS05170	0.842584	LRN_0068	0.719548	PEL65_1333	0.879164	PEL66_1636	0.876462	P869_09370	0.875514	LRU_00104	0.880260	LRP_668	0.867608
GRL1172_167	0.866423	HMPREF0542_12064	0.891260	LRC_RS02565	0.842172	LRN_0953	0.718276	PEL65_475	0.878761	PEL66_313	0.876325	P869_04465	0.874225	LRU_01616	0.879928	LRP_322	0.867169
GRL1172_171	0.866239	HMPREF0542_10966	0.889917	LRC_RS02740	0.840969	LRN_0694	0.718187	PEL65_1660	0.877562	PEL66_315	0.875858	P869_09100	0.874217	LRU_00817	0.879538	LRP_1305	0.866780
GRL1172_1516	0.865922	HMPREF0542_12063	0.889205	LRC_RS09340	0.839617	LRN_0969	0.712131	PEL65_310	0.877504	PEL66_1867	0.875430	P869_08355	0.873723	LRU_01313	0.879314	LRP_812	0.866185
GRL1172_653	0.865898	HMPREF0542_11923	0.888651	LRC_RS08310	0.839366	LRN_0947	0.711605	PEL65_1639	0.876964	PEL66_2052	0.874474	P869_09655	0.873582	LRU_01722	0.878983	LRP_1444	0.865898
GRL1172_737	0.865514	HMPREF0542_11970	0.888604	LRC_RS08230	0.839304	LRN_0368	0.711323	PEL65_1151	0.876764	PEL66_296	0.874169	P869_03960	0.872664	LRU_00967	0.877607	LRP_1110	0.865589
GRL1172_164	0.865154	HMPREF0542_12048	0.887916	LRC_RS07710	0.838624	LRN_0438	0.706966	PEL65_1783	0.876650	PEL66_2021	0.873856	P869_05680	0.872612	LRU_02005	0.877562	LRP_529	0.865470
GRL1172_717	0.864981	HMPREF0542_10398	0.887902	LRC_RS08175	0.837436	LRN_0364	0.706309	PEL65_1149	0.876325	PEL66_864	0.873267	P869_08430	0.872283	LRU_01786	0.877392	LRP_1038	0.864508
GRL1172_238	0.864508	HMPREF0542_10588	0.887795	LRC_RS07650	0.836935	LRN_1019	0.706085	PEL65_1872	0.876311	PEL66_2073	0.872612	P869_01005	0.871803	LRU_02066	0.877269	LRP_1423	0.863254
GRL1172_1038	0.864328	HMPREF0542_11731	0.887008	LRC_RS09905	0.836858	LRN_1381	0.703845	PEL65_1598	0.875649	PEL66_1699	0.871362	P869_00625	0.871443	LRU_02072	0.877018	LRP_1415	0.862623
GRL1172_1369	0.863419	HMPREF0542_10158	0.886836	LRC_RS09690	0.836621	LRN_0784	0.703749	PEL65_1125	0.874803	PEL66_1833	0.869847	P869_02890	0.869688	LRU_01142	0.876834	LRP_224	0.862587
GRL1172_658	0.863198	HMPREF0542_12008	0.886172	LRC_RS00055	0.836025	LRN_0723	0.697421	PEL65_934	0.874474	PEL66_845	0.869415	P869_04020	0.867650	LRU_00873	0.876514	LRP_1189	0.862400
GRL1172_466	0.862623	HMPREF0542_11164	0.886028	LRC_RS05800	0.835208	LRN_1712	0.697125	PEL65_2114	0.874435	PEL66_507	0.868869	P869_03420	0.867525	LRU_00805	0.876430	LRP_1764	0.861773
GRL1172_315	0.862546	HMPREF0542_11272	0.885408	LRC_RS00590	0.835166	LRN_0819	0.694307	PEL65_109	0.873856	PEL66_299	0.868429	P869_03735	0.867043	LRU_01720	0.874773	LRP_1729	0.860956
GRL1172_184	0.861245	HMPREF0542_12113	0.885246	LRC_RS09660	0.834536	LRN_0605	0.693852	PEL65_1820	0.872791	PEL66_1672	0.867585	P869_07900	0.865827	LRU_00270	0.874566	LRP_789	0.860922
GRL1172_1336	0.861187	HMPREF0542_11642	0.884891	LRC_RS00630	0.833402	LRN_0186	0.691322	PEL65_955	0.872612	PEL66_877	0.867070	P869_01765	0.865385	LRU_01437	0.874371	LRP_1523	0.858708
GRL1172_930	0.861033	HMPREF0542_12051	0.884548	LRC_RS08755	0.830556	LRN_0946	0.690569	PEL65_1861	0.872295	PEL66_1407	0.866918	P869_02980	0.864566	LRU_00108	0.874339	LRP_671	0.858308
GRL1172_936	0.860715	HMPREF0542_10718	0.884411	LRC_RS06925	0.830494	LRN_1033	0.687241	PEL65_1107	0.871159	PEL66_697	0.866855	P869_09870	0.860973	LRU_00041	0.873884	LRP_829	0.857463
GRL1172_1384	0.859539	HMPREF0542_11726	0.883559	LRC_RS02080	0.830211	LRN_1088	0.687226	PEL65_239	0.870628	PEL66_541	0.866397	P869_03730	0.860804	LRU_02276	0.873800	LRP_624	0.856978
GRL1172_1465	0.859071	HMPREF0542_11124	0.883540	LRC_RS06675	0.830105	LRN_0090	0.687015	PEL65_1671	0.869847	PEL66_2078	0.865898	P869_10395	0.860299	LRU_02100	0.871681	LRP_1331	0.855230
GRL1172_1965	0.857046	HMPREF0542_11248	0.883449	LRC_RS08740	0.829213	LRN_0203	0.685310	PEL65_1493	0.869367	PEL66_713	0.865847	P869_07135	0.860197	LRU_01558	0.871491	LRP_1436	0.855161
GRL1172_237	0.856690	HMPREF0542_10417	0.882735	LRC_RS07885	0.827209	LRN_1541	0.684414	PEL65_115	0.869198	PEL66_811	0.865844	P869_07470	0.859739	LRU_01300	0.871443	LRP_493	0.854684
GRL1172_416	0.856686	HMPREF0542_10561	0.882587	LRC_RS00745	0.826148	LRN_1583	0.683687	PEL65_226	0.869168	PEL66_858	0.863721	P869_00495	0.859723	LRU_01106	0.871180	LRP_1948	0.853523
GRL1172_417	0.856553	HMPREF0542_10329	0.882539	LRC_RS07895	0.825767	LRN_1462	0.683397	PEL65_1282	0.869132	PEL66_395	0.863642	P869_05505	0.859321	LRU_01562	0.869318	LRP_1039	0.853239
GRL1172_661	0.856456	HMPREF0542_10781	0.882067	LRC_RS06610	0.825503	LRN_0263	0.681953	PEL65_1595	0.868429	PEL66_1209	0.863316	P869_00345	0.859254	LRU_01479	0.869205	LRP_785	0.852154
GRL1172_71	0.856252	HMPREF0542_11092	0.881710	LRC_RS07250	0.824473	LRN_0442	0.681031	PEL65_378	0.868129	PEL66_1263	0.862750	P869_01195	0.858629	LRU_01109	0.868316	LRP_1511	0.851986
GRL1172_634	0.855820	HMPREF0542_10476	0.880874	LRC_RS01635	0.824444	LRN_1469	0.679803	PEL65_886	0.866397	PEL66_1563	0.862294	P869_01220	0.858563	LRU_00004	0.867799	LRP_591	0.851031
GRL1172_1052	0.854968	HMPREF0542_10530	0.880779	LRC_RS01250	0.824339	LRN_1450	0.679317	PEL65_1698	0.866137	PEL66_271	0.860534	P869_02325	0.857495	LRU_00538	0.867135	LRP_807	0.850716
GRL1172_1308	0.854684	HMPREF0542_11637	0.880698	LRC_RS09920	0.821728	LRN_0367	0.678328	PEL65_856	0.865971	PEL66_1450	0.860331	P869_03780	0.857478	LRU_01635	0.866805	LRP_914	0.850479
GRL1172_471	0.853945	HMPREF0542_11301	0.880599	LRC_RS06545	0.821623	LRN_1416	0.677538	PEL65_960	0.865898	PEL66_972	0.859851	P869_05930	0.856347	LRU_01506	0.866271	LRP_799	0.850252
GRL1172_1431	0.853854	HMPREF0542_10411	0.880260	LRC_RS09585	0.821571	LRN_1215	0.670493	PEL65_1956	0.865847	PEL66_1679	0.859186	P869_03965	0.856291	LRU_00395	0.865827	LRP_967	0.849838
GRL1172_969	0.853596	HMPREF0542_10717	0.879789	LRC_RS08695	0.821175	LRN_1546	0.669643	PEL65_1972	0.865069	PEL66_685	0.859132	P869_03075	0.855945	LRU_02018	0.864508	LRP_387	0.848315
GRL1172_1243	0.852393	HMPREF0542_10546	0.879556	LRC_RS01755	0.821113	LRN_0995	0.668946	PEL65_1499	0.864925	PEL66_1616	0.857614	P869_08585	0.855210	LRU_01275	0.863995	LRP_1652	0.847943
GRL1172_1454	0.851986	HMPREF0542_11191	0.879451	LRC_RS09875	0.820414	LRN_1624	0.667324	PEL65_1506	0.863612	PEL66_749	0.857297	P869_00505	0.855154	LRU_01158	0.862549	LRP_1264	0.847414
GRL1172_1795	0.851897	HMPREF0542_10076	0.879286	LRC_RS09860	0.820290	LRN_0542	0.667190	PEL65_622	0.860929	PEL66_1394	0.857013	P869_06980	0.854503	LRU_00429	0.861576	LRP_39	0.847004
GRL1172_267	0.851823	HMPREF0542_11571	0.878983	LRC_RS08860	0.816826	LRN_0973	0.663178	PEL65_141	0.860708	PEL66_300	0.856649	P869_09200	0.853854	LRU_00777	0.861427	LRP_75	0.845737
GRL1172_610	0.851031	HMPREF0542_10140	0.877910	LRC_RS08525	0.816335	LRN_0905	0.663092	PEL65_290	0.860331	PEL66_1950	0.856220	P869_01080	0.852743	LRU_02198	0.861204	LRP_1459	0.845307
GRL1172_81	0.850796	HMPREF0542_10905	0.877700	LRC_RS04595	0.814677	LRN_1523	0.661845	PEL65_826	0.860277	PEL66_721	0.855416	P869_03125	0.852579	LRU_01532	0.860754	LRP_1309	0.844478
GRL1172_266	0.850737	HMPREF0542_11254	0.877562	LRC_RS02635	0.813985	LRN_1363	0.661821	PEL65_1980	0.860206	PEL66_359	0.854498	P869_03425	0.850842	LRU_01025	0.860659	LRP_1087	0.841066
GRL1172_929	0.850612	HMPREF0542_11060	0.876968	LRC_RS02390	0.811303	LRN_1664	0.659136	PEL65_1908	0.859824	PEL66_1724	0.854368	P869_10680	0.847974	LRU_01143	0.860479	LRP_1539	0.841050
GRL1172_1859	0.850479	HMPREF0542_12043	0.876834	LRC_RS00460	0.811137	LRN_0004	0.648257	PEL65_1979	0.859132	PEL66_891	0.854337	P869_04260	0.846472	LRU_01169	0.859142	LRP_834	0.841030
GRL1172_683	0.849800	HMPREF0542_10508	0.876650	LRC_RS09770	0.811023	LRN_0162	0.646602	PEL65_37	0.858254	PEL66_684	0.853977	P869_05715	0.845144	LRU_02101	0.859134	LRP_455	0.840908
GRL1172_280	0.849303	HMPREF0542_10131	0.876371	LRC_RS04735	0.808636	LRN_1209	0.645398	PEL65_429	0.857615	PEL66_1433	0.853854	P869_04850	0.844018	LRU_01531	0.858632	LRP_939	0.840251
GRL1172_1508	0.849245	HMPREF0542_11573	0.875787	LRC_RS00795	0.808445	LRN_0904	0.645209	PEL65_1922	0.857297	PEL66_2060	0.853450	P869_07770	0.843934	LRU_01280	0.858629	LRP_1344	0.839422
GRL1172_972	0.849051	HMPREF0542_11931	0.875302	LRC_RS00670	0.806935	LRN_1055	0.644043	PEL65_1728	0.856806	PEL66_1824	0.853165	P869_08595	0.843759	LRU_01285	0.858563	LRP_1462	0.838803
GRL1172_2067	0.845150	HMPREF0542_11760	0.874242	LRC_RS00685	0.806892	LRN_0310	0.638465	PEL65_1594	0.856649	PEL66_231	0.852230	P869_10815	0.843596	LRU_02093	0.858312	LRP_433	0.838756
GRL1172_0	0.843660	HMPREF0542_11864	0.874037	LRC_RS08410	0.806752	LRN_1078	0.635865	PEL65_1768	0.856448	PEL66_1677	0.851858	P869_04975	0.843245	LRU_01746	0.857840	LRP_930	0.838031
GRL1172_1931	0.843452	HMPREF0542_10210	0.872612	LRC_RS09765	0.805295	LRN_1343	0.635822	PEL65_1611	0.855945	PEL66_1355	0.850531	P869_03910	0.842810	LRU_00134	0.856188	LRP_1438	0.837473
GRL1172_831	0.842544	HMPREF0542_11997	0.872432	LRC_RS08240	0.803828	LRN_0025	0.635707	PEL65_1949	0.855416	PEL66_649	0.850387	P869_02710	0.842633	LRU_02166	0.855945	LRP_965	0.837337
GRL1172_443	0.842490	HMPREF0542_12196	0.871443	LRC_RS03985	0.803638	LRN_1344	0.632307	PEL65_36	0.854717	PEL66_503	0.849750	P869_08580	0.842613	LRU_01412	0.855786	LRP_1947	0.836375
GRL1172_646	0.841187	HMPREF0542_12027	0.870798	LRC_RS04210	0.803264	LRN_0324	0.628748	PEL65_1577	0.854498	PEL66_1107	0.849709	P869_05035	0.841676	LRU_02020	0.855754	LRP_248	0.836183
GRL1172_209	0.841066	HMPREF0542_11996	0.870248	LRC_RS04850	0.802960	LRN_0626	0.625151	PEL65_459	0.854368	PEL66_926	0.849611	P869_05690	0.841430	LRU_01255	0.854648	LRP_1212	0.835529
GRL1172_551	0.840538	HMPREF0542_12200	0.869610	LRC_RS02810	0.801500	LRN_0566	0.624891	PEL65_737	0.854337	PEL66_174	0.849330	P869_06235	0.841408	LRU_01421	0.854406	LRP_448	0.833990
GRL1172_1581	0.840487	HMPREF0542_11801	0.868721	LRC_RS09580	0.800691	LRN_0646	0.621311	PEL65_376	0.854139	PEL66_409	0.848623	P869_01435	0.841117	LRU_01199	0.854382	LRP_565	0.833229
GRL1172_438	0.840437	HMPREF0542_10249	0.868576	LRC_RS06290	0.800054	LRN_0851	0.619874	PEL65_273	0.853854	PEL66_349	0.847784	P869_10790	0.840631	LRU_01675	0.854310	LRP_1811	0.832710
GRL1172_588	0.840251	HMPREF0542_11827	0.868315	LRC_RS08830	0.799515	LRN_0564	0.615649	PEL65_106	0.853670	PEL66_1832	0.845697	P869_10450	0.838731	LRU_00537	0.854218	LRP_1358	0.832561
GRL1172_408	0.839316	HMPREF0542_10625	0.867941	LRC_RS04490	0.799419	LRN_1134	0.614447	PEL65_942	0.853450	PEL66_485	0.842584	P869_08600	0.838648	LRU_02098	0.853687	LRP_370	0.828861
GRL1172_1266	0.838756	HMPREF0542_12180	0.867650	LRC_RS00765	0.799249	LRN_0890	0.612299	PEL65_1680	0.853165	PEL66_1873	0.840969	P869_10470	0.838027	LRU_00119	0.853601	LRP_1980	0.828574
GRL1172_703	0.838755	HMPREF0542_10050	0.867105	LRC_RS05415	0.797453	LRN_0323	0.609938	PEL65_114	0.851188	PEL66_143	0.840248	P869_06870	0.837008	LRU_01648	0.853296	LRP_13	0.828542
GRL1172_904	0.837788	HMPREF0542_10066	0.866880	LRC_RS06580	0.796781	LRN_0083	0.607074	PEL65_750	0.850737	PEL66_1304	0.839617	P869_01395	0.835884	LRU_02106	0.852777	LRP_1059	0.827972
GRL1172_1448	0.837781	HMPREF0542_10691	0.866573	LRC_RS04560	0.796226	LRN_1790	0.606243	PEL65_1227	0.850531	PEL66_712	0.839366	P869_01445	0.835881	LRU_01135	0.852406	LRP_1549	0.827938
GRL1172_338	0.837313	HMPREF0542_11989	0.866397	LRC_RS05445	0.795273	LRN_0713	0.606183	PEL65_2082	0.849709	PEL66_696	0.839304	P869_07405	0.835717	LRU_00242	0.852374	LRP_507	0.827110
GRL1172_991	0.837054	HMPREF0542_11615	0.866271	LRC_RS07920	0.794954	LRN_0861	0.606015	PEL65_580	0.849619	PEL66_2071	0.838624	P869_01120	0.835552	LRU_00336	0.850745	LRP_457	0.826131
GRL1172_1679	0.836183	HMPREF0542_11498	0.865827	LRC_RS00565	0.794393	LRN_0471	0.605008	PEL65_1318	0.849611	PEL66_13	0.837605	P869_07130	0.834460	LRU_00236	0.849202	LRP_1877	0.824473
GRL1172_926	0.835888	HMPREF0542_11186	0.864818	LRC_RS00280	0.794018	LRN_1341	0.604175	PEL65_1869	0.849491	PEL66_278	0.837254	P869_06310	0.832898	LRU_00871	0.848857	LRP_1205	0.823857
GRL1172_1687	0.835466	HMPREF0542_11241	0.864508	LRC_RS01195	0.792685	LRN_0773	0.601919	PEL65_1865	0.846869	PEL66_2085	0.836935	P869_06835	0.832141	LRU_01306	0.848479	LRP_509	0.823759
GRL1172_541	0.832000	HMPREF0542_11002	0.864127	LRC_RS09645	0.792587	LRN_0024	0.598077	PEL65_216	0.846102	PEL66_357	0.836858	P869_04715	0.829701	LRU_02307	0.847687	LRP_330	0.823158
GRL1172_1258	0.830239	HMPREF0542_10590	0.863399	LRC_RS06110	0.792284	LRN_0183	0.595930	PEL65_1672	0.845697	PEL66_307	0.836621	P869_00725	0.828929	LRU_00027	0.846472	LRP_1216	0.819410
GRL1172_572	0.828861	HMPREF0542_11900	0.862869	LRC_RS00215	0.790023	LRN_0697	0.594564	PEL65_186	0.843865	PEL66_1580	0.836025	P869_09855	0.828511	LRU_01170	0.845635	LRP_89	0.819236
GRL1172_1010	0.828815	HMPREF0542_10606	0.862532	LRC_RS08375	0.785810	LRN_0792	0.593091	PEL65_2093	0.842810	PEL66_1949	0.835208	P869_06790	0.825863	LRU_00566	0.845393	LRP_1534	0.818886
GRL1172_555	0.827389	HMPREF0542_12050	0.861839	LRC_RS00710	0.785692	LRN_1366	0.592889	PEL65_999	0.841643	PEL66_1775	0.835166	P869_07020	0.824846	LRU_01708	0.844195	LRP_450	0.817147
GRL1172_1669	0.827209	HMPREF0542_11591	0.861374	LRC_RS02170	0.784441	LRN_1127	0.592856	PEL65_256	0.841592	PEL66_364	0.834855	P869_06450	0.824781	LRU_01819	0.843934	LRP_1186	0.812475
GRL1172_1322	0.827110	HMPREF0542_12229	0.861112	LRC_RS07960	0.784231	LRN_0242	0.590002	PEL65_1634	0.841420	PEL66_1227	0.834536	P869_04060	0.824473	LRU_01677	0.843759	LRP_73	0.810578
GRL1172_176	0.826992	HMPREF0542_10785	0.860954	LRC_RS02945	0.783759	LRN_1216	0.585512	PEL65_913	0.841119	PEL66_1077	0.834219	P869_09115	0.824444	LRU_00864	0.843226	LRP_1435	0.808827
GRL1172_834	0.826176	HMPREF0542_10978	0.860706	LRC_RS08150	0.781357	LRN_0296	0.581917	PEL65_31	0.840898	PEL66_1784	0.833402	P869_01905	0.824270	LRU_01646	0.843187	LRP_203	0.807677
GRL1172_1933	0.825997	HMPREF0542_10729	0.859851	LRC_RS04040	0.778059	LRN_0120	0.579598	PEL65_1509	0.839851	PEL66_1011	0.831025	P869_02930	0.824215	LRU_01224	0.842887	LRP_96	0.807491
GRL1172_80	0.825797	HMPREF0542_11910	0.859718	LRC_RS08090	0.777767	LRN_1672	0.579559	PEL65_953	0.838624	PEL66_1793	0.830556	P869_04555	0.823347	LRU_00550	0.842810	LRP_347	0.806480
GRL1172_1165	0.824473	HMPREF0542_10060	0.858563	LRC_RS04065	0.777699	LRN_0909	0.576984	PEL65_373	0.838071	PEL66_1796	0.829213	P869_01875	0.823182	LRU_01674	0.842613	LRP_1501	0.806275
GRL1172_1241	0.824278	HMPREF0542_10807	0.857803	LRC_RS04690	0.777318	LRN_1076	0.569057	PEL65_321	0.837402	PEL66_579	0.827209	P869_02700	0.822467	LRU_00065	0.841408	LRP_746	0.805975
GRL1172_73	0.823833	HMPREF0542_12042	0.857137	LRC_RS01490	0.777108	LRN_0130	0.566502	PEL65_967	0.836935	PEL66_652	0.826148	P869_07055	0.821153	LRU_01728	0.840631	LRP_1954	0.802547
GRL1172_1324	0.823759	HMPREF0542_11643	0.856999	LRC_RS05855	0.776974	LRN_1642	0.565878	PEL65_1575	0.836858	PEL66_577	0.825767	P869_05360	0.820596	LRU_01159	0.839597	LRP_802	0.801918
GRL1172_170	0.823375	HMPREF0542_11335	0.856481	LRC_RS05450	0.774585	LRN_0211	0.565262	PEL65_1973	0.836757	PEL66_1096	0.825503	P869_02370	0.817819	LRU_01678	0.838648	LRP_170	0.800054
GRL1172_131	0.822651	HMPREF0542_11285	0.856303	LRC_RS07080	0.774557	LRN_1594	0.562164	PEL65_1095	0.836056	PEL66_1507	0.824473	P869_03480	0.815248	LRU_01200	0.838335	LRP_473	0.799599
GRL1172_685	0.822579	HMPREF0542_10023	0.856227	LRC_RS02540	0.773714	LRN_1645	0.560004	PEL65_393	0.836025	PEL66_1416	0.824444	P869_06630	0.815232	LRU_01273	0.837366	LRP_1855	0.797832
GRL1172_4	0.822120	HMPREF0542_11467	0.856037	LRC_RS05155	0.772178	LRN_0430	0.555786	PEL65_1205	0.835993	PEL66_89	0.823204	P869_01330	0.814600	LRU_01686	0.837023	LRP_1484	0.795926
GRL1172_1032	0.820959	HMPREF0542_10806	0.855945	LRC_RS05630	0.771388	LRN_1246	0.554823	PEL65_1184	0.835596	PEL66_360	0.821728	P869_05765	0.810875	LRU_01574	0.836792	LRP_1064	0.793414
GRL1172_739	0.820341	HMPREF0542_10444	0.855817	LRC_RS02570	0.769234	LRN_1286	0.552704	PEL65_1143	0.835087	PEL66_1245	0.821571	P869_01030	0.807507	LRU_00365	0.835954	LRP_1471	0.793040
GRL1172_119	0.819873	HMPREF0542_10312	0.855564	LRC_RS08325	0.766421	LRN_0413	0.550541	PEL65_1582	0.834855	PEL66_1388	0.821113	P869_07300	0.807013	LRU_01592	0.835894	LRP_806	0.790685
GRL1172_1523	0.819039	HMPREF0542_11195	0.854806	LRC_RS08300	0.760673	LRN_0777	0.548888	PEL65_164	0.834536	PEL66_351	0.820414	P869_00515	0.806752	LRU_01032	0.835552	LRP_1190	0.789880
GRL1172_753	0.816559	HMPREF0542_11708	0.854310	LRC_RS07065	0.757517	LRN_0124	0.546081	PEL65_2064	0.834219	PEL66_1748	0.820341	P869_09430	0.806042	LRU_00621	0.834612	LRP_1315	0.789188
GRL1172_539	0.815788	HMPREF0542_10092	0.854308	LRC_RS02090	0.757174	LRN_0843	0.544415	PEL65_110	0.832440	PEL66_346	0.820290	P869_08420	0.805839	LRU_01123	0.834294	LRP_995	0.784703
GRL1172_1126	0.815344	HMPREF0542_11336	0.854218	LRC_RS03995	0.755224	LRN_1275	0.543180	PEL65_502	0.831801	PEL66_1901	0.819594	P869_08715	0.805797	LRU_01245	0.834068	LRP_386	0.784420
GRL1172_791	0.815232	HMPREF0542_11935	0.853388	LRC_RS05750	0.753258	LRN_1257	0.529850	PEL65_510	0.831535	PEL66_8	0.819361	P869_09990	0.805443	LRU_00875	0.833907	LRP_596	0.784017
GRL1172_997	0.811561	HMPREF0542_11240	0.853047	LRC_RS04715	0.749432	LRN_1427	0.529319	PEL65_673	0.831025	PEL66_119	0.816826	P869_02820	0.804926	LRU_01944	0.833378	LRP_1801	0.782875
GRL1172_233	0.811186	HMPREF0542_10727	0.850985	LRC_RS00925	0.748424	LRN_0320	0.529155	PEL65_1014	0.824473	PEL66_763	0.816335	P869_09285	0.804494	LRU_00979	0.833289	LRP_470	0.782565
GRL1172_70	0.808827	HMPREF0542_10167	0.850815	LRC_RS09265	0.747005	LRN_1317	0.528616	PEL65_664	0.824135	PEL66_931	0.814677	P869_09260	0.804355	LRU_01303	0.832472	LRP_1647	0.781856
GRL1172_1541	0.808566	HMPREF0542_10596	0.849929	LRC_RS02155	0.746415	LRN_0514	0.527344	PEL65_1770	0.823512	PEL66_44	0.814668	P869_03415	0.803828	LRU_01139	0.832036	LRP_379	0.781042
GRL1172_1201	0.808453	HMPREF0542_11101	0.849296	LRC_RS01520	0.745287	LRN_0259	0.526232	PEL65_374	0.822301	PEL66_243	0.811303	P869_08685	0.802080	LRU_01089	0.831215	LRP_1379	0.779659
GRL1172_1988	0.807677	HMPREF0542_11702	0.849172	LRC_RS00970	0.744556	LRN_0108	0.525057	PEL65_906	0.821931	PEL66_1751	0.811137	P869_03490	0.801574	LRU_01443	0.830281	LRP_549	0.778744
GRL1172_814	0.805901	HMPREF0542_10083	0.848524	LRC_RS05660	0.743979	LRN_0794	0.524226	PEL65_911	0.821797	PEL66_324	0.811023	P869_01640	0.801515	LRU_01044	0.830082	LRP_738	0.778480
GRL1172_1960	0.804758	HMPREF0542_10348	0.848479	LRC_RS03325	0.743937	LRN_0910	0.522950	PEL65_1578	0.821728	PEL66_691	0.809827	P869_09615	0.800054	LRU_02209	0.830013	LRP_422	0.775834
GRL1172_548	0.804699	HMPREF0542_11802	0.848307	LRC_RS07185	0.743899	LRN_1269	0.519740	PEL65_180	0.821571	PEL66_238	0.808797	P869_01385	0.796818	LRU_01943	0.826582	LRP_1799	0.775435
GRL1172_2048	0.804366	HMPREF0542_10489	0.846472	LRC_RS01080	0.743694	LRN_0114	0.516966	PEL65_1187	0.820707	PEL66_397	0.808636	P869_00590	0.794884	LRU_01459	0.826014	LRP_124	0.773769
GRL1172_768	0.801496	HMPREF0542_10341	0.846223	LRC_RS03990	0.743464	LRN_1357	0.514947	PEL65_577	0.820583	PEL66_667	0.806935	P869_08040	0.794684	LRU_01634	0.825838	LRP_1159	0.771324
GRL1172_696	0.800587	HMPREF0542_11311	0.845393	LRC_RS07035	0.743391	LRN_0814	0.514186	PEL65_1181	0.820290	PEL66_664	0.806892	P869_09375	0.794618	LRU_00194	0.825477	LRP_1499	0.770393
GRL1172_2017	0.800054	HMPREF0542_11706	0.843759	LRC_RS04535	0.742502	LRN_0996	0.511604	PEL65_1889	0.819594	PEL66_733	0.806752	P869_05890	0.793824	LRU_00345	0.825367	LRP_490	0.770002
GRL1172_1340	0.799990	HMPREF0542_10008	0.843729	LRC_RS08620	0.741928	LRN_0254	0.511238	PEL65_1957	0.818951	PEL66_322	0.805295	P869_00390	0.792284	LRU_01889	0.825338	LRP_298	0.766304
GRL1172_1288	0.799599	HMPREF0542_12013	0.843329	LRC_RS00715	0.741724	LRN_0271	0.503554	PEL65_482	0.817749	PEL66_151	0.804492	P869_02630	0.792262	LRU_01688	0.824740	LRP_1367	0.765867
GRL1172_1118	0.796856	HMPREF0542_11325	0.842810	LRC_RS08555	0.735770	LRN_0545	0.501946	PEL65_1117	0.817188	PEL66_698	0.803828	P869_00535	0.791743	LRU_01157	0.824546	LRP_551	0.765817
GRL1172_1127	0.796657	HMPREF0542_10872	0.842198	LRC_RS02185	0.732738	LRN_0576	0.500093	PEL65_1273	0.816826	PEL66_852	0.803638	P869_00210	0.791561	LRU_02297	0.824479	LRP_1968	0.765553
GRL1172_1064	0.795118	HMPREF0542_10449	0.841408	LRC_RS00440	0.731040	TOTAL: 526 SecP hits		PEL65_1895	0.816335	PEL66_901	0.803264	P869_08670	0.791434	LRU_00684	0.824473	LRP_537	0.765009
GRL1172_984	0.793734	HMPREF0542_11888	0.840969	LRC_RS04905	0.729394			PEL65_1742	0.814677	PEL66_420	0.802960	P869_05925	0.791062	LRU_00748	0.823403	LRP_480	0.764409
GRL1172_1535	0.793265	HMPREF0542_11792	0.840692	LRC_RS05680	0.728114			PEL65_1478	0.813573	PEL66_2069	0.801380	P869_00540	0.788515	LRU_01454	0.820822	LRP_767	0.763434
GRL1172_411	0.792991	HMPREF0542_11565	0.840631	LRC_RS08905	0.726655			PEL65_344	0.812907	PEL66_1246	0.800691	P869_04405	0.787615	LRU_00707	0.820565	LRP_1565	0.763424
GRL1172_853	0.791674	HMPREF0542_12078	0.839702	LRC_RS02665	0.726599			PEL65_1289	0.812394	PEL66_1165	0.800054	P869_03710	0.786781	LRU_00324	0.820219	LRP_334	0.763346
GRL1172_701	0.791140	HMPREF0542_10122	0.839679	LRC_RS03980	0.724220			PEL65_1443	0.811303	PEL66_126	0.799515	P869_09820	0.786685	LRU_01683	0.818017	LRP_333	0.761669
GRL1172_990	0.791136	HMPREF0542_11696	0.838280	LRC_RS06000	0.724072			PEL65_565	0.811099	PEL66_803	0.799419	P869_08210	0.786662	LRU_01424	0.817524	LRP_495	0.761052
GRL1172_3	0.789923	HMPREF0542_12072	0.837870	LRC_RS08085	0.723924			PEL65_1160	0.811023	PEL66_648	0.799249	P869_06935	0.782807	LRU_01188	0.817445	LRP_1634	0.758377
GRL1172_736	0.789880	HMPREF0542_11895	0.835552	LRC_RS00965	0.720909			PEL65_145	0.809056	PEL66_2030	0.797453	P869_05320	0.781291	LRU_00753	0.816909	LRP_1361	0.756769
GRL1172_1006	0.785395	HMPREF0542_10029	0.834658	LRC_RS07855	0.718418			PEL65_1604	0.808797	PEL66_1102	0.796781	P869_03715	0.780374	LRU_00994	0.815848	LRP_818	0.755897
GRL1172_231	0.783827	HMPREF0542_10178	0.834349	LRC_RS02940	0.718360			PEL65_220	0.807537	PEL66_456	0.796650	P869_03975	0.779976	LRU_00362	0.815635	LRP_1294	0.755367
GRL1172_422	0.783699	HMPREF0542_10313	0.833517	LRC_RS02150	0.716799			PEL65_1158	0.807289	PEL66_936	0.796226	P869_03940	0.779639	LRU_02315	0.815232	LRP_910	0.754539
GRL1172_1285	0.782565	HMPREF0542_11709	0.833290	LRC_RS08165	0.711371			PEL65_1937	0.806752	PEL66_2023	0.795273	P869_07025	0.779146	LRU_00154	0.815174	LRP_82	0.753452
GRL1172_679	0.781856	HMPREF0542_12026	0.833171	LRC_RS08700	0.710933			PEL65_322	0.806043	PEL66_572	0.794954	P869_03790	0.774834	LRU_01478	0.814344	LRP_737	0.752557
GRL1172_958	0.780999	HMPREF0542_11673	0.832873	LRC_RS03635	0.706770			PEL65_700	0.804253	PEL66_1708	0.794018	P869_00840	0.774557	LRU_00961	0.813436	LRP_852	0.751150
GRL1172_1259	0.779783	HMPREF0542_11670	0.832518	LRC_RS03875	0.706131			PEL65_352	0.803456	PEL66_1615	0.793837	P869_03385	0.774236	LRU_00880	0.813095	LRP_1908	0.750393
GRL1172_1855	0.778556	HMPREF0542_11841	0.831215	LRC_RS04670	0.705848			PEL65_727	0.803264	PEL66_2016	0.792816	P869_05145	0.771353	LRU_02104	0.811184	LRP_1260	0.749310
GRL1172_101	0.778480	HMPREF0542_11625	0.830421	LRC_RS06300	0.704002			PEL65_1797	0.802960	PEL66_969	0.792685	P869_04645	0.770666	LRU_00768	0.809912	LRP_982	0.748842
GRL1172_1967	0.778290	HMPREF0542_10212	0.830186	LRC_RS02785	0.703411			PEL65_486	0.802234	PEL66_1231	0.792587	P869_03765	0.769042	LRU_00896	0.809444	LRP_808	0.748331
GRL1172_1403	0.776331	HMPREF0542_12134	0.830009	LRC_RS02460	0.702899			PEL65_951	0.801380	PEL66_1201	0.792284	P869_09440	0.767168	LRU_01898	0.808307	LRP_1254	0.747387
GRL1172_323	0.775435	HMPREF0542_10768	0.829748	LRC_RS02815	0.702681			PEL65_581	0.800919	PEL66_1778	0.791731	P869_03870	0.763785	LRU_00038	0.807374	LRP_712	0.747275
GRL1172_1752	0.773769	HMPREF0542_11806	0.827837	LRC_RS04665	0.699236			PEL65_181	0.800691	PEL66_644	0.791129	P869_10370	0.762611	LRU_00785	0.806711	LRP_787	0.746796
GRL1172_552	0.773755	HMPREF0542_10041	0.827254	LRC_RS03855	0.697225			PEL65_781	0.800054	PEL66_121	0.788234	P869_06110	0.762302	LRU_01175	0.806135	LRP_617	0.746441
GRL1172_1305	0.772750	HMPREF0542_11677	0.825092	LRC_RS05260	0.694463			PEL65_1044	0.799784	PEL66_2024	0.787293	P869_03205	0.761039	LRU_01519	0.805839	LRP_1738	0.746383
GRL1172_1419	0.771324	HMPREF0542_10019	0.824846	LRC_RS00605	0.692935			PEL65_712	0.799563	PEL66_726	0.785810	P869_02745	0.760157	LRU_02267	0.804494	LRP_1692	0.746131
GRL1172_439	0.769999	HMPREF0542_11693	0.824740	LRC_RS09170	0.692638			PEL65_1137	0.799515	PEL66_659	0.785692	P869_10540	0.758198	LRU_00591	0.804401	LRP_976	0.745432
GRL1172_1755	0.767827	HMPREF0542_12172	0.824473	LRC_RS05625	0.690569			PEL65_1504	0.798406	PEL66_1109	0.784482	P869_04310	0.755622	LRU_00879	0.803668	LRP_1153	0.745287
GRL1172_1041	0.767104	HMPREF0542_11698	0.821424	LRC_RS01495	0.688870			PEL65_2087	0.796781	PEL66_563	0.784231	P869_06550	0.754951	LRU_00957	0.802234	LRP_356	0.744611
GRL1172_2090	0.766657	HMPREF0542_10700	0.821188	LRC_RS03105	0.688826			PEL65_1996	0.796226	PEL66_169	0.783759	P869_05400	0.752029	LRU_01213	0.801959	LRP_546	0.744209
GRL1172_1382	0.766304	HMPREF0542_10263	0.819799	LRC_RS05435	0.688825			PEL65_442	0.794018	PEL66_1828	0.782679	P869_05365	0.751594	LRU_01178	0.800436	LRP_1323	0.743860
GRL1172_1295	0.764409	HMPREF0542_12000	0.819798	LRC_RS08450	0.687941			PEL65_751	0.793350	PEL66_863	0.778059	P869_01825	0.749368	LRU_01435	0.799515	LRP_1136	0.743706
GRL1172_1395	0.763424	HMPREF0542_11280	0.817957	LRC_RS05740	0.687806			PEL65_1419	0.793058	PEL66_869	0.777699	P869_06660	0.748842	LRU_01323	0.799313	LRP_454	0.743674
GRL1172_325	0.762145	HMPREF0542_11176	0.817937	LRC_RS03465	0.685756			PEL65_167	0.792587	PEL66_1445	0.777108	P869_03650	0.748045	LRU_01420	0.797993	LRP_1470	0.742779
GRL1172_1310	0.761052	HMPREF0542_11848	0.817729	LRC_RS00940	0.683031			PEL65_1490	0.791757	PEL66_1936	0.776974	P869_00105	0.747574	LRU_00197	0.797826	LRP_229	0.741483
GRL1172_1600	0.760776	HMPREF0542_11190	0.817529	LRC_RS08835	0.681098			PEL65_585	0.791232	PEL66_879	0.776637	P869_00860	0.747207	LRU_00375	0.797457	LRP_127	0.740518
GRL1172_716	0.760569	HMPREF0542_11686	0.817261	LRC_RS06185	0.679244			PEL65_428	0.790023	PEL66_1471	0.774557	P869_10195	0.746978	LRU_01976	0.795212	LRP_414	0.740445
GRL1172_1560	0.760322	HMPREF0542_10012	0.816281	LRC_RS08850	0.679022			PEL65_2080	0.787946	PEL66_553	0.773372	P869_04560	0.746564	LRU_02099	0.795173	LRP_1222	0.739637
GRL1172_1030	0.760280	HMPREF0542_11762	0.815465	LRC_RS07165	0.674240			PEL65_1630	0.787890	PEL66_482	0.772178	P869_09230	0.745287	LRU_01576	0.793130	LRP_47	0.734865
GRL1172_479	0.758377	HMPREF0542_12071	0.815430	LRC_RS01710	0.673606			PEL65_1833	0.785879	PEL66_431	0.771962	P869_01015	0.743466	LRU_00795	0.792562	LRP_718	0.734054
GRL1172_1372	0.758235	HMPREF0542_10090	0.815232	LRC_RS00910	0.672699			PEL65_1944	0.785810	PEL66_1983	0.771388	P869_01780	0.742560	LRU_00437	0.792284	LRP_350	0.731777
GRL1172_158	0.757401	HMPREF0542_11940	0.815161	LRC_RS09030	0.672497			PEL65_570	0.785459	PEL66_1801	0.770871	P869_04665	0.740229	LRU_01166	0.792061	LRP_1185	0.731040
GRL1172_2	0.757133	HMPREF0542_12232	0.814600	LRC_RS09880	0.669081			PEL65_1502	0.784329	PEL66_748	0.770120	P869_07895	0.736720	LRU_01711	0.791743	LRP_1018	0.729335
GRL1172_159	0.755979	HMPREF0542_11169	0.814044	LRC_RS05760	0.668255			PEL65_898	0.782832	PEL66_715	0.766421	P869_10715	0.736169	LRU_02176	0.791337	LRP_1276	0.728130
GRL1172_1863	0.754539	HMPREF0542_11665	0.813628	LRC_RS08330	0.667094			PEL65_1676	0.782679	PEL66_1808	0.765703	P869_07795	0.735231	LRU_00245	0.790396	LRP_722	0.728114
GRL1172_792	0.754446	HMPREF0542_10021	0.812950	LRC_RS10135	0.666890			PEL65_1476	0.777235	PEL66_1947	0.764245	P869_08710	0.731788	LRU_01418	0.790049	LRP_672	0.727606
GRL1172_866	0.754308	HMPREF0542_10134	0.812652	LRC_RS09110	0.666625			PEL65_285	0.777108	PEL66_326	0.761800	P869_04380	0.731098	LRU_01347	0.789739	LRP_1576	0.726832
GRL1172_152	0.752619	HMPREF0542_11185	0.812311	LRC_RS00570	0.664651			PEL65_24	0.776974	PEL66_331	0.761271	P869_06625	0.729496	LRU_00278	0.788529	LRP_1507	0.725380
GRL1172_100	0.752557	HMPREF0542_11732	0.810682	LRC_RS07190	0.663279			PEL65_46	0.776269	PEL66_710	0.760673	P869_00750	0.729013	LRU_01861	0.787713	LRP_1027	0.724722
GRL1172_1093	0.752497	HMPREF0542_10382	0.808307	LRC_RS05420	0.663092			PEL65_1459	0.775073	PEL66_1307	0.757892	P869_07250	0.728114	LRU_01566	0.787215	LRP_613	0.724657
GRL1172_787	0.751602	HMPREF0542_11644	0.807987	LRC_RS03880	0.662702			PEL65_975	0.774557	PEL66_1468	0.757517	P869_09295	0.727319	LRU_01712	0.786942	LRP_1602	0.721628
GRL1172_1595	0.750493	HMPREF0542_10479	0.807374	LRC_RS08520	0.662519			PEL65_889	0.773372	PEL66_1009	0.757174	P869_07685	0.726108	LRU_01440	0.786862	LRP_676	0.721485
GRL1172_785	0.748842	HMPREF0542_10944	0.807329	LRC_RS04240	0.661439			PEL65_1348	0.772367	PEL66_854	0.755224	P869_00755	0.725150	LRU_01130	0.786781	LRP_584	0.720688
GRL1172_558	0.748045	HMPREF0542_11441	0.805975	LRC_RS08855	0.658952			PEL65_1075	0.772217	PEL66_1959	0.753258	P869_04125	0.724343	LRU_01787	0.784845	LRP_1933	0.719320
GRL1172_290	0.746383	HMPREF0542_11603	0.805839	LRC_RS03960	0.658265			PEL65_1858	0.772178	PEL66_263	0.751159	P869_06650	0.722929	LRU_01899	0.784199	LRP_885	0.719193
GRL1172_1532	0.746007	HMPREF0542_11672	0.802818	LRC_RS04575	0.658068			PEL65_71	0.771388	PEL66_613	0.748424	P869_01060	0.719741	LRU_00535	0.783219	LRP_1913	0.717360
GRL1172_332	0.745369	HMPREF0542_11018	0.802759	LRC_RS00835	0.656658			PEL65_343	0.770854	PEL66_608	0.748045	P869_07270	0.718276	LRU_02202	0.783213	LRP_1711	0.717099
GRL1172_1425	0.745287	HMPREF0542_11938	0.801002	LRC_RS04675	0.656454			PEL65_1923	0.770120	PEL66_1132	0.747574	P869_02725	0.717944	LRU_00917	0.782807	LRP_1821	0.716583
GRL1172_31	0.744235	HMPREF0542_10279	0.800935	LRC_RS10070	0.655534			PEL65_1045	0.769522	PEL66_26	0.747005	P869_01715	0.716533	LRU_00313	0.782075	LRP_1823	0.712131
GRL1172_1104	0.744065	HMPREF0542_11830	0.800156	LRC_RS05015	0.654368			PEL65_1954	0.769402	PEL66_1883	0.746868	P869_08865	0.715578	LRU_00332	0.780779	LRP_1036	0.711354
GRL1172_852	0.741465	HMPREF0542_11409	0.800054	LRC_RS09375	0.650011			PEL65_1971	0.768210	PEL66_1856	0.746577	P869_01420	0.713167	LRU_00196	0.780090	LRP_961	0.710326
GRL1172_134	0.740445	HMPREF0542_11020	0.798720	LRC_RS06620	0.647904			PEL65_1002	0.767229	PEL66_996	0.746415	P869_04475	0.712264	LRU_02167	0.779620	LRP_237	0.709068
GRL1172_1924	0.735885	HMPREF0542_11590	0.797553	LRC_RS08060	0.647295			PEL65_1141	0.765208	PEL66_1439	0.745287	P869_06765	0.711460	LRU_00769	0.779146	LRP_375	0.708535
GRL1172_2059	0.734865	HMPREF0542_12248	0.796768	LRC_RS06460	0.647151			PEL65_35	0.764245	PEL66_604	0.744556	P869_07180	0.709797	LRU_00628	0.778757	LRP_1334	0.707621
GRL1172_337	0.734631	HMPREF0542_12028	0.796130	LRC_RS09445	0.643286			PEL65_1986	0.761414	PEL66_1977	0.743979	P869_07190	0.708732	LRU_02114	0.777235	LRP_321	0.707191
GRL1172_368	0.734054	HMPREF0542_10004	0.794891	LRC_RS00500	0.640630			PEL65_1166	0.761271	PEL66_1359	0.743937	P869_03045	0.707563	LRU_02261	0.777108	LRP_1044	0.705753
GRL1172_562	0.732917	HMPREF0542_11522	0.793494	LRC_RS01735	0.637604			PEL65_1959	0.760673	PEL66_942	0.743694	P869_03255	0.705630	LRU_00479	0.776892	LRP_948	0.704896
GRL1172_809	0.732285	HMPREF0542_10897	0.793484	LRC_RS06980	0.636929			PEL65_818	0.760468	PEL66_1462	0.743391	P869_08125	0.704266	LRU_02024	0.776842	LRP_850	0.704331
GRL1172_740	0.731040	HMPREF0542_10240	0.793467	LRC_RS06885	0.634315			PEL65_972	0.757517	PEL66_615	0.743288	P869_10175	0.703647	LRU_00647	0.774557	LRP_172	0.704002
GRL1172_1172	0.730560	HMPREF0542_11957	0.793140	LRC_RS07145	0.632608			PEL65_671	0.757174	PEL66_393	0.742906	P869_10325	0.703059	LRU_01605	0.774055	LRP_1100	0.703271
GRL1172_1613	0.729661	HMPREF0542_12062	0.792767	LRC_RS03680	0.631591			PEL65_481	0.756172	PEL66_789	0.741928	P869_03635	0.701687	LRU_01111	0.771542	LRP_1937	0.702820
GRL1172_1191	0.729300	HMPREF0542_11459	0.792284	LRC_RS07865	0.628652			PEL65_1222	0.751155	PEL66_388	0.741418	P869_05785	0.699166	LRU_01140	0.770712	LRP_383	0.702529
GRL1172_1785	0.728538	HMPREF0542_11581	0.791743	LRC_RS03220	0.626398			PEL65_1541	0.750668	PEL66_794	0.739952	P869_05995	0.699022	LRU_02081	0.769860	LRP_545	0.701240
GRL1172_511	0.728437	HMPREF0542_11580	0.790415	LRC_RS00755	0.625670			PEL65_864	0.749368	PEL66_769	0.735770	P869_02540	0.698064	LRU_02038	0.768273	LRP_1231	0.700479
GRL1172_364	0.728114	HMPREF0542_10038	0.790283	LRC_RS01105	0.622466			PEL65_1383	0.748424	PEL66_1495	0.735353	P869_08915	0.696257	LRU_01385	0.768083	LRP_272	0.699265
GRL1172_348	0.728086	HMPREF0542_10152	0.789875	LRC_RS06695	0.621723			PEL65_1378	0.748045	PEL66_990	0.732738	P869_03630	0.695133	LRU_01083	0.765509	LRP_1097	0.697839
GRL1172_638	0.727606	HMPREF0542_11236	0.787303	LRC_RS03915	0.621519			PEL65_1070	0.747094	PEL66_1250	0.731269	P869_08615	0.695038	LRU_00447	0.764661	LRP_489	0.697320
GRL1172_770	0.727426	HMPREF0542_12055	0.786781	LRC_RS02325	0.621038			PEL65_652	0.746415	PEL66_1747	0.731040	P869_03295	0.693712	LRU_01010	0.760915	LRP_711	0.695472
GRL1172_1412	0.726903	HMPREF0542_11714	0.783253	LRC_RS03975	0.612949			PEL65_279	0.745287	PEL66_1973	0.728114	P869_09425	0.693141	LRU_00749	0.760849	LRP_825	0.694250
GRL1172_938	0.726696	HMPREF0542_12116	0.782807	LRC_RS05335	0.612299			PEL65_65	0.743979	PEL66_110	0.726655	P869_07305	0.690569	LRU_01181	0.758448	LRP_887	0.693852
GRL1172_1556	0.724657	HMPREF0542_10522	0.782075	LRC_RS00875	0.610774			PEL65_2004	0.743391	PEL66_1855	0.726599	P869_09255	0.688870	LRU_01650	0.756934	LRP_530	0.693039
GRL1172_1889	0.719193	HMPREF0542_10725	0.781613	LRC_RS01660	0.610285			PEL65_873	0.742453	PEL66_851	0.724220	P869_10645	0.688550	LRU_01350	0.755649	LRP_810	0.691251
GRL1172_1531	0.718381	HMPREF0542_10728	0.781128	LRC_RS06415	0.610090			PEL65_300	0.742154	PEL66_531	0.723924	P869_07435	0.688541	LRU_01254	0.752956	LRP_207	0.690469
GRL1172_755	0.717500	HMPREF0542_11338	0.781049	LRC_RS04185	0.607966			PEL65_252	0.741979	PEL66_1964	0.722028	P869_06795	0.687761	LRU_02299	0.750778	LRP_1158	0.688870
GRL1172_2096	0.717360	HMPREF0542_11519	0.780950	LRC_RS01670	0.607621			PEL65_1761	0.741418	PEL66_172	0.718360	P869_02885	0.685756	LRU_01450	0.750568	LRP_1673	0.687831
GRL1172_239	0.711354	HMPREF0542_10855	0.780441	LRC_RS00735	0.604687			PEL65_516	0.738039	PEL66_997	0.716799	P869_02695	0.685674	LRU_01828	0.749834	LRP_63	0.687241
GRL1172_1832	0.710141	HMPREF0542_12054	0.780374	LRC_RS03950	0.604218			PEL65_632	0.737701	PEL66_993	0.715865	P869_10685	0.685525	LRU_02134	0.749399	LRP_1780	0.686504
GRL1172_577	0.708535	HMPREF0542_10754	0.780115	LRC_RS06800	0.599861			PEL65_1900	0.735770	PEL66_193	0.714302	P869_10045	0.684879	LRU_02322	0.748842	LRP_1490	0.683397
GRL1172_2101	0.707787	HMPREF0542_10018	0.779146	LRC_RS10195	0.598077			PEL65_1379	0.735724	PEL66_672	0.714271	P869_04710	0.680184	LRU_02059	0.748135	LRP_369	0.682980
GRL1172_880	0.707191	HMPREF0542_10373	0.777712	LRC_RS00950	0.595930			PEL65_1482	0.735197	PEL66_305	0.711387	P869_00665	0.679804	LRU_01612	0.747782	LRP_1267	0.682151
GRL1172_1623	0.706966	HMPREF0542_11065	0.777108	LRC_RS09685	0.595010			PEL65_1650	0.735145	PEL66_682	0.711371	P869_00085	0.679707	LRU_00902	0.745482	LRP_1979	0.681127
GRL1172_2015	0.704002	HMPREF0542_11158	0.777038	LRC_RS02355	0.594813			PEL65_1786	0.733832	PEL66_1807	0.710933	P869_00325	0.678059	LRU_02255	0.745287	LRP_430	0.679932
GRL1172_350	0.701222	HMPREF0542_10666	0.774557	LRC_RS03485	0.592425			PEL65_646	0.732738	PEL66_1669	0.706770	P869_01565	0.677507	LRU_01110	0.744611	LRP_81	0.677160
GRL1172_718	0.700994	HMPREF0542_11918	0.774236	LRC_RS01450	0.591715			PEL65_1458	0.731406	PEL66_830	0.706131	P869_03760	0.675338	LRU_01959	0.744488	LRP_147	0.670189
GRL1172_830	0.699852	HMPREF0542_12045	0.772481	LRC_RS02100	0.587979			PEL65_1529	0.731289	PEL66_384	0.705848	P869_05780	0.674885	LRU_00644	0.743465	LRP_979	0.664184
GRL1172_808	0.698521	HMPREF0542_11983	0.771149	LRC_RS06655	0.587197			PEL65_1808	0.729394	PEL66_1163	0.704002	P869_04110	0.673667	LRU_00542	0.742626	LRP_1819	0.663178
GRL1172_1984	0.697251	HMPREF0542_11209	0.770938	LRC_RS04880	0.586519			PEL65_61	0.728114	PEL66_1882	0.703411	P869_04155	0.673298	LRU_00378	0.742560	LRP_382	0.663092
GRL1172_375	0.695472	HMPREF0542_10633	0.769557	LRC_RS07410	0.581653			PEL65_1102	0.719885	PEL66_958	0.703111	P869_07575	0.672777	LRU_01885	0.742405	LRP_556	0.662298
GRL1172_1420	0.688870	HMPREF0542_11175	0.767611	LRC_RS01020	0.580959			PEL65_550	0.719405	PEL66_257	0.702899	P869_05395	0.671963	LRU_01020	0.740500	LRP_1892	0.661845
GRL1172_2037	0.687241	HMPREF0542_11283	0.767100	LRC_RS04015	0.580555			PEL65_653	0.716799	PEL66_1887	0.702681	P869_04425	0.671572	LRU_02232	0.739998	LRP_555	0.660005
GRL1172_1304	0.686929	HMPREF0542_11331	0.767040	LRC_RS00530	0.577080			PEL65_1121	0.713634	PEL66_9	0.702114	P869_10625	0.670333	LRU_00638	0.735506	LRP_1253	0.652948
GRL1172_1706	0.684885	HMPREF0542_10690	0.763295	LRC_RS08500	0.576222			PEL65_1756	0.712282	PEL66_10	0.700596	P869_00925	0.669802	LRU_01815	0.735231	LRP_1210	0.652343
GRL1172_172	0.684784	HMPREF0542_11521	0.762921	LRC_RS03570	0.575558			PEL65_1982	0.711371	PEL66_1985	0.699854	P869_09095	0.668706	LRU_01422	0.731517	LRP_675	0.650346
GRL1172_571	0.682980	HMPREF0542_10303	0.762528	LRC_RS01850	0.574909			PEL65_364	0.710199	PEL66_383	0.699236	P869_07410	0.661947	LRU_01904	0.731098	LRP_754	0.649183
GRL1172_264	0.682171	HMPREF0542_10724	0.759923	LRC_RS00325	0.574031			PEL65_366	0.708593	PEL66_504	0.694463	P869_09490	0.659465	LRU_02136	0.728983	LRP_614	0.648178
GRL1172_241	0.671126	HMPREF0542_10683	0.759259	LRC_RS01795	0.570095			PEL65_1566	0.706618	PEL66_1779	0.692935	P869_09975	0.655569	LRU_01794	0.728387	LRP_1373	0.645039
GRL1172_482	0.670328	HMPREF0542_12040	0.757511	LRC_RS04180	0.568957			PEL65_1420	0.706557	PEL66_52	0.692638	P869_01095	0.655226	LRU_00143	0.728114	LRP_1114	0.642866
GRL1172_939	0.668346	HMPREF0542_10642	0.755500	LRC_RS00510	0.568853			PEL65_779	0.704002	PEL66_1444	0.688870	P869_03550	0.651579	LRU_01449	0.727369	LRP_955	0.642658
GRL1172_561	0.665951	HMPREF0542_11986	0.751061	LRC_RS00610	0.558752			PEL65_1085	0.703111	PEL66_1315	0.688826	P869_06555	0.650382	LRU_00496	0.726741	LRP_296	0.639061
GRL1172_1217	0.665515	HMPREF0542_10011	0.750747	LRC_RS04375	0.556991			PEL65_1429	0.702899	PEL66_2026	0.688825	P869_06975	0.646209	LRU_01042	0.725190	LRP_1061	0.638054
GRL1172_108	0.665264	HMPREF0542_11528	0.750075	LRC_RS04070	0.555979			PEL65_1469	0.702426	PEL66_744	0.687941	P869_04575	0.645512	LRU_01232	0.724210	LRP_1653	0.637578
GRL1172_346	0.663178	HMPREF0542_10639	0.749306	LRC_RS06005	0.555810			PEL65_1629	0.702114	PEL66_1961	0.687806	P869_01635	0.642937	LRU_01228	0.724063	LRP_1952	0.631624
GRL1172_7	0.662263	HMPREF0542_10096	0.748842	LRC_RS05485	0.555741			PEL65_1374	0.701353	PEL66_755	0.687760	P869_03585	0.642435	LRU_01014	0.722419	LRP_1744	0.631201
GRL1172_77	0.661845	HMPREF0542_12213	0.747641	LRC_RS09095	0.555093			PEL65_1628	0.700596	PEL66_1592	0.684638	P869_08095	0.639836	LRU_01994	0.721226	LRP_1417	0.631101
GRL1172_955	0.660583	HMPREF0542_11362	0.747574	LRC_RS00920	0.552289			PEL65_73	0.699854	PEL66_122	0.684420	P869_04940	0.639611	LRU_02302	0.718481	LRP_92	0.630512
GRL1172_1928	0.659935	HMPREF0542_10669	0.747207	LRC_RS05355	0.551369			PEL65_1501	0.699477	PEL66_609	0.683031	P869_08065	0.639314	LRU_00148	0.718276	LRP_1035	0.629308
GRL1172_966	0.656814	HMPREF0542_10868	0.746203	LRC_RS09590	0.551292			PEL65_1755	0.699236	PEL66_534	0.681943	P869_00595	0.633800	LRU_00481	0.715350	LRP_1201	0.628702
GRL1172_1647	0.652729	HMPREF0542_11071	0.745287	LRC_RS01055	0.549944			PEL65_254	0.698740	PEL66_125	0.681098	P869_03900	0.629205	LRU_02083	0.713052	LRP_1192	0.628677
GRL1172_296	0.649951	HMPREF0542_10874	0.745173	LRC_RS03120	0.549866			PEL65_144	0.694463	PEL66_1186	0.679244	P869_04335	0.628775	LRU_00397	0.712955	LRP_9	0.628242
GRL1172_1628	0.648384	HMPREF0542_11153	0.743959	LRC_RS04440	0.548888			PEL65_1757	0.693427	PEL66_1491	0.674240	P869_02010	0.627777	LRU_00287	0.712139	LRP_1227	0.624891
GRL1172_1557	0.648178	HMPREF0542_10124	0.743514	LRC_RS04370	0.548786			PEL65_1712	0.692638	PEL66_1399	0.673606	P869_05670	0.621969	LRU_01930	0.706072	LRP_404	0.623361
GRL1172_1918	0.647829	HMPREF0542_11516	0.742560	LRC_RS01715	0.547543			PEL65_505	0.691165	PEL66_844	0.673296	P869_09890	0.621723	LRU_00358	0.705178	LRP_140	0.622702
GRL1172_1366	0.647547	HMPREF0542_12014	0.740922	LRC_RS01820	0.544407			PEL65_284	0.688870	PEL66_617	0.672699	P869_02810	0.620977	LRU_02137	0.704822	LRP_1045	0.621958
GRL1172_470	0.647362	HMPREF0542_11662	0.740205	LRC_RS01470	0.540021			PEL65_1269	0.688826	PEL66_82	0.672497	P869_10165	0.620238	LRU_00409	0.704082	LRP_431	0.619584
GRL1172_788	0.646621	HMPREF0542_11094	0.739998	LRC_RS03495	0.539584			PEL65_1927	0.687941	PEL66_1128	0.670908	P869_07365	0.615237	LRU_00387	0.703749	LRP_1686	0.618369
GRL1172_1073	0.645286	HMPREF0542_10723	0.739126	LRC_RS02480	0.538835			PEL65_48	0.687806	PEL66_4	0.669802	P869_07170	0.614500	LRU_00203	0.702529	LRP_1130	0.617845
GRL1172_734	0.645141	HMPREF0542_10675	0.735506	LRC_RS02020	0.538137			PEL65_649	0.687723	PEL66_1451	0.669647	P869_05790	0.612602	LRU_00156	0.700547	LRP_612	0.615844
GRL1172_549	0.643922	HMPREF0542_10877	0.734745	LRC_RS05075	0.537868			PEL65_2113	0.685756	PEL66_1957	0.668255	P869_05260	0.612299	LRU_00202	0.700470	LRP_1640	0.615544
GRL1172_941	0.640671	HMPREF0542_11525	0.733504	LRC_RS02845	0.535885			PEL65_629	0.685400	PEL66_1847	0.667240	P869_01895	0.611807	LRU_01607	0.698660	LRP_1669	0.612299
GRL1172_971	0.639252	HMPREF0542_10089	0.729496	LRC_RS04175	0.534730			PEL65_406	0.684638	PEL66_269	0.666890	P869_08400	0.611383	LRU_01682	0.696554	LRP_464	0.611467
GRL1172_894	0.639244	HMPREF0542_10289	0.728114	LRC_RS01920	0.531122			PEL65_1561	0.680700	PEL66_66	0.666625	P869_03275	0.608120	LRU_01370	0.694605	LRP_1230	0.610191
GRL1172_669	0.638205	HMPREF0542_11378	0.727363	LRC_RS02490	0.530016			PEL65_1953	0.675338	PEL66_352	0.665559	P869_01480	0.607297	LRU_01789	0.693852	LRP_311	0.607956
GRL1172_223	0.636781	HMPREF0542_11886	0.724845	LRC_RS07750	0.527094			PEL65_997	0.674240	PEL66_1771	0.664651	P869_08160	0.607075	LRU_00379	0.693534	LRP_1200	0.607367
GRL1172_1058	0.635913	HMPREF0542_11178	0.724284	LRC_RS00430	0.525057			PEL65_1335	0.673306	PEL66_2029	0.663092	P869_01470	0.601981	LRU_00956	0.693330	LRP_95	0.606646
GRL1172_589	0.635444	HMPREF0542_11958	0.721226	LRC_RS00405	0.522657			PEL65_1140	0.672916	PEL66_831	0.662702	P869_06695	0.601918	LRU_00199	0.692949	LRP_1733	0.606183
GRL1172_1464	0.634802	HMPREF0542_12250	0.720562	LRC_RS02580	0.521515			PEL65_666	0.672543	PEL66_762	0.662519	P869_06300	0.600566	LRU_02314	0.691661	LRP_744	0.606044
GRL1172_1934	0.630143	HMPREF0542_10511	0.718472	LRC_RS02220	0.516554			PEL65_803	0.672497	PEL66_205	0.662150	P869_06645	0.599943	LRU_02230	0.690810	LRP_1519	0.601881
GRL1172_848	0.627019	HMPREF0542_10285	0.718276	LRC_RS05025	0.510443			PEL65_316	0.671639	PEL66_907	0.661439	P869_04210	0.598077	LRU_00374	0.690640	LRP_554	0.599909
GRL1172_1952	0.626368	HMPREF0542_11407	0.715350	LRC_RS00470	0.508071			PEL65_2011	0.669802	PEL66_1674	0.659935	P869_05985	0.591895	LRU_00876	0.690405	LRP_881	0.598424
GRL1172_1909	0.625151	HMPREF0542_10172	0.714728	LRC_RS04730	0.506754			PEL65_291	0.669647	PEL66_570	0.659714	P869_10205	0.591720	LRU_01753	0.690171	LRP_252	0.596646
GRL1172_110	0.623361	HMPREF0542_11380	0.714067	LRC_RS01530	0.503554			PEL65_1336	0.668860	PEL66_120	0.658952	P869_02435	0.591476	LRU_01279	0.689854	LRP_1714	0.595930
GRL1172_1142	0.622702	HMPREF0542_11057	0.713158	LRC_RS03510	0.502852			PEL65_44	0.668255	PEL66_935	0.658068	P869_10795	0.587945	LRU_01702	0.688736	LRP_1502	0.591686
GRL1172_1841	0.617596	HMPREF0542_11959	0.712974	LRC_RS08100	0.502022			PEL65_1894	0.667232	PEL66_828	0.657947	P869_04675	0.587924	LRU_00349	0.688021	LRP_685	0.590793
GRL1172_1555	0.615844	HMPREF0542_12088	0.712617	LRC_RS01810	0.500850			PEL65_1188	0.665559	PEL66_634	0.656658	P869_02110	0.586817	LRU_01075	0.683397	LRP_1074	0.587950
GRL1172_1237	0.614549	HMPREF0542_11181	0.709176	LRC_RS03295	0.500093			PEL65_2095	0.662291	PEL66_1094	0.656607	P869_03540	0.583884	LRU_01090	0.680070	LRP_1341	0.587301
GRL1172_766	0.614395	HMPREF0542_10752	0.706131	TOTAL: 670 SecP hits				PEL65_1330	0.661439	PEL66_2038	0.656595	P869_08315	0.580610	LRU_00517	0.679707	LRP_244	0.587197
GRL1172_1770	0.612299	HMPREF0542_11279	0.705682					PEL65_626	0.659935	PEL66_385	0.656454	P869_04215	0.580132	LRU_00890	0.679516	LRP_1942	0.586007
GRL1172_945	0.609819	HMPREF0542_10440	0.705093					PEL65_1547	0.659518	PEL66_283	0.655534	P869_00060	0.579269	LRU_00666	0.679292	LRP_827	0.585005
GRL1172_892	0.607956	HMPREF0542_11506	0.703749					PEL65_1272	0.658952	PEL66_453	0.654368	P869_09550	0.579099	LRU_00044	0.677507	LRP_1903	0.584271
GRL1172_1722	0.607546	HMPREF0542_10170	0.703149					PEL65_1997	0.658068	PEL66_1393	0.653526	P869_04270	0.579035	LRU_00348	0.674885	LRP_625	0.583352
GRL1172_285	0.606183	HMPREF0542_11600	0.703140					PEL65_1734	0.657142	PEL66_1293	0.650011	P869_02180	0.575558	LRU_00988	0.672497	LRP_312	0.579523
GRL1172_1596	0.605271	HMPREF0542_11267	0.701687					PEL65_1496	0.655681	PEL66_658	0.649967	P869_07990	0.575093	LRU_01240	0.672496	LRP_71	0.577911
GRL1172_1648	0.602754	HMPREF0542_10381	0.701573					PEL65_1829	0.654368	PEL66_538	0.647295	P869_05280	0.572510	LRU_01131	0.671309	LRP_865	0.575558
GRL1172_1352	0.600301	HMPREF0542_10387	0.700000					PEL65_1495	0.653811	PEL66_1275	0.643286	P869_07425	0.569217	LRU_00301	0.670838	LRP_626	0.575132
GRL1172_1893	0.598424	HMPREF0542_10276	0.699854					PEL65_221	0.653526	PEL66_1484	0.643094	P869_08365	0.568282	LRU_00661	0.670333	LRP_1600	0.569880
GRL1172_890	0.598077	HMPREF0542_10148	0.699664					PEL65_1405	0.652417	PEL66_1759	0.640630	P869_05850	0.567950	LRU_01870	0.670173	LRP_1525	0.569226
GRL1172_1685	0.596646	HMPREF0542_10765	0.696491					PEL65_2100	0.650213	PEL66_1635	0.635617	P869_03380	0.565424	LRU_00129	0.669984	LRP_1717	0.566597
GRL1172_806	0.596246	HMPREF0542_11052	0.696257					PEL65_571	0.649967	PEL66_1041	0.634315	P869_08610	0.562408	LRU_00631	0.669802	LRP_1571	0.564963
GRL1172_1265	0.595010	HMPREF0542_11268	0.694605					PEL65_661	0.646888	PEL66_1486	0.632608	P869_08135	0.558248	LRU_01405	0.665546	LRP_653	0.562035
GRL1172_457	0.594126	HMPREF0542_10473	0.693571					PEL65_1580	0.645405	PEL66_1680	0.631591	P869_06400	0.555670	LRU_01202	0.664222	LRP_848	0.561118
GRL1172_615	0.589846	HMPREF0542_10231	0.690840					PEL65_360	0.635178	PEL66_896	0.631211	P869_05215	0.554317	LRU_01194	0.660949	LRP_210	0.559373
GRL1172_1675	0.587197	HMPREF0542_11066	0.688870					PEL65_2028	0.634315	PEL66_583	0.628652	P869_03470	0.552670	LRU_01751	0.659935	LRP_1631	0.558877
GRL1172_1603	0.585450	HMPREF0542_11659	0.687513					PEL65_992	0.632608	PEL66_1339	0.626398	P869_07490	0.552384	LRU_00929	0.659692	LRP_1422	0.558305
GRL1172_92	0.584271	HMPREF0542_10169	0.686356					PEL65_732	0.631211	PEL66_1258	0.625963	P869_09580	0.551492	LRU_00057	0.657573	LRP_452	0.557657
GRL1172_486	0.579716	HMPREF0542_10495	0.686316					PEL65_621	0.630331	PEL66_650	0.625670	P869_08180	0.549944	LRU_01378	0.652226	LRP_1886	0.555443
GRL1172_1980	0.578717	HMPREF0542_10904	0.685756					PEL65_717	0.629941	PEL66_28	0.624984	P869_05435	0.548888	LRU_01384	0.651465	LRP_1363	0.554841
GRL1172_687	0.577911	HMPREF0542_12245	0.685556					PEL65_1245	0.629620	PEL66_949	0.622466	P869_06255	0.545295	LRU_00261	0.650207	LRP_1603	0.553753
GRL1172_1136	0.577853	HMPREF0542_10634	0.684766					PEL65_326	0.628978	PEL66_1079	0.621723	P869_05910	0.544778	LRU_00908	0.648246	LRP_1627	0.551634
GRL1172_707	0.576899	HMPREF0542_10587	0.684633					PEL65_918	0.628652	PEL66_838	0.621519	P869_00965	0.542401	LRU_01672	0.643213	LRP_1731	0.549644
GRL1172_1573	0.574346	HMPREF0542_11681	0.684323					PEL65_1226	0.626837	PEL66_1834	0.620233	P869_01055	0.540554	LRU_00739	0.642614	LRP_365	0.548976
GRL1172_498	0.571092	HMPREF0542_11855	0.683397					PEL65_194	0.625963	PEL66_1139	0.613158	P869_09280	0.540021	LRU_01463	0.640645	LRP_528	0.548888
GRL1172_1087	0.565262	HMPREF0542_11452	0.682188					PEL65_579	0.625670	PEL66_850	0.612949	P869_02125	0.538693	LRU_01947	0.640595	LRP_1830	0.544714
GRL1172_1389	0.564963	HMPREF0542_11840	0.680184					PEL65_200	0.624549	PEL66_1557	0.612533	P869_07930	0.534064	LRU_02197	0.639836	LRP_1613	0.543323
GRL1172_409	0.564631	HMPREF0542_11358	0.679707					PEL65_1076	0.624257	PEL66_522	0.612299	P869_10025	0.531469	LRU_00286	0.639686	LRP_734	0.542010
GRL1172_440	0.563336	HMPREF0542_10646	0.679292					PEL65_1344	0.623769	PEL66_1409	0.610285	P869_09525	0.531072	LRU_01120	0.636627	LRP_670	0.541936
GRL1172_1739	0.562686	HMPREF0542_10533	0.678616					PEL65_111	0.623755	PEL66_196	0.608516	P869_03025	0.529872	LRU_02217	0.635295	LRP_1043	0.540378
GRL1172_1193	0.560640	HMPREF0542_11699	0.676668					PEL65_1387	0.623543	PEL66_866	0.607102	P869_07445	0.528193	LRU_01622	0.635182	LRP_1338	0.540323
GRL1172_762	0.559781	HMPREF0542_12046	0.676557					PEL65_990	0.622504	PEL66_215	0.606390	P869_02410	0.527774	LRU_00558	0.634541	LRP_918	0.537242
GRL1172_1857	0.553189	HMPREF0542_10936	0.675404					PEL65_2066	0.621723	PEL66_654	0.604687	P869_09385	0.522228	LRU_01074	0.634356	LRP_1352	0.531982
GRL1172_374	0.552883	HMPREF0542_10007	0.675272					PEL65_1670	0.620233	PEL66_210	0.603829	P869_04285	0.519468	LRU_01342	0.632415	LRP_1843	0.529850
GRL1172_1794	0.551227	HMPREF0542_10149	0.674885					PEL65_126	0.612299	PEL66_147	0.600784	P869_09325	0.516799	LRU_01586	0.632247	LRP_937	0.528616
GRL1172_282	0.549644	HMPREF0542_10010	0.673817					PEL65_1454	0.608516	PEL66_1058	0.599861	P869_04410	0.514996	LRU_01430	0.630607	LRP_420	0.528258
GRL1172_1515	0.548888	HMPREF0542_10555	0.673667					PEL65_359	0.607437	PEL66_1566	0.598077	P869_01415	0.513916	LRU_01461	0.630524	LRP_1972	0.527549
GRL1172_567	0.545587	HMPREF0542_11515	0.673157					PEL65_2045	0.606974	PEL66_1306	0.595565	P869_06075	0.513482	LRU_01929	0.626293	LRP_1826	0.526362
GRL1172_1459	0.545246	HMPREF0542_11941	0.672118					PEL65_1625	0.606390	PEL66_306	0.595010	P869_01155	0.513428	LRU_01667	0.622634	LRP_1163	0.526232
GRL1172_475	0.544889	HMPREF0542_10819	0.670173					PEL65_1781	0.606195	PEL66_870	0.593661	P869_04280	0.512726	LRU_00570	0.621723	LRP_879	0.525571
GRL1172_1895	0.543299	HMPREF0542_10682	0.669802					PEL65_925	0.599835	PEL66_1639	0.592425	P869_06305	0.512629	LRU_02155	0.620073	LRP_823	0.524870
GRL1172_5	0.541140	HMPREF0542_11323	0.669680					PEL65_882	0.598710	PEL66_1455	0.591715	P869_03545	0.511059	LRU_01588	0.619095	LRP_94	0.512155
GRL1172_1815	0.539958	HMPREF0542_11156	0.669377					PEL65_472	0.598638	PEL66_1087	0.587197	P869_04095	0.510202	LRU_01910	0.617099	LRP_194	0.509667
GRL1172_1621	0.539604	HMPREF0542_10025	0.668727					PEL65_380	0.598077	PEL66_426	0.586519	P869_08765	0.509163	LRU_01747	0.616489	LRP_1732	0.509081
GRL1172_1481	0.538517	HMPREF0542_10730	0.665442					PEL65_1569	0.598017	PEL66_220	0.583488	P869_05105	0.504550	LRU_00127	0.616157	LRP_769	0.509061
GRL1172_1343	0.537802	HMPREF0542_11075	0.664355					PEL65_1142	0.595010	PEL66_593	0.580959	P869_09220	0.503554	LRU_00672	0.614980	LRP_1151	0.503554
GRL1172_2050	0.536545	HMPREF0542_10457	0.657573					PEL65_587	0.594076	PEL66_1007	0.580872	P869_05300	0.503029	LRU_00131	0.612811	LRP_1250	0.501946
GRL1172_1376	0.536398	HMPREF0542_11223	0.657468					PEL65_453	0.592230	PEL66_1764	0.577080	P869_03445	0.501159	LRU_02192	0.610965	LRP_1403	0.500850
GRL1172_822	0.531982	HMPREF0542_12052	0.655651					PEL65_245	0.592162	PEL66_626	0.576671	P869_07760	0.500093	LRU_01679	0.609750	TOTAL: 719 SecP hits
GRL1172_992	0.531165	HMPREF0542_10402	0.653855					PEL65_163	0.590001	PEL66_758	0.576222	TOTAL: 720 SecP hits		LRU_01764	0.605340
GRL1172_1173	0.530900	HMPREF0542_12236	0.652685					PEL65_298	0.589463	PEL66_1655	0.575558			LRU_00299	0.604532
GRL1172_1216	0.529850	HMPREF0542_11704	0.650389					PEL65_1774	0.588245	PEL66_233	0.574909			LRU_02147	0.604344
GRL1172_586	0.528616	HMPREF0542_10107	0.648989					PEL65_669	0.587979	PEL66_1717	0.574031			LRU_00495	0.603024
GRL1172_909	0.528054	HMPREF0542_10757	0.647760					PEL65_2074	0.587197	PEL66_1379	0.570095			LRU_01851	0.602465
GRL1172_353	0.526362	HMPREF0542_11035	0.647535					PEL65_1902	0.586882	PEL66_1226	0.569805			LRU_01509	0.601476
GRL1172_1415	0.526232	HMPREF0542_12184	0.646605					PEL65_1620	0.583488	PEL66_342	0.569209			LRU_01843	0.601093
GRL1172_1783	0.522779	HMPREF0542_11377	0.646242					PEL65_528	0.583273	PEL66_1780	0.558752			LRU_00840	0.598686
GRL1172_937	0.520207	HMPREF0542_10491	0.644881					PEL65_295	0.577045	PEL66_2044	0.556103			LRU_01590	0.598077
GRL1172_16	0.513228	HMPREF0542_10610	0.643810					PEL65_544	0.575558	PEL66_69	0.555093			LRU_01374	0.595930
GRL1172_284	0.512308	HMPREF0542_11701	0.643741					PEL65_1609	0.574909	PEL66_620	0.554508			LRU_02035	0.595198
GRL1172_1598	0.511470	HMPREF0542_10782	0.640908					PEL65_1177	0.572309	PEL66_614	0.552289			LRU_02138	0.594046
GRL1172_215	0.511106	HMPREF0542_10547	0.639686					PEL65_207	0.570095	PEL66_526	0.551369			LRU_00552	0.593982
GRL1172_769	0.508499	HMPREF0542_12108	0.638583					PEL65_1658	0.567806	PEL66_1244	0.551292			LRU_02205	0.589232
GRL1172_1427	0.503554	HMPREF0542_10866	0.636867					PEL65_1803	0.565113	PEL66_1018	0.550428			LRU_02318	0.588696
GRL1172_1818	0.501946	HMPREF0542_12009	0.636097					PEL65_1	0.564016	PEL66_1318	0.549866			LRU_01642	0.588178
GRL1172_454	0.500850	HMPREF0542_11661	0.635537					PEL65_1984	0.563595	PEL66_812	0.548888			LRU_00306	0.588120
TOTAL: 737 SecP hits		HMPREF0542_11383	0.635470					PEL65_857	0.556634	PEL66_1398	0.547543			LRU_01729	0.587945
		HMPREF0542_11747	0.635182					PEL65_1913	0.555627	PEL66_895	0.544260			LRU_00327	0.587799
		HMPREF0542_10333	0.633037					PEL65_1695	0.555093	PEL66_1449	0.540021			LRU_02130	0.587585
		HMPREF0542_10301	0.632768					PEL65_1363	0.554680	PEL66_405	0.540001			LRU_00562	0.587197
		HMPREF0542_10202	0.632641					PEL65_1391	0.554508	PEL66_290	0.539993			LRU_01067	0.586800
		HMPREF0542_12220	0.632415					PEL65_1769	0.554174	PEL66_1641	0.539584			LRU_02135	0.586731
		HMPREF0542_10632	0.632349					PEL65_1384	0.552289	PEL66_1846	0.538302			LRU_02201	0.586626
		HMPREF0542_11781	0.632247					PEL65_1457	0.550457	PEL66_466	0.537868			LRU_01709	0.585698
		HMPREF0542_10945	0.631690					PEL65_680	0.550428	PEL66_893	0.534730			LRU_01784	0.582912
		HMPREF0542_11165	0.630601					PEL65_1266	0.549866	PEL66_478	0.533856			LRU_01388	0.582360
		HMPREF0542_11779	0.629282					PEL65_1648	0.549380	PEL66_218	0.531122			LRU_02216	0.580653
		HMPREF0542_11890	0.629155					PEL65_708	0.549292	PEL66_2062	0.527094			LRU_01703	0.579746
		HMPREF0542_11419	0.627563					PEL65_855	0.548888	PEL66_1738	0.522657			LRU_00522	0.579269
		HMPREF0542_10356	0.626293					PEL65_225	0.547225	PEL66_1836	0.521515			LRU_01238	0.579016
		HMPREF0542_10715	0.625922					PEL65_575	0.546574	PEL66_1890	0.521445			LRU_01768	0.575558
		HMPREF0542_11193	0.625707					PEL65_1870	0.546002	PEL66_552	0.521195			LRU_01368	0.572711
		HMPREF0542_12006	0.622785					PEL65_1474	0.545760	PEL66_1353	0.520611			LRU_00746	0.572440
		HMPREF0542_10650	0.622702					PEL65_1063	0.544714	PEL66_983	0.516554			LRU_01379	0.569796
		HMPREF0542_10467	0.622514					PEL65_733	0.544260	PEL66_1543	0.516458			LRU_01048	0.566700
		HMPREF0542_11992	0.621969					PEL65_289	0.540021	PEL66_1607	0.513428			LRU_02152	0.565288
		HMPREF0542_11307	0.621723					PEL65_530	0.539584	PEL66_1849	0.511654			LRU_02092	0.565077
		HMPREF0542_11919	0.621597					PEL65_100	0.538654	PEL66_90	0.510673			LRU_00446	0.564398
		HMPREF0542_11242	0.620233					PEL65_506	0.538482	PEL66_1753	0.508071			LRU_02289	0.564177
		HMPREF0542_11003	0.618815					PEL65_1842	0.535387	PEL66_2039	0.507704			LRU_00011	0.562408
		HMPREF0542_10305	0.616157					PEL65_878	0.534747	PEL66_127	0.506892			LRU_02173	0.558862
		HMPREF0542_10390	0.615396					PEL65_735	0.534730	PEL66_396	0.506754			LRU_00394	0.557814
		HMPREF0542_10147	0.612602					PEL65_1475	0.533067	PEL66_1437	0.503554			LRU_01448	0.557801
		HMPREF0542_10707	0.612299					PEL65_1622	0.531122	PEL66_1644	0.502852			LRU_00029	0.557099
		HMPREF0542_10376	0.612161					PEL65_944	0.527094	PEL66_856	0.502226			LRU_01426	0.556780
		HMPREF0542_11281	0.612088					PEL65_1397	0.526794	PEL66_1376	0.500850			LRU_00607	0.555670
		HMPREF0542_11944	0.610825					PEL65_1524	0.525992	TOTAL: 767 SecP hits				LRU_00032	0.553265
		HMPREF0542_11431	0.610002					PEL65_1603	0.524508					LRU_01097	0.550612
		HMPREF0542_11499	0.608960					PEL65_1491	0.524287					LRU_02042	0.547053
		HMPREF0542_11145	0.608516					PEL65_231	0.524118					LRU_00928	0.546099
		HMPREF0542_10093	0.606599					PEL65_122	0.521586					LRU_01782	0.545236
		HMPREF0542_10623	0.605259					PEL65_1668	0.521515					LRU_01598	0.544772
		HMPREF0542_10396	0.603708					PEL65_1229	0.520611					LRU_00350	0.544336
		HMPREF0542_10528	0.602685					PEL65_1049	0.516458					LRU_01821	0.544275
		HMPREF0542_12136	0.601918					PEL65_639	0.513691					LRU_01927	0.543873
		HMPREF0542_12186	0.601846					PEL65_421	0.513428					LRU_00411	0.543409
		HMPREF0542_11613	0.601476					PEL65_1656	0.511654					LRU_02266	0.540021
		HMPREF0542_10165	0.600566					PEL65_1832	0.510443					LRU_01630	0.538448
		HMPREF0542_11776	0.598077					PEL65_606	0.508241					LRU_02260	0.537967
		HMPREF0542_11394	0.597974					PEL65_277	0.503554					LRU_00918	0.537507
		HMPREF0542_11264	0.595930					PEL65_533	0.502852					LRU_01063	0.534409
		HMPREF0542_11384	0.594795					PEL65_204	0.500850					LRU_00733	0.533494
		HMPREF0542_10907	0.594126					TOTAL: 783 SecP hits						LRU_02115	0.533067
		HMPREF0542_11422	0.591575											LRU_00797	0.532390
		HMPREF0542_11146	0.591476											LRU_01955	0.528442
		HMPREF0542_10362	0.591084											LRU_00211	0.528058
		HMPREF0542_10624	0.589673											LRU_00809	0.527447
		HMPREF0542_11315	0.587197											LRU_01086	0.522423
		HMPREF0542_11487	0.585888											LRU_01922	0.521827
		HMPREF0542_11152	0.584811											LRU_01476	0.518351
		HMPREF0542_11352	0.579269											LRU_02333	0.516940
		HMPREF0542_10822	0.577933											LRU_02036	0.516799
		HMPREF0542_10739	0.577646											LRU_01257	0.515034
		HMPREF0542_11379	0.577273											LRU_00084	0.514066
		HMPREF0542_11952	0.577139											LRU_01543	0.513428
		HMPREF0542_10641	0.575782											LRU_02105	0.510563
		HMPREF0542_10924	0.575558											LRU_00275	0.510202
		HMPREF0542_11179	0.574038											LRU_00031	0.509789
		HMPREF0542_11109	0.569561											LRU_02031	0.504550
		HMPREF0542_10485	0.569390											LRU_02253	0.503554
		HMPREF0542_11582	0.567086											LRU_01745	0.501838
		HMPREF0542_10486	0.566796											TOTAL: 802 SecP hits
		HMPREF0542_10842	0.564054
		HMPREF0542_10487	0.558744
		HMPREF0542_10114	0.552384
		HMPREF0542_10433	0.552030
		HMPREF0542_11497	0.548888
		HMPREF0542_11229	0.544496
		HMPREF0542_11877	0.543876
		HMPREF0542_10967	0.541645
		HMPREF0542_11061	0.540021
		HMPREF0542_11111	0.539846
		HMPREF0542_11125	0.538940
		HMPREF0542_11563	0.537197
		HMPREF0542_11122	0.537001
		HMPREF0542_11016	0.536824
		HMPREF0542_10732	0.533824
		HMPREF0542_10358	0.533687
		HMPREF0542_12244	0.531930
		HMPREF0542_10909	0.530341
		HMPREF0542_10609	0.530283
		HMPREF0542_11697	0.529902
		HMPREF0542_10743	0.529651
		HMPREF0542_10126	0.528711
		HMPREF0542_11530	0.527059
		HMPREF0542_10166	0.523651
		HMPREF0542_11646	0.518351
		HMPREF0542_10104	0.516940
		HMPREF0542_11816	0.516024
		HMPREF0542_11981	0.513482
		HMPREF0542_11818	0.513428
		HMPREF0542_11916	0.511107
		HMPREF0542_10558	0.510202
		HMPREF0542_12023	0.508121
		HMPREF0542_10810	0.505992
		HMPREF0542_11771	0.505092
		HMPREF0542_11073	0.503554
		HMPREF0542_10912	0.502852
		HMPREF0542_10731	0.502080
		HMPREF0542_11663	0.501001
		TOTAL: 841 SecP hits
