# Supplementary material for: An in silico pan-genomic probe for the molecular traits behind Lactobacillus ruminis gut autochthony
Source: PLoS One. 2017 Apr 17;12(4):e0175541. doi: 10.1371/journal.pone.0175541 (PMC5393609; doi:10.1371/journal.pone.0175541)
Supplement: S5 Table — Putative gene-products from the L. ruminis pan-genome were examined for the presence of transmembrane helical regions by using the TMHMM 2.0 algorithm with default settings (http://www.cbs.dtu.dk/services/TMHMM/). Proteins of ≤ 45 amino acids were not included in the predictive analysis. Listed per L. ruminis genome are the gene locus tags and their corresponding number of predicted transmembrane helices (TMHs). The total number of TMHMM hits for each genome is given. (For one-to-one orthologous correspondence between the genomes, refer to the S1 Table.) (XLSX) [file pone.0175541.s005.xlsx]

## Sheet: Sheet1
S5 Table. TMHMM-predicted proteins in the L. ruminis pan-genome.
GRL1172		ATCC 25644		ATCC 27782		DPC 6832		PEL65		PEL66		S23		SPM0211		DPC 6830
Locus tag	No. of TMHs	Locus tag	No. of TMHs	Locus tag	No. of TMHs	Locus tag	No. of TMHs	Locus tag	No. of TMHs	Locus tag	No. of TMHs	Locus tag	No. of TMHs	Locus tag	No. of TMHs	Locus tag	No. of TMHs
GRL1172_39	9	HMPREF0542_10008	9	LRC_RS00420	9	LRN_0702	9	PEL65_80	9	PEL66_142	9	P869_01130	9	LRU_00017	9	LRP_1464	9
GRL1172_187	9	HMPREF0542_10309	9	LRC_RS00645	9	LRN_0106	9	PEL65_164	9	PEL66_156	9	P869_01995	9	LRU_00123	9	LRP_1282	9
GRL1172_272	9	HMPREF0542_10370	9	LRC_RS01685	9	LRN_1701	9	PEL65_236	9	PEL66_549	9	P869_02040	9	LRU_00163	9	LRP_847	9
GRL1172_382	9	HMPREF0542_10619	9	LRC_RS03000	9	LRN_0569	9	PEL65_296	9	PEL66_551	9	P869_02525	9	LRU_00747	9	LRP_1117	9
GRL1172_425	9	HMPREF0542_10939	9	LRC_RS04135	9	LRN_0346	9	PEL65_308	9	PEL66_666	9	P869_03070	9	LRU_00748	9	LRP_671	9
GRL1172_634	9	HMPREF0542_11014	9	LRC_RS05595	9	LRN_1489	9	PEL65_475	9	PEL66_883	9	P869_03530	9	LRU_00822	9	LRP_1722	9
GRL1172_698	9	HMPREF0542_11114	9	LRC_RS07805	9	LRN_0230	9	PEL65_512	9	PEL66_1070	9	P869_04840	9	LRU_01034	9	LRP_641	9
GRL1172_745	9	HMPREF0542_11560	9	LRC_RS08730	9	LRN_0299	9	PEL65_557	9	PEL66_1100	9	P869_07405	9	LRU_01076	9	LRP_705	9
GRL1172_924	9	HMPREF0542_11637	9	LRC_RS09660	9	LRN_0642	9	PEL65_703	9	PEL66_1227	9	P869_00620	8	LRU_01309	9	LRP_1179	9
GRL1172_1027	9	HMPREF0542_11683	9	LRC_RS00185	8	LRN_1643	9	PEL65_744	9	PEL66_1404	9	P869_00900	8	LRU_01428	9	LRP_1374	9
GRL1172_1086	9	HMPREF0542_11893	9	LRC_RS00300	8	LRN_1568	8	PEL65_931	9	PEL66_1741	9	P869_01145	8	LRU_01484	9	LRP_1528	9
GRL1172_1117	9	HMPREF0542_12114	9	LRC_RS00725	8	LRN_1519	8	PEL65_1115	9	PEL66_1798	9	P869_01890	8	LRU_01750	9	LRP_4	8
GRL1172_1468	9	HMPREF0542_10050	8	LRC_RS01280	8	LRN_1210	8	PEL65_2057	9	PEL66_1906	9	P869_02325	8	LRU_01834	9	LRP_25	8
GRL1172_1929	9	HMPREF0542_10073	8	LRC_RS02075	8	LRN_1186	8	PEL65_40	8	PEL66_1991	9	P869_02365	8	LRU_02211	9	LRP_912	8
GRL1172_235	8	HMPREF0542_10082	8	LRC_RS02555	8	LRN_1680	8	PEL65_168	8	PEL66_2049	9	P869_03460	8	LRU_02245	9	LRP_222	8
GRL1172_342	8	HMPREF0542_10120	8	LRC_RS02625	8	LRN_1681	8	PEL65_174	8	PEL66_29	8	P869_05760	8	LRU_02296	9	LRP_1111	8
GRL1172_432	8	HMPREF0542_10596	8	LRC_RS03315	8	LRN_1333	8	PEL65_234	8	PEL66_85	8	P869_06210	8	LRU_00071	8	LRP_116	8
GRL1172_622	8	HMPREF0542_10649	8	LRC_RS03655	8	LRN_0077	8	PEL65_423	8	PEL66_343	8	P869_06365	8	LRU_00236	8	LRP_141	8
GRL1172_630	8	HMPREF0542_10677	8	LRC_RS05780	8	LRN_0236	8	PEL65_448	8	PEL66_344	8	P869_06725	8	LRU_00630	8	LRP_667	8
GRL1172_689	8	HMPREF0542_10875	8	LRC_RS06545	8	LRN_1280	8	PEL65_563	8	PEL66_656	8	P869_06785	8	LRU_00636	8	LRP_661	8
GRL1172_816	8	HMPREF0542_11116	8	LRC_RS06955	8	LRN_0439	8	PEL65_568	8	PEL66_1012	8	P869_07150	8	LRU_00754	8	LRP_958	8
GRL1172_836	8	HMPREF0542_11238	8	LRC_RS07025	8	LRN_0425	8	PEL65_573	8	PEL66_1027	8	P869_07785	8	LRU_00762	8	LRP_1815	8
GRL1172_837	8	HMPREF0542_11255	8	LRC_RS07840	8	LRN_1634	8	PEL65_625	8	PEL66_1232	8	P869_08295	8	LRU_00777	8	LRP_340	8
GRL1172_1037	8	HMPREF0542_11608	8	LRC_RS09015	8	LRN_1639	8	PEL65_674	8	PEL66_1239	8	P869_10135	8	LRU_00919	8	LRP_345	8
GRL1172_1068	8	HMPREF0542_11651	8	LRC_RS09260	8	LRN_1087	7	PEL65_922	8	PEL66_1357	8	P869_10385	8	LRU_01471	8	LRP_1026	8
GRL1172_1240	8	HMPREF0542_11690	8	LRC_RS09615	8	LRN_0461	7	PEL65_1106	8	PEL66_1374	8	P869_10630	8	LRU_01515	8	LRP_1041	8
GRL1172_1469	8	HMPREF0542_11820	8	LRC_RS09640	8	LRN_0058	7	PEL65_1179	8	PEL66_1403	8	P869_01125	7	LRU_01541	8	LRP_459	8
GRL1172_1487	8	HMPREF0542_12092	8	LRC_RS09845	8	LRN_1648	7	PEL65_1207	8	PEL66_1460	8	P869_01335	7	LRU_01691	8	LRP_460	8
GRL1172_1622	8	HMPREF0542_12195	8	LRC_RS09850	8	LRN_1686	7	PEL65_1224	8	PEL66_1609	8	P869_01530	7	LRU_01734	8	LRP_657	8
GRL1172_1625	8	HMPREF0542_10027	7	LRC_RS00790	7	LRN_1325	7	PEL65_1303	8	PEL66_1675	8	P869_01885	7	LRU_01817	8	LRP_1357	8
GRL1172_1744	8	HMPREF0542_10048	7	LRC_RS01610	7	LRN_0586	7	PEL65_1659	8	PEL66_1698	8	P869_02405	7	LRU_01880	8	LRP_1529	8
GRL1172_1861	8	HMPREF0542_10139	7	LRC_RS01690	7	LRN_0669	7	PEL65_1674	8	PEL66_1712	8	P869_02700	7	LRU_01908	8	LRP_1463	7
GRL1172_116	7	HMPREF0542_10268	7	LRC_RS02340	7	LRN_1490	7	PEL65_1739	8	PEL66_1830	8	P869_03195	7	LRU_02004	8	LRP_1344	7
GRL1172_329	7	HMPREF0542_10299	7	LRC_RS02740	7	LRN_0987	7	PEL65_2006	8	PEL66_1845	8	P869_03515	7	LRU_02022	8	LRP_773	7
GRL1172_352	7	HMPREF0542_10320	7	LRC_RS03735	7	LRN_0967	7	PEL65_29	7	PEL66_1953	8	P869_03525	7	LRU_02210	8	LRP_906	7
GRL1172_606	7	HMPREF0542_10378	7	LRC_RS04625	7	LRN_1621	7	PEL65_50	7	PEL66_2041	8	P869_03590	7	LRU_00133	7	LRP_78	7
GRL1172_678	7	HMPREF0542_10443	7	LRC_RS05180	7	LRN_0300	7	PEL65_161	7	PEL66_207	7	P869_03765	7	LRU_00240	7	LRP_949	7
GRL1172_925	7	HMPREF0542_10956	7	LRC_RS05730	7	LRN_0449	6	PEL65_189	7	PEL66_308	7	P869_04390	7	LRU_00359	7	LRP_963	7
GRL1172_1143	7	HMPREF0542_10973	7	LRC_RS05830	7	LRN_0417	6	PEL65_306	7	PEL66_351	7	P869_04935	7	LRU_00545	7	LRP_1825	7
GRL1172_1258	7	HMPREF0542_11026	7	LRC_RS05995	7	LRN_1458	6	PEL65_363	7	PEL66_375	7	P869_05020	7	LRU_00662	7	LRP_1804	7
GRL1172_1267	7	HMPREF0542_11089	7	LRC_RS06455	7	LRN_1417	6	PEL65_586	7	PEL66_487	7	P869_06155	7	LRU_00780	7	LRP_434	7
GRL1172_1305	7	HMPREF0542_11566	7	LRC_RS07795	7	LRN_0309	6	PEL65_610	7	PEL66_581	7	P869_07200	7	LRU_00843	7	LRP_490	7
GRL1172_1443	7	HMPREF0542_11691	7	LRC_RS07875	7	LRN_1669	6	PEL65_916	7	PEL66_643	7	P869_07815	7	LRU_00948	7	LRP_587	7
GRL1172_1547	7	HMPREF0542_11698	7	LRC_RS08325	7	LRN_1670	6	PEL65_933	7	PEL66_715	7	P869_08195	7	LRU_01033	7	LRP_604	7
GRL1172_1638	7	HMPREF0542_11894	7	LRC_RS08735	7	LRN_1685	6	PEL65_1116	7	PEL66_1033	7	P869_09050	7	LRU_01140	7	LRP_1980	7
GRL1172_1667	7	HMPREF0542_12045	7	LRC_RS09545	7	LRN_1323	6	PEL65_1144	7	PEL66_1129	7	P869_09140	7	LRU_01226	7	LRP_1228	6
GRL1172_1731	7	HMPREF0542_12079	7	LRC_RS09695	7	LRN_1349	6	PEL65_1187	7	PEL66_1253	7	P869_10460	7	LRU_01244	7	LRP_1258	6
GRL1172_1867	7	HMPREF0542_12233	7	LRC_RS09875	7	LRN_1350	6	PEL65_1218	7	PEL66_1421	7	P869_10545	7	LRU_01301	7	LRP_1319	6
GRL1172_1945	7	HMPREF0542_10036	6	LRC_RS00060	6	LRN_0035	6	PEL65_1345	7	PEL66_1456	7	P869_10595	7	LRU_01417	7	LRP_1649	6
GRL1172_1967	7	HMPREF0542_10037	6	LRC_RS00990	6	LRN_0208	6	PEL65_1634	7	PEL66_1691	7	P869_00090	6	LRU_01631	7	LRP_1636	6
GRL1172_21	6	HMPREF0542_10072	6	LRC_RS01010	6	LRN_0884	6	PEL65_1747	7	PEL66_1797	7	P869_00440	6	LRU_01683	7	LRP_853	6
GRL1172_24	6	HMPREF0542_10178	6	LRC_RS01090	6	LRN_1528	6	PEL65_1954	7	PEL66_1873	7	P869_00445	6	LRU_01690	7	LRP_75	6
GRL1172_25	6	HMPREF0542_10258	6	LRC_RS01115	6	LRN_1527	6	PEL65_2020	7	PEL66_1941	7	P869_00705	6	LRU_01811	7	LRP_206	6
GRL1172_88	6	HMPREF0542_10328	6	LRC_RS01730	6	LRN_1601	6	PEL65_148	6	PEL66_1963	7	P869_00765	6	LRU_01902	7	LRP_159	6
GRL1172_89	6	HMPREF0542_10339	6	LRC_RS02300	6	LRN_1600	6	PEL65_175	6	PEL66_2051	7	P869_00770	6	LRU_02237	7	LRP_660	6
GRL1172_122	6	HMPREF0542_10401	6	LRC_RS02515	6	LRN_1543	6	PEL65_195	6	PEL66_45	6	P869_01000	6	LRU_00039	6	LRP_944	6
GRL1172_145	6	HMPREF0542_10478	6	LRC_RS02645	6	LRN_1550	6	PEL65_196	6	PEL66_50	6	P869_02135	6	LRU_00112	6	LRP_1739	6
GRL1172_156	6	HMPREF0542_10592	6	LRC_RS02675	6	LRN_0443	6	PEL65_197	6	PEL66_72	6	P869_02620	6	LRU_00516	6	LRP_377	6
GRL1172_228	6	HMPREF0542_10608	6	LRC_RS03230	6	LRN_0637	6	PEL65_222	6	PEL66_73	6	P869_02660	6	LRU_00535	6	LRP_1015	6
GRL1172_477	6	HMPREF0542_10781	6	LRC_RS03395	6	LRN_1633	6	PEL65_261	6	PEL66_98	6	P869_02705	6	LRU_00621	6	LRP_1022	6
GRL1172_579	6	HMPREF0542_10844	6	LRC_RS03630	6	LRN_1015	5	PEL65_370	6	PEL66_101	6	P869_02760	6	LRU_00763	6	LRP_1069	6
GRL1172_599	6	HMPREF0542_10861	6	LRC_RS06925	6	LRN_0793	5	PEL65_394	6	PEL66_201	6	P869_02775	6	LRU_00787	6	LRP_424	6
GRL1172_600	6	HMPREF0542_10935	6	LRC_RS07785	6	LRN_0537	5	PEL65_634	6	PEL66_289	6	P869_03130	6	LRU_00788	6	LRP_425	6
GRL1172_601	6	HMPREF0542_10969	6	LRC_RS07910	6	LRN_0538	5	PEL65_726	6	PEL66_328	6	P869_03145	6	LRU_00833	6	LRP_1706	6
GRL1172_621	6	HMPREF0542_10976	6	LRC_RS07915	6	LRN_0731	5	PEL65_885	6	PEL66_329	6	P869_03245	6	LRU_00859	6	LRP_1702	6
GRL1172_683	6	HMPREF0542_10985	6	LRC_RS07950	6	LRN_0726	5	PEL65_899	6	PEL66_349	6	P869_03975	6	LRU_00863	6	LRP_1689	6
GRL1172_831	6	HMPREF0542_10986	6	LRC_RS07955	6	LRN_0717	5	PEL65_900	6	PEL66_500	6	P869_04315	6	LRU_00950	6	LRP_1966	6
GRL1172_905	6	HMPREF0542_10999	6	LRC_RS08050	6	LRN_1454	5	PEL65_907	6	PEL66_540	6	P869_04540	6	LRU_00976	6	LRP_455	6
GRL1172_974	6	HMPREF0542_11000	6	LRC_RS08335	6	LRN_1452	5	PEL65_908	6	PEL66_564	6	P869_04650	6	LRU_00977	6	LRP_1167	6
GRL1172_994	6	HMPREF0542_11102	6	LRC_RS08475	6	LRN_1419	5	PEL65_909	6	PEL66_565	6	P869_05155	6	LRU_00991	6	LRP_488	6
GRL1172_995	6	HMPREF0542_11103	6	LRC_RS08565	6	LRN_0115	5	PEL65_936	6	PEL66_573	6	P869_05495	6	LRU_00999	6	LRP_1557	6
GRL1172_996	6	HMPREF0542_11119	6	LRC_RS08780	6	LRN_1213	5	PEL65_1073	6	PEL66_574	6	P869_05500	6	LRU_01012	6	LRP_1556	6
GRL1172_1004	6	HMPREF0542_11123	6	LRC_RS08785	6	LRN_0310	5	PEL65_1078	6	PEL66_575	6	P869_05745	6	LRU_01023	6	LRP_1536	6
GRL1172_1005	6	HMPREF0542_11202	6	LRC_RS08840	6	LRN_0153	5	PEL65_1127	6	PEL66_595	6	P869_06360	6	LRU_01024	6	LRP_564	6
GRL1172_1085	6	HMPREF0542_11230	6	LRC_RS08945	6	LRN_0149	5	PEL65_1128	6	PEL66_599	6	P869_07355	6	LRU_01080	6	LRP_580	6
GRL1172_1090	6	HMPREF0542_11258	6	LRC_RS08960	6	LRN_0578	5	PEL65_1138	6	PEL66_718	6	P869_07550	6	LRU_01104	6	LRP_581	6
GRL1172_1121	6	HMPREF0542_11273	6	LRC_RS09075	6	LRN_1175	5	PEL65_1163	6	PEL66_750	6	P869_07955	6	LRU_01198	6	LRP_582	6
GRL1172_1122	6	HMPREF0542_11338	6	LRC_RS09080	6	LRN_0020	5	PEL65_1164	6	PEL66_772	6	P869_08090	6	LRU_01214	6	LRP_598	6
GRL1172_1230	6	HMPREF0542_11359	6	LRC_RS09180	6	LRN_1499	5	PEL65_1178	6	PEL66_946	6	P869_08345	6	LRU_01215	6	LRP_634	6
GRL1172_1274	6	HMPREF0542_11696	6	LRC_RS09205	6	LRN_1493	5	PEL65_1184	6	PEL66_951	6	P869_08370	6	LRU_01247	6	LRP_635	6
GRL1172_1279	6	HMPREF0542_11736	6	LRC_RS09410	6	LRN_0213	5	PEL65_1243	6	PEL66_1109	6	P869_09330	6	LRU_01315	6	LRP_1899	6
GRL1172_1303	6	HMPREF0542_11793	6	LRC_RS09510	6	LRN_1623	5	PEL65_1292	6	PEL66_1240	6	P869_09445	6	LRU_01340	6	LRP_1900	6
GRL1172_1368	6	HMPREF0542_11829	6	LRC_RS09515	6	LRN_1622	5	PEL65_1295	6	PEL66_1259	6	P869_09450	6	LRU_01345	6	LRP_1918	6
GRL1172_1411	6	HMPREF0542_11851	6	LRC_RS09520	6	LRN_0190	5	PEL65_1365	6	PEL66_1260	6	P869_09645	6	LRU_01434	6	LRP_1418	6
GRL1172_1455	6	HMPREF0542_11901	6	LRC_RS09610	6	LRN_0191	5	PEL65_1369	6	PEL66_1261	6	P869_09715	6	LRU_01573	6	LRP_1494	6
GRL1172_1456	6	HMPREF0542_11902	6	LRC_RS09785	6	LRN_1558	5	PEL65_1553	6	PEL66_1285	6	P869_10530	6	LRU_01628	6	LRP_1512	6
GRL1172_1569	6	HMPREF0542_11910	6	LRC_RS09870	6	LRN_0426	5	PEL65_1647	6	PEL66_1341	6	P869_00370	5	LRU_01686	6	LRP_1513	6
GRL1172_1574	6	HMPREF0542_11962	6	LRC_RS10040	6	LRN_0880	5	PEL65_1655	6	PEL66_1581	6	P869_00540	5	LRU_01705	6	LRP_1460	5
GRL1172_1609	6	HMPREF0542_11990	6	LRC_RS00195	5	LRN_1111	4	PEL65_1682	6	PEL66_1668	6	P869_00830	5	LRU_01706	6	LRP_43	5
GRL1172_1617	6	HMPREF0542_12047	6	LRC_RS00250	5	LRN_0532	4	PEL65_1691	6	PEL66_1787	6	P869_01580	5	LRU_01727	6	LRP_1257	5
GRL1172_1782	6	HMPREF0542_12076	6	LRC_RS00745	5	LRN_1450	4	PEL65_1692	6	PEL66_1788	6	P869_01605	5	LRU_01754	6	LRP_1298	5
GRL1172_1806	6	HMPREF0542_12217	6	LRC_RS00765	5	LRN_1445	4	PEL65_1701	6	PEL66_1822	6	P869_01780	5	LRU_01991	6	LRP_1646	5
GRL1172_1807	6	HMPREF0542_12222	6	LRC_RS00785	5	LRN_1436	4	PEL65_1714	6	PEL66_1850	6	P869_02295	5	LRU_02030	6	LRP_1616	5
GRL1172_1923	6	HMPREF0542_10052	5	LRC_RS00995	5	LRN_1415	4	PEL65_1721	6	PEL66_1858	6	P869_02635	5	LRU_02079	6	LRP_771	5
GRL1172_2091	6	HMPREF0542_10140	5	LRC_RS01735	5	LRN_1515	4	PEL65_1903	6	PEL66_2054	6	P869_02695	5	LRU_02223	6	LRP_73	5
GRL1172_155	5	HMPREF0542_10197	5	LRC_RS02560	5	LRN_0740	4	PEL65_1921	6	PEL66_38	5	P869_02830	5	LRU_02224	6	LRP_77	5
GRL1172_200	5	HMPREF0542_10248	5	LRC_RS02930	5	LRN_0737	4	PEL65_1952	6	PEL66_92	5	P869_03175	5	LRU_02229	6	LRP_277	5
GRL1172_236	5	HMPREF0542_10261	5	LRC_RS03345	5	LRN_0822	4	PEL65_2080	6	PEL66_111	5	P869_03480	5	LRU_02272	6	LRP_100	5
GRL1172_290	5	HMPREF0542_10262	5	LRC_RS03745	5	LRN_0135	4	PEL65_153	5	PEL66_132	5	P869_03490	5	LRU_00047	5	LRP_129	5
GRL1172_298	5	HMPREF0542_10350	5	LRC_RS04255	5	LRN_1223	4	PEL65_187	5	PEL66_175	5	P869_03510	5	LRU_00052	5	LRP_144	5
GRL1172_303	5	HMPREF0542_10357	5	LRC_RS04535	5	LRN_1198	4	PEL65_221	5	PEL66_264	5	P869_03740	5	LRU_00171	5	LRP_149	5
GRL1172_427	5	HMPREF0542_10379	5	LRC_RS04630	5	LRN_0315	4	PEL65_226	5	PEL66_291	5	P869_04310	5	LRU_00230	5	LRP_952	5
GRL1172_470	5	HMPREF0542_10400	5	LRC_RS05090	5	LRN_1647	4	PEL65_323	5	PEL66_292	5	P869_04395	5	LRU_00258	5	LRP_316	5
GRL1172_471	5	HMPREF0542_10463	5	LRC_RS05220	5	LRN_1157	4	PEL65_426	5	PEL66_322	5	P869_04690	5	LRU_00378	5	LRP_1752	5
GRL1172_495	5	HMPREF0542_10470	5	LRC_RS06090	5	LRN_0356	4	PEL65_435	5	PEL66_352	5	P869_04720	5	LRU_00379	5	LRP_1747	5
GRL1172_573	5	HMPREF0542_10573	5	LRC_RS06235	5	LRN_0167	4	PEL65_577	5	PEL66_376	5	P869_04800	5	LRU_00433	5	LRP_1738	5
GRL1172_575	5	HMPREF0542_10602	5	LRC_RS06825	5	LRN_0159	4	PEL65_581	5	PEL66_469	5	P869_04930	5	LRU_00469	5	LRP_364	5
GRL1172_607	5	HMPREF0542_10664	5	LRC_RS07090	5	LRN_0023	4	PEL65_608	5	PEL66_495	5	P869_05900	5	LRU_00596	5	LRP_371	5
GRL1172_609	5	HMPREF0542_10782	5	LRC_RS07810	5	LRN_0231	4	PEL65_792	5	PEL66_598	5	P869_06560	5	LRU_00786	5	LRP_373	5
GRL1172_685	5	HMPREF0542_10881	5	LRC_RS07905	5	LRN_0212	4	PEL65_822	5	PEL66_648	5	P869_07530	5	LRU_00844	5	LRP_393	5
GRL1172_734	5	HMPREF0542_10958	5	LRC_RS08345	5	LRN_0985	4	PEL65_873	5	PEL66_652	5	P869_07870	5	LRU_00913	5	LRP_1040	5
GRL1172_885	5	HMPREF0542_11018	5	LRC_RS08495	5	LRN_0932	4	PEL65_930	5	PEL66_720	5	P869_08095	5	LRU_00937	5	LRP_1705	5
GRL1172_928	5	HMPREF0542_11020	5	LRC_RS08530	5	LRN_1705	4	PEL65_977	5	PEL66_754	5	P869_08150	5	LRU_00945	5	LRP_486	5
GRL1172_970	5	HMPREF0542_11025	5	LRC_RS08545	5	LRN_1608	4	PEL65_1119	5	PEL66_764	5	P869_08375	5	LRU_00952	5	LRP_545	5
GRL1172_1047	5	HMPREF0542_11239	5	LRC_RS08750	5	LRN_1602	4	PEL65_1131	5	PEL66_767	5	P869_09040	5	LRU_00996	5	LRP_546	5
GRL1172_1059	5	HMPREF0542_11274	5	LRC_RS08805	5	LRN_1596	4	PEL65_1158	5	PEL66_794	5	P869_09510	5	LRU_01017	5	LRP_1553	5
GRL1172_1127	5	HMPREF0542_11374	5	LRC_RS08900	5	LRN_0194	4	PEL65_1188	5	PEL66_902	5	P869_09710	5	LRU_01085	5	LRP_1542	5
GRL1172_1147	5	HMPREF0542_11420	5	LRC_RS08990	5	LRN_1544	4	PEL65_1281	5	PEL66_909	5	P869_09835	5	LRU_01088	5	LRP_588	5
GRL1172_1262	5	HMPREF0542_11463	5	LRC_RS09240	5	LRN_0447	4	PEL65_1328	5	PEL66_1053	5	P869_10300	5	LRU_01099	5	LRP_590	5
GRL1172_1275	5	HMPREF0542_11515	5	LRC_RS09555	5	LRN_0434	4	PEL65_1368	5	PEL66_1175	5	P869_10390	5	LRU_01136	5	LRP_605	5
GRL1172_1301	5	HMPREF0542_11516	5	LRC_RS09765	5	LRN_1632	4	PEL65_1673	5	PEL66_1205	5	P869_10560	5	LRU_01138	5	LRP_1924	5
GRL1172_1407	5	HMPREF0542_11552	5	LRC_RS09880	5	LRN_0837	4	PEL65_1727	5	PEL66_1251	5	P869_10610	5	LRU_01361	5	LRP_1192	5
GRL1172_1531	5	HMPREF0542_11580	5	LRC_RS10160	5	LRN_0854	4	PEL65_1748	5	PEL66_1363	5	P869_10745	5	LRU_01364	5	LRP_1376	5
GRL1172_1532	5	HMPREF0542_11587	5	LRC_RS10190	5	LRN_1576	3	PEL65_1845	5	PEL66_1393	5	P869_00400	4	LRU_01365	5	LRP_1417	5
GRL1172_1548	5	HMPREF0542_11598	5	LRC_RS00470	4	LRN_0792	3	PEL65_1877	5	PEL66_1394	5	P869_00595	4	LRU_01420	5	LRP_1423	5
GRL1172_1570	5	HMPREF0542_11699	5	LRC_RS00625	4	LRN_0008	3	PEL65_1896	5	PEL66_1473	5	P869_01230	4	LRU_01424	5	LRP_1979	5
GRL1172_1635	5	HMPREF0542_11770	5	LRC_RS00815	4	LRN_0718	3	PEL65_1898	5	PEL66_1494	5	P869_01240	4	LRU_01536	5	LRP_49	4
GRL1172_1711	5	HMPREF0542_11833	5	LRC_RS00860	4	LRN_0390	3	PEL65_1917	5	PEL66_1612	5	P869_01400	4	LRU_01600	5	LRP_55	4
GRL1172_1757	5	HMPREF0542_11842	5	LRC_RS01195	4	LRN_1416	3	PEL65_1950	5	PEL66_1622	5	P869_02015	4	LRU_01646	5	LRP_56	4
GRL1172_1786	5	HMPREF0542_11846	5	LRC_RS01210	4	LRN_0061	3	PEL65_2040	5	PEL66_1693	5	P869_02640	4	LRU_01651	5	LRP_1263	4
GRL1172_1811	5	HMPREF0542_11905	5	LRC_RS01235	4	LRN_1264	3	PEL65_88	4	PEL66_1794	5	P869_02725	4	LRU_01653	5	LRP_1610	4
GRL1172_1947	5	HMPREF0542_12049	5	LRC_RS01240	4	LRN_0765	3	PEL65_151	4	PEL66_1831	5	P869_02785	4	LRU_01682	5	LRP_1595	4
GRL1172_1985	5	HMPREF0542_12081	5	LRC_RS01625	4	LRN_0155	3	PEL65_176	4	PEL66_2048	5	P869_03355	4	LRU_01712	5	LRP_1579	4
GRL1172_2027	5	HMPREF0542_12082	5	LRC_RS01710	4	LRN_1693	3	PEL65_188	4	PEL66_17	4	P869_03595	4	LRU_01732	5	LRP_914	4
GRL1172_2063	5	HMPREF0542_12083	5	LRC_RS01770	4	LRN_1299	3	PEL65_212	4	PEL66_22	4	P869_04050	4	LRU_01841	5	LRP_274	4
GRL1172_19	4	HMPREF0542_12102	5	LRC_RS02125	4	LRN_1309	3	PEL65_258	4	PEL66_49	4	P869_04135	4	LRU_01901	5	LRP_267	4
GRL1172_26	4	HMPREF0542_12120	5	LRC_RS02225	4	LRN_1313	3	PEL65_379	4	PEL66_99	4	P869_04205	4	LRU_01928	5	LRP_1115	4
GRL1172_41	4	HMPREF0542_10005	4	LRC_RS02525	4	LRN_1319	3	PEL65_509	4	PEL66_122	4	P869_04340	4	LRU_02001	5	LRP_1116	4
GRL1172_114	4	HMPREF0542_10049	4	LRC_RS02600	4	LRN_0140	3	PEL65_511	4	PEL66_136	4	P869_04345	4	LRU_02021	5	LRP_1123	4
GRL1172_120	4	HMPREF0542_10056	4	LRC_RS02665	4	LRN_0584	3	PEL65_519	4	PEL66_154	4	P869_04445	4	LRU_02197	5	LRP_90	4
GRL1172_163	4	HMPREF0542_10058	4	LRC_RS02935	4	LRN_0658	3	PEL65_558	4	PEL66_173	4	P869_04480	4	LRU_02198	5	LRP_103	4
GRL1172_245	4	HMPREF0542_10071	4	LRC_RS03055	4	LRN_1154	3	PEL65_585	4	PEL66_265	4	P869_04625	4	LRU_02202	5	LRP_659	4
GRL1172_291	4	HMPREF0542_10131	4	LRC_RS03090	4	LRN_0237	3	PEL65_593	4	PEL66_297	4	P869_04710	4	LRU_00038	4	LRP_934	4
GRL1172_317	4	HMPREF0542_10161	4	LRC_RS03305	4	LRN_0235	3	PEL65_621	4	PEL66_307	4	P869_05050	4	LRU_00068	4	LRP_313	4
GRL1172_390	4	HMPREF0542_10200	4	LRC_RS03670	4	LRN_0214	3	PEL65_623	4	PEL66_413	4	P869_06200	4	LRU_00073	4	LRP_317	4
GRL1172_462	4	HMPREF0542_10208	4	LRC_RS03680	4	LRN_0678	3	PEL65_658	4	PEL66_434	4	P869_06225	4	LRU_00114	4	LRP_1806	4
GRL1172_501	4	HMPREF0542_10260	4	LRC_RS04210	4	LRN_1629	3	PEL65_696	4	PEL66_449	4	P869_06280	4	LRU_00282	4	LRP_1773	4
GRL1172_515	4	HMPREF0542_10318	4	LRC_RS04280	4	LRN_1555	3	PEL65_709	4	PEL66_463	4	P869_06355	4	LRU_00439	4	LRP_1766	4
GRL1172_530	4	HMPREF0542_10341	4	LRC_RS04350	4	LRN_0847	3	PEL65_723	4	PEL66_497	4	P869_06575	4	LRU_00449	4	LRP_369	4
GRL1172_538	4	HMPREF0542_10346	4	LRC_RS04810	4	LRN_1026	2	PEL65_727	4	PEL66_629	4	P869_06590	4	LRU_00450	4	LRP_407	4
GRL1172_571	4	HMPREF0542_10347	4	LRC_RS04920	4	LRN_0541	2	PEL65_810	4	PEL66_638	4	P869_06850	4	LRU_00585	4	LRP_410	4
GRL1172_582	4	HMPREF0542_10441	4	LRC_RS04995	4	LRN_1437	2	PEL65_811	4	PEL66_644	4	P869_06915	4	LRU_00593	4	LRP_1018	4
GRL1172_620	4	HMPREF0542_10447	4	LRC_RS05060	4	LRN_1418	2	PEL65_816	4	PEL66_737	4	P869_06995	4	LRU_00649	4	LRP_1031	4
GRL1172_643	4	HMPREF0542_10479	4	LRC_RS05555	4	LRN_1410	2	PEL65_948	4	PEL66_762	4	P869_07540	4	LRU_00666	4	LRP_1067	4
GRL1172_660	4	HMPREF0542_10515	4	LRC_RS05985	4	LRN_1709	2	PEL65_969	4	PEL66_901	4	P869_07770	4	LRU_00682	4	LRP_1095	4
GRL1172_662	4	HMPREF0542_10536	4	LRC_RS06120	4	LRN_0098	2	PEL65_997	4	PEL66_914	4	P869_08215	4	LRU_00764	4	LRP_1684	4
GRL1172_663	4	HMPREF0542_10551	4	LRC_RS06145	4	LRN_0111	2	PEL65_1094	4	PEL66_928	4	P869_08820	4	LRU_00775	4	LRP_1879	4
GRL1172_673	4	HMPREF0542_10566	4	LRC_RS06150	4	LRN_0133	2	PEL65_1100	4	PEL66_969	4	P869_09125	4	LRU_00804	4	LRP_433	4
GRL1172_679	4	HMPREF0542_10646	4	LRC_RS06770	4	LRN_0139	2	PEL65_1101	4	PEL66_977	4	P869_09385	4	LRU_00841	4	LRP_468	4
GRL1172_704	4	HMPREF0542_10789	4	LRC_RS06810	4	LRN_1215	2	PEL65_1140	4	PEL66_978	4	P869_09655	4	LRU_00842	4	LRP_1540	4
GRL1172_749	4	HMPREF0542_10816	4	LRC_RS07165	4	LRN_1197	2	PEL65_1143	4	PEL66_1002	4	P869_09680	4	LRU_00855	4	LRP_567	4
GRL1172_775	4	HMPREF0542_10872	4	LRC_RS07180	4	LRN_1190	2	PEL65_1227	4	PEL66_1056	4	P869_09685	4	LRU_00860	4	LRP_697	4
GRL1172_799	4	HMPREF0542_10943	4	LRC_RS07630	4	LRN_1655	2	PEL65_1294	4	PEL66_1064	4	P869_09780	4	LRU_00955	4	LRP_1914	4
GRL1172_884	4	HMPREF0542_10945	4	LRC_RS07640	4	LRN_1328	2	PEL65_1311	4	PEL66_1193	4	P869_10315	4	LRU_00997	4	LRP_748	4
GRL1172_889	4	HMPREF0542_10966	4	LRC_RS07730	4	LRN_1329	2	PEL65_1316	4	PEL66_1194	4	P869_10355	4	LRU_01090	4	LRP_758	4
GRL1172_963	4	HMPREF0542_11030	4	LRC_RS08430	4	LRN_1361	2	PEL65_1323	4	PEL66_1199	4	P869_10435	4	LRU_01139	4	LRP_991	4
GRL1172_1021	4	HMPREF0542_11040	4	LRC_RS08520	4	LRN_0582	2	PEL65_1400	4	PEL66_1241	4	P869_10600	4	LRU_01268	4	LRP_998	4
GRL1172_1028	4	HMPREF0542_11092	4	LRC_RS08850	4	LRN_1151	2	PEL65_1448	4	PEL66_1252	4	P869_10645	4	LRU_01287	4	LRP_1211	4
GRL1172_1029	4	HMPREF0542_11126	4	LRC_RS08955	4	LRN_0162	2	PEL65_1538	4	PEL66_1271	4	P869_10790	4	LRU_01289	4	LRP_1411	4
GRL1172_1163	4	HMPREF0542_11133	4	LRC_RS09185	4	LRN_0374	2	PEL65_1543	4	PEL66_1279	4	P869_00250	3	LRU_01307	4	LRP_1451	4
GRL1172_1238	4	HMPREF0542_11232	4	LRC_RS09400	4	LRN_0373	2	PEL65_1550	4	PEL66_1282	4	P869_00585	3	LRU_01308	4	LRP_1454	4
GRL1172_1239	4	HMPREF0542_11248	4	LRC_RS09425	4	LRN_1484	2	PEL65_1555	4	PEL66_1287	4	P869_00615	3	LRU_01313	4	LRP_1497	4
GRL1172_1241	4	HMPREF0542_11438	4	LRC_RS09460	4	LRN_1482	2	PEL65_1597	4	PEL66_1355	4	P869_00625	3	LRU_01400	4	LRP_30	3
GRL1172_1244	4	HMPREF0542_11439	4	LRC_RS09550	4	LRN_1481	2	PEL65_1650	4	PEL66_1384	4	P869_01540	3	LRU_01409	4	LRP_1270	3
GRL1172_1266	4	HMPREF0542_11457	4	LRC_RS09605	4	LRN_0083	2	PEL65_1664	4	PEL66_1399	4	P869_02980	3	LRU_01418	4	LRP_1608	3
GRL1172_1283	4	HMPREF0542_11565	4	LRC_RS09690	4	LRN_0079	2	PEL65_1717	4	PEL66_1418	4	P869_03135	3	LRU_01476	4	LRP_784	3
GRL1172_1446	4	HMPREF0542_11646	4	LRC_RS10000	4	LRN_0232	2	PEL65_1790	4	PEL66_1491	4	P869_03750	3	LRU_01525	4	LRP_786	3
GRL1172_1613	4	HMPREF0542_11678	4	LRC_RS10155	4	LRN_0936	2	PEL65_1810	4	PEL66_1565	4	P869_03755	3	LRU_01591	4	LRP_793	3
GRL1172_1700	4	HMPREF0542_11731	4	LRC_RS00215	3	LRN_0918	2	PEL65_1825	4	PEL66_1678	4	P869_03760	3	LRU_01601	4	LRP_908	3
GRL1172_1708	4	HMPREF0542_11769	4	LRC_RS00635	3	LRN_0472	2	PEL65_1839	4	PEL66_1680	4	P869_03880	3	LRU_01728	4	LRP_1110	3
GRL1172_1843	4	HMPREF0542_11775	4	LRC_RS00820	3	LRN_0186	2	PEL65_1876	4	PEL66_1753	4	P869_04455	3	LRU_01819	4	LRP_1112	3
GRL1172_1859	4	HMPREF0542_11840	4	LRC_RS01120	3	LRN_1553	2	PEL65_1894	4	PEL66_1783	4	P869_04880	3	LRU_01873	4	LRP_109	3
GRL1172_1932	4	HMPREF0542_11958	4	LRC_RS01275	3	LRN_0488	2	PEL65_1932	4	PEL66_1840	4	P869_05480	3	LRU_01994	4	LRP_930	3
GRL1172_1934	4	HMPREF0542_12067	4	LRC_RS01285	3	LRN_0518	14	PEL65_2043	4	PEL66_1855	4	P869_05690	3	LRU_02011	4	LRP_939	3
GRL1172_2045	4	HMPREF0542_12174	4	LRC_RS01715	3	LRN_0100	14	PEL65_2051	4	PEL66_1908	4	P869_05925	3	LRU_02186	4	LRP_330	3
GRL1172_2046	4	HMPREF0542_10018	3	LRC_RS03335	3	LRN_0329	14	PEL65_181	3	PEL66_1999	4	P869_06035	3	LRU_02234	4	LRP_1781	3
GRL1172_2057	4	HMPREF0542_10167	3	LRC_RS04060	3	LRN_0144	14	PEL65_225	3	PEL66_2066	4	P869_06275	3	LRU_00268	3	LRP_361	3
GRL1172_2095	4	HMPREF0542_10181	3	LRC_RS04075	3	LRN_0041	14	PEL65_343	3	PEL66_2087	4	P869_06310	3	LRU_00298	3	LRP_406	3
GRL1172_8	3	HMPREF0542_10212	3	LRC_RS05050	3	LRN_1511	13	PEL65_373	3	PEL66_2089	4	P869_07025	3	LRU_00320	3	LRP_1683	3
GRL1172_71	3	HMPREF0542_10361	3	LRC_RS05230	3	LRN_1292	13	PEL65_428	3	PEL66_16	3	P869_07350	3	LRU_00358	3	LRP_1836	3
GRL1172_112	3	HMPREF0542_10362	3	LRC_RS06030	3	LRN_0452	12	PEL65_594	3	PEL66_62	3	P869_07425	3	LRU_00614	3	LRP_449	3
GRL1172_138	3	HMPREF0542_10391	3	LRC_RS06910	3	LRN_0505	12	PEL65_701	3	PEL66_91	3	P869_08315	3	LRU_00732	3	LRP_489	3
GRL1172_169	3	HMPREF0542_10563	3	LRC_RS07240	3	LRN_0181	12	PEL65_712	3	PEL66_155	3	P869_08320	3	LRU_00769	3	LRP_596	3
GRL1172_230	3	HMPREF0542_10862	3	LRC_RS07455	3	LRN_1444	12	PEL65_836	3	PEL66_278	3	P869_08585	3	LRU_00910	3	LRP_599	3
GRL1172_475	3	HMPREF0542_10879	3	LRC_RS07710	3	LRN_1710	12	PEL65_886	3	PEL66_359	3	P869_08675	3	LRU_00922	3	LRP_757	3
GRL1172_504	3	HMPREF0542_11031	3	LRC_RS07760	3	LRN_0134	12	PEL65_942	3	PEL66_461	3	P869_08755	3	LRU_01115	3	LRP_1422	3
GRL1172_555	3	HMPREF0542_11319	3	LRC_RS08045	3	LRN_1304	12	PEL65_953	3	PEL66_541	3	P869_08815	3	LRU_01199	3	LRP_1436	3
GRL1172_588	3	HMPREF0542_11447	3	LRC_RS08330	3	LRN_0375	12	PEL65_1000	3	PEL66_637	3	P869_09340	3	LRU_01241	3	LRP_1452	3
GRL1172_615	3	HMPREF0542_11448	3	LRC_RS09305	3	LRN_0046	12	PEL65_1001	3	PEL66_871	3	P869_09535	3	LRU_01255	3	LRP_1453	3
GRL1172_646	3	HMPREF0542_11476	3	LRC_RS09580	3	LRN_1477	12	PEL65_1012	3	PEL66_952	3	P869_10260	3	LRU_01273	3	LRP_1929	3
GRL1172_672	3	HMPREF0542_11590	3	LRC_RS09915	3	LRN_1591	12	PEL65_1056	3	PEL66_972	3	P869_10405	3	LRU_01300	3	LRP_6	2
GRL1172_764	3	HMPREF0542_11708	3	LRC_RS10095	3	LRN_0879	12	PEL65_1079	3	PEL66_1036	3	P869_10680	3	LRU_01302	3	LRP_9	2
GRL1172_990	3	HMPREF0542_11752	3	LRC_RS00090	2	LRN_1042	11	PEL65_1095	3	PEL66_1218	3	P869_10700	3	LRU_01408	3	LRP_11	2
GRL1172_1036	3	HMPREF0542_11884	3	LRC_RS00100	2	LRN_0507	11	PEL65_1105	3	PEL66_1246	3	P869_00060	2	LRU_01433	3	LRP_18	2
GRL1172_1038	3	HMPREF0542_11989	3	LRC_RS00310	2	LRN_0533	11	PEL65_1107	3	PEL66_1361	3	P869_00210	2	LRU_01616	3	LRP_1468	2
GRL1172_1051	3	HMPREF0542_12046	3	LRC_RS00320	2	LRN_0182	11	PEL65_1220	3	PEL66_1398	3	P869_00745	2	LRU_01635	3	LRP_1470	2
GRL1172_1084	3	HMPREF0542_12127	3	LRC_RS00325	2	LRN_0762	11	PEL65_1416	3	PEL66_1505	3	P869_00835	2	LRU_01675	3	LRP_1471	2
GRL1172_1226	3	HMPREF0542_12194	3	LRC_RS00340	2	LRN_0568	11	PEL65_1536	3	PEL66_1551	3	P869_00875	2	LRU_01745	3	LRP_1254	2
GRL1172_1304	3	HMPREF0542_12196	3	LRC_RS00370	2	LRN_1616	11	PEL65_1577	3	PEL66_1697	3	P869_00970	2	LRU_01813	3	LRP_1307	2
GRL1172_1369	3	HMPREF0542_12223	3	LRC_RS00455	2	LRN_1593	11	PEL65_1680	3	PEL66_1699	3	P869_01005	2	LRU_01922	3	LRP_1309	2
GRL1172_1499	3	HMPREF0542_12241	3	LRC_RS00630	2	LRN_0859	11	PEL65_1837	3	PEL66_1785	3	P869_01330	2	LRU_01935	3	LRP_1333	2
GRL1172_1728	3	HMPREF0542_10103	2	LRC_RS00660	2	LRN_0508	10	PEL65_1884	3	PEL66_1824	3	P869_01395	2	LRU_02028	3	LRP_1660	2
GRL1172_1865	3	HMPREF0542_10203	2	LRC_RS00710	2	LRN_0516	10	PEL65_1953	3	PEL66_1896	3	P869_01515	2	LRU_02201	3	LRP_798	2
GRL1172_2077	3	HMPREF0542_10271	2	LRC_RS00835	2	LRN_0704	10	PEL65_2023	3	PEL66_2060	3	P869_01700	2	LRU_02307	3	LRP_909	2
GRL1172_152	2	HMPREF0542_10365	2	LRC_RS00970	2	LRN_1463	10	PEL65_26	2	PEL66_2071	3	P869_01785	2	LRU_00065	2	LRP_910	2
GRL1172_258	2	HMPREF0542_10409	2	LRC_RS01080	2	LRN_1461	10	PEL65_84	2	PEL66_7	2	P869_01865	2	LRU_00167	2	LRP_271	2
GRL1172_262	2	HMPREF0542_10439	2	LRC_RS01205	2	LRN_1327	10	PEL65_104	2	PEL66_30	2	P869_02105	2	LRU_00188	2	LRP_254	2
GRL1172_315	2	HMPREF0542_10444	2	LRC_RS01880	2	LRN_1142	10	PEL65_150	2	PEL66_135	2	P869_02280	2	LRU_00419	2	LRP_210	2
GRL1172_331	2	HMPREF0542_10449	2	LRC_RS02285	2	LRN_0164	10	PEL65_242	2	PEL66_163	2	P869_02680	2	LRU_00522	2	LRP_86	2
GRL1172_386	2	HMPREF0542_10605	2	LRC_RS02790	2	LRN_0051	10	PEL65_315	2	PEL66_227	2	P869_02720	2	LRU_00556	2	LRP_88	2
GRL1172_406	2	HMPREF0542_10606	2	LRC_RS02965	2	LRN_0221	10	PEL65_342	2	PEL66_293	2	P869_02875	2	LRU_00590	2	LRP_101	2
GRL1172_440	2	HMPREF0542_10635	2	LRC_RS03325	2	LRN_0279	10	PEL65_400	2	PEL66_294	2	P869_02945	2	LRU_00641	2	LRP_110	2
GRL1172_531	2	HMPREF0542_10637	2	LRC_RS03330	2	LRN_1029	1	PEL65_403	2	PEL66_296	2	P869_03580	2	LRU_00648	2	LRP_121	2
GRL1172_540	2	HMPREF0542_10643	2	LRC_RS03455	2	LRN_1039	1	PEL65_450	2	PEL66_314	2	P869_03630	2	LRU_00669	2	LRP_128	2
GRL1172_562	2	HMPREF0542_10665	2	LRC_RS04035	2	LRN_1068	1	PEL65_453	2	PEL66_333	2	P869_03745	2	LRU_00676	2	LRP_953	2
GRL1172_661	2	HMPREF0542_10672	2	LRC_RS04090	2	LRN_1083	1	PEL65_457	2	PEL66_334	2	P869_03790	2	LRU_00904	2	LRP_1764	2
GRL1172_669	2	HMPREF0542_10698	2	LRC_RS04095	2	LRN_1084	1	PEL65_463	2	PEL66_498	2	P869_04370	2	LRU_00995	2	LRP_386	2
GRL1172_696	2	HMPREF0542_10712	2	LRC_RS04340	2	LRN_1090	1	PEL65_485	2	PEL66_532	2	P869_04535	2	LRU_01042	2	LRP_419	2
GRL1172_703	2	HMPREF0542_10736	2	LRC_RS04530	2	LRN_1102	1	PEL65_510	2	PEL66_548	2	P869_04820	2	LRU_01044	2	LRP_1711	2
GRL1172_737	2	HMPREF0542_10810	2	LRC_RS05225	2	LRN_1105	1	PEL65_570	2	PEL66_554	2	P869_05010	2	LRU_01113	2	LRP_1692	2
GRL1172_780	2	HMPREF0542_10817	2	LRC_RS05235	2	LRN_0451	1	PEL65_638	2	PEL66_604	2	P869_05015	2	LRU_01124	2	LRP_1968	2
GRL1172_781	2	HMPREF0542_10877	2	LRC_RS05475	2	LRN_1567	1	PEL65_872	2	PEL66_634	2	P869_05040	2	LRU_01137	2	LRP_1960	2
GRL1172_844	2	HMPREF0542_10878	2	LRC_RS05575	2	LRN_0791	1	PEL65_875	2	PEL66_659	2	P869_05045	2	LRU_01339	2	LRP_440	2
GRL1172_852	2	HMPREF0542_10902	2	LRC_RS05845	2	LRN_0515	1	PEL65_890	2	PEL66_710	2	P869_05090	2	LRU_01350	2	LRP_448	2
GRL1172_853	2	HMPREF0542_11002	2	LRC_RS06705	2	LRN_0539	1	PEL65_928	2	PEL66_717	2	P869_05095	2	LRU_01370	2	LRP_466	2
GRL1172_911	2	HMPREF0542_11004	2	LRC_RS06795	2	LRN_0010	1	PEL65_976	2	PEL66_719	2	P869_05100	2	LRU_01405	2	LRP_474	2
GRL1172_976	2	HMPREF0542_11005	2	LRC_RS07050	2	LRN_0734	1	PEL65_1006	2	PEL66_732	2	P869_05360	2	LRU_01435	2	LRP_487	2
GRL1172_1070	2	HMPREF0542_11035	2	LRC_RS07085	2	LRN_0730	1	PEL65_1070	2	PEL66_795	2	P869_05365	2	LRU_01443	2	LRP_495	2
GRL1172_1073	2	HMPREF0542_11171	2	LRC_RS07175	2	LRN_0391	1	PEL65_1150	2	PEL66_862	2	P869_05590	2	LRU_01445	2	LRP_559	2
GRL1172_1076	2	HMPREF0542_11189	2	LRC_RS07815	2	LRN_0401	1	PEL65_1168	2	PEL66_926	2	P869_05620	2	LRU_01479	2	LRP_682	2
GRL1172_1093	2	HMPREF0542_11228	2	LRC_RS08000	2	LRN_0807	1	PEL65_1169	2	PEL66_942	2	P869_06075	2	LRU_01496	2	LRP_701	2
GRL1172_1135	2	HMPREF0542_11268	2	LRC_RS08080	2	LRN_1459	1	PEL65_1192	2	PEL66_970	2	P869_06110	2	LRU_01503	2	LRP_736	2
GRL1172_1157	2	HMPREF0542_11305	2	LRC_RS08300	2	LRN_1440	1	PEL65_1221	2	PEL66_982	2	P869_06195	2	LRU_01509	2	LRP_754	2
GRL1172_1195	2	HMPREF0542_11352	2	LRC_RS08340	2	LRN_1431	1	PEL65_1222	2	PEL66_1059	2	P869_06235	2	LRU_01512	2	LRP_985	2
GRL1172_1282	2	HMPREF0542_11450	2	LRC_RS08405	2	LRN_1421	1	PEL65_1318	2	PEL66_1359	2	P869_06580	2	LRU_01565	2	LRP_986	2
GRL1172_1289	2	HMPREF0542_11533	2	LRC_RS08435	2	LRN_1420	1	PEL65_1374	2	PEL66_1360	2	P869_07660	2	LRU_01633	2	LRP_995	2
GRL1172_1302	2	HMPREF0542_11556	2	LRC_RS08465	2	LRN_0750	1	PEL65_1405	2	PEL66_1465	2	P869_07795	2	LRU_01654	2	LRP_1001	2
GRL1172_1310	2	HMPREF0542_11572	2	LRC_RS08695	2	LRN_0742	1	PEL65_1415	2	PEL66_1472	2	P869_07800	2	LRU_01700	2	LRP_1189	2
GRL1172_1361	2	HMPREF0542_11610	2	LRC_RS08700	2	LRN_0063	1	PEL65_1419	2	PEL66_1493	2	P869_07805	2	LRU_01701	2	LRP_1212	2
GRL1172_1373	2	HMPREF0542_11613	2	LRC_RS08710	2	LRN_0062	1	PEL65_1420	2	PEL66_1499	2	P869_08200	2	LRU_01721	2	LRP_1390	2
GRL1172_1384	2	HMPREF0542_11618	2	LRC_RS09255	2	LRN_0122	1	PEL65_1422	2	PEL66_1587	2	P869_08205	2	LRU_01814	2	LRP_1521	2
GRL1172_1492	2	HMPREF0542_11626	2	LRC_RS09300	2	LRN_1196	1	PEL65_1492	2	PEL66_1589	2	P869_08380	2	LRU_01815	2	LRP_20	14
GRL1172_1633	2	HMPREF0542_11643	2	LRC_RS09725	2	LRN_0335	1	PEL65_1503	2	PEL66_1615	2	P869_08695	2	LRU_01872	2	LRP_1279	14
GRL1172_1647	2	HMPREF0542_11677	2	LRC_RS09800	2	LRN_0331	1	PEL65_1510	2	PEL66_1633	2	P869_08790	2	LRU_01920	2	LRP_858	14
GRL1172_1705	2	HMPREF0542_11733	2	LRC_RS09810	2	LRN_0314	1	PEL65_1598	2	PEL66_1714	2	P869_09320	2	LRU_01923	2	LRP_209	14
GRL1172_1738	2	HMPREF0542_11799	2	LRC_RS09815	2	LRN_0313	1	PEL65_1600	2	PEL66_1716	2	P869_09370	2	LRU_01943	2	LRP_558	14
GRL1172_1749	2	HMPREF0542_11825	2	LRC_RS10010	2	LRN_0147	1	PEL65_1601	2	PEL66_1717	2	P869_09500	2	LRU_02037	2	LRP_1897	14
GRL1172_1756	2	HMPREF0542_11886	2	LRC_RS10015	2	LRN_1668	1	PEL65_1615	2	PEL66_1721	2	P869_09555	2	LRU_02052	2	LRP_1199	14
GRL1172_1863	2	HMPREF0542_11985	2	LRC_RS00095	14	LRN_1674	1	PEL65_1938	2	PEL66_1728	2	P869_09650	2	LRU_02095	2	LRP_1716	13
GRL1172_1864	2	HMPREF0542_11996	2	LRC_RS00380	14	LRN_1687	1	PEL65_1951	2	PEL66_1750	2	P869_09730	2	LRU_02326	2	LRP_1545	13
GRL1172_1887	2	HMPREF0542_12040	2	LRC_RS01845	14	LRN_1691	1	PEL65_1959	2	PEL66_1784	2	P869_09900	2	LRU_02327	2	LRP_987	13
GRL1172_1948	2	HMPREF0542_12048	2	LRC_RS01990	14	LRN_1692	1	PEL65_2001	2	PEL66_1805	2	P869_09975	2	LRU_02332	2	LRP_1346	13
GRL1172_1980	2	HMPREF0542_12061	2	LRC_RS03020	14	LRN_1306	1	PEL65_2046	2	PEL66_1807	2	P869_10150	2	LRU_00519	14	LRP_1368	13
GRL1172_85	14	HMPREF0542_12069	2	LRC_RS03605	14	LRN_1307	1	PEL65_2111	2	PEL66_1808	2	P869_10165	2	LRU_01427	14	LRP_1396	13
GRL1172_183	14	HMPREF0542_12086	2	LRC_RS06475	14	LRN_1308	1	PEL65_304	14	PEL66_1811	2	P869_10330	2	LRU_01442	14	LRP_1474	12
GRL1172_255	14	HMPREF0542_12213	2	LRC_RS09060	14	LRN_1318	1	PEL65_401	14	PEL66_1812	2	P869_10655	2	LRU_01493	14	LRP_1477	12
GRL1172_447	14	HMPREF0542_12232	2	LRC_RS02205	13	LRN_1331	1	PEL65_465	14	PEL66_1938	2	P869_10685	2	LRU_01564	14	LRP_36	12
GRL1172_688	14	HMPREF0542_10108	14	LRC_RS08930	13	LRN_1332	1	PEL65_553	14	PEL66_1995	2	P869_00070	14	LRU_01897	14	LRP_1269	12
GRL1172_912	14	HMPREF0542_10383	14	LRC_RS00125	12	LRN_1363	1	PEL65_574	14	PEL66_2014	2	P869_00430	14	LRU_02169	14	LRP_1281	12
GRL1172_1917	14	HMPREF0542_10803	14	LRC_RS00535	12	LRN_1367	1	PEL65_687	14	PEL66_2047	2	P869_02940	14	LRU_00334	13	LRP_1290	12
GRL1172_1981	14	HMPREF0542_10930	14	LRC_RS00680	12	LRN_0912	1	PEL65_1341	14	PEL66_2093	2	P869_03090	14	LRU_00980	13	LRP_1295	12
GRL1172_125	13	HMPREF0542_10982	14	LRC_RS00730	12	LRN_0907	1	PEL65_1608	14	PEL66_76	14	P869_04190	14	LRU_01004	13	LRP_1645	12
GRL1172_779	13	HMPREF0542_11355	14	LRC_RS00930	12	LRN_0608	1	PEL65_1689	14	PEL66_150	14	P869_05170	14	LRU_02281	13	LRP_70	12
GRL1172_828	13	HMPREF0542_11628	14	LRC_RS01295	12	LRN_0605	1	PEL65_493	13	PEL66_234	14	P869_06745	14	LRU_02328	13	LRP_158	12
GRL1172_1493	13	HMPREF0542_11800	14	LRC_RS01445	12	LRN_0583	1	PEL65_562	13	PEL66_1024	14	P869_09420	14	LRU_00082	12	LRP_1106	12
GRL1172_48	12	HMPREF0542_10099	13	LRC_RS02690	12	LRN_0657	1	PEL65_642	13	PEL66_1125	14	P869_03235	13	LRU_00094	12	LRP_87	12
GRL1172_95	12	HMPREF0542_10255	13	LRC_RS02970	12	LRN_1158	1	PEL65_1288	13	PEL66_1588	14	P869_08475	13	LRU_00231	12	LRP_1793	12
GRL1172_186	12	HMPREF0542_10057	12	LRC_RS05120	12	LRN_1150	1	PEL65_2	12	PEL66_1663	14	P869_00485	12	LRU_00467	12	LRP_363	12
GRL1172_203	12	HMPREF0542_10064	12	LRC_RS05215	12	LRN_1145	1	PEL65_14	12	PEL66_1730	14	P869_00635	12	LRU_00882	12	LRP_396	12
GRL1172_532	12	HMPREF0542_10171	12	LRC_RS05895	12	LRN_1144	1	PEL65_154	12	PEL66_104	13	P869_01205	12	LRU_00930	12	LRP_1012	12
GRL1172_542	12	HMPREF0542_10265	12	LRC_RS05955	12	LRN_1139	1	PEL65_201	12	PEL66_986	13	P869_01235	12	LRU_00933	12	LRP_514	12
GRL1172_595	12	HMPREF0542_10332	12	LRC_RS06060	12	LRN_0368	1	PEL65_314	12	PEL66_34	12	P869_01390	12	LRU_00965	12	LRP_652	12
GRL1172_655	12	HMPREF0542_10353	12	LRC_RS06230	12	LRN_0365	1	PEL65_409	12	PEL66_88	12	P869_01900	12	LRU_01050	12	LRP_1003	12
GRL1172_692	12	HMPREF0542_10366	12	LRC_RS07635	12	LRN_0036	1	PEL65_498	12	PEL66_162	12	P869_02035	12	LRU_01055	12	LRP_1197	12
GRL1172_702	12	HMPREF0542_10371	12	LRC_RS08490	12	LRN_0042	1	PEL65_564	12	PEL66_302	12	P869_02245	12	LRU_01100	12	LRP_1215	12
GRL1172_856	12	HMPREF0542_10420	12	LRC_RS08640	12	LRN_1501	1	PEL65_794	12	PEL66_303	12	P869_02300	12	LRU_01186	12	LRP_1427	12
GRL1172_861	12	HMPREF0542_10432	12	LRC_RS09000	12	LRN_0082	1	PEL65_829	12	PEL66_475	12	P869_02565	12	LRU_01282	12	LRP_1446	12
GRL1172_1040	12	HMPREF0542_10601	12	LRC_RS09245	12	LRN_0081	1	PEL65_962	12	PEL66_494	12	P869_02605	12	LRU_01288	12	LRP_1224	11
GRL1172_1254	12	HMPREF0542_10993	12	LRC_RS09365	12	LRN_0065	1	PEL65_1061	12	PEL66_612	12	P869_02835	12	LRU_01377	12	LRP_1225	11
GRL1172_1329	12	HMPREF0542_11097	12	LRC_RS09975	12	LRN_0234	1	PEL65_1109	12	PEL66_655	12	P869_03010	12	LRU_01441	12	LRP_1262	11
GRL1172_1451	12	HMPREF0542_11287	12	LRC_RS09980	12	LRN_0993	1	PEL65_1382	12	PEL66_665	12	P869_03465	12	LRU_01472	12	LRP_1621	11
GRL1172_1480	12	HMPREF0542_11421	12	LRC_RS00935	11	LRN_0990	1	PEL65_1409	12	PEL66_753	12	P869_04870	12	LRU_01655	12	LRP_1724	11
GRL1172_1571	12	HMPREF0542_11470	12	LRC_RS01110	11	LRN_0692	1	PEL65_1447	12	PEL66_793	12	P869_04990	12	LRU_01656	12	LRP_1715	11
GRL1172_1601	12	HMPREF0542_11650	12	LRC_RS03245	11	LRN_1537	1	PEL65_1564	12	PEL66_1177	12	P869_05340	12	LRU_01759	12	LRP_1547	11
GRL1172_1606	12	HMPREF0542_11676	12	LRC_RS03255	11	LRN_1532	1	PEL65_1590	12	PEL66_1211	12	P869_05390	12	LRU_01907	12	LRP_577	11
GRL1172_1787	12	HMPREF0542_11723	12	LRC_RS04145	11	LRN_1624	1	PEL65_1602	12	PEL66_1296	12	P869_05520	12	LRU_01919	12	LRP_763	11
GRL1172_2028	12	HMPREF0542_11724	12	LRC_RS07475	11	LRN_1619	1	PEL65_1644	12	PEL66_1595	12	P869_06180	12	LRU_01932	12	LRP_1488	10
GRL1172_2070	12	HMPREF0542_11735	12	LRC_RS08105	11	LRN_1617	1	PEL65_1730	12	PEL66_1701	12	P869_06540	12	LRU_01988	12	LRP_1491	10
GRL1172_15	11	HMPREF0542_11832	12	LRC_RS08870	11	LRN_0203	1	PEL65_1733	12	PEL66_1765	12	P869_07865	12	LRU_00020	11	LRP_1288	10
GRL1172_61	11	HMPREF0542_11875	12	LRC_RS09385	11	LRN_0204	1	PEL65_1851	12	PEL66_1861	12	P869_07935	12	LRU_00252	11	LRP_888	10
GRL1172_129	11	HMPREF0542_11880	12	LRC_RS00155	10	LRN_0813	1	PEL65_1918	12	PEL66_1914	12	P869_08455	12	LRU_00793	11	LRP_69	10
GRL1172_161	11	HMPREF0542_11926	12	LRC_RS00525	10	LRN_0819	1	PEL65_494	11	PEL66_1926	12	P869_09410	12	LRU_00832	11	LRP_261	10
GRL1172_275	11	HMPREF0542_11965	12	LRC_RS00540	10	LRN_1281	1	PEL65_741	11	PEL66_2080	12	P869_10090	12	LRU_00869	11	LRP_231	10
GRL1172_490	11	HMPREF0542_12021	12	LRC_RS00675	10	LRN_0428	1	PEL65_1077	11	PEL66_2088	12	P869_10575	12	LRU_01008	11	LRP_1129	10
GRL1172_591	11	HMPREF0542_12105	12	LRC_RS00700	10	LRN_0832	1	PEL65_1238	11	PEL66_117	11	P869_02150	11	LRU_01297	11	LRP_951	10
GRL1172_726	11	HMPREF0542_12107	12	LRC_RS00845	10	LRN_0838	1	PEL65_1240	11	PEL66_610	11	P869_02160	11	LRU_01341	11	LRP_1771	10
GRL1172_1229	11	HMPREF0542_12199	12	LRC_RS01030	10	LRN_0868	1	PEL65_1275	11	PEL66_669	11	P869_02510	11	LRU_01375	11	LRP_1700	10
GRL1172_1602	11	HMPREF0542_12221	12	LRC_RS01155	10	LRN_0875	1	PEL65_1380	11	PEL66_886	11	P869_03215	11	LRU_00579	10	LRP_1685	10
GRL1172_1846	11	HMPREF0542_10043	11	LRC_RS01230	10	TOTAL: 308 TMHMM hits		PEL65_1558	11	PEL66_950	11	P869_07360	11	LRU_00738	10	LRP_1832	10
GRL1172_1848	11	HMPREF0542_10242	11	LRC_RS01570	10			PEL65_1592	11	PEL66_1290	11	P869_07570	11	LRU_00813	10	LRP_1143	10
GRL1172_533	10	HMPREF0542_10498	11	LRC_RS02975	10			PEL65_269	10	PEL66_1344	11	P869_10230	11	LRU_00954	10	LRP_647	10
GRL1172_667	10	HMPREF0542_10616	11	LRC_RS03060	10			PEL65_313	10	PEL66_1346	11	P869_00930	10	LRU_01072	10	LRP_1915	10
GRL1172_724	10	HMPREF0542_10847	11	LRC_RS03450	10			PEL65_416	10	PEL66_1556	11	P869_02050	10	LRU_01242	10	LRP_752	10
GRL1172_1014	10	HMPREF0542_10849	11	LRC_RS06590	10			PEL65_596	10	PEL66_48	10	P869_02870	10	LRU_01328	10	LRP_1426	10
GRL1172_1102	10	HMPREF0542_10961	11	LRC_RS06740	10			PEL65_993	10	PEL66_161	10	P869_03160	10	LRU_01359	10	LRP_7	1
GRL1172_1110	10	HMPREF0542_11015	11	LRC_RS07150	10			PEL65_1088	10	PEL66_301	10	P869_03930	10	LRU_01403	10	LRP_8	1
GRL1172_1197	10	HMPREF0542_11262	11	LRC_RS08580	10			PEL65_1099	10	PEL66_589	10	P869_04630	10	LRU_01473	10	LRP_1493	1
GRL1172_1435	10	HMPREF0542_11675	11	LRC_RS08585	10			PEL65_1313	10	PEL66_632	10	P869_04905	10	LRU_01550	10	LRP_59	1
GRL1172_1636	10	HMPREF0542_11687	11	LRC_RS09190	10			PEL65_1359	10	PEL66_661	10	P869_05200	10	LRU_01641	10	LRP_1256	1
GRL1172_1657	10	HMPREF0542_11925	11	LRC_RS00065	1			PEL65_1403	10	PEL66_776	10	P869_05525	10	LRU_01790	10	LRP_1264	1
GRL1172_1661	10	HMPREF0542_12123	11	LRC_RS00220	1			PEL65_1593	10	PEL66_779	10	P869_06040	10	LRU_01838	10	LRP_1294	1
GRL1172_1694	10	HMPREF0542_10006	10	LRC_RS00225	1			PEL65_1718	10	PEL66_961	10	P869_06800	10	LRU_01918	10	LRP_1305	1
GRL1172_1886	10	HMPREF0542_10225	10	LRC_RS00235	1			PEL65_1737	10	PEL66_976	10	P869_07580	10	LRU_02067	10	LRP_1640	1
GRL1172_1958	10	HMPREF0542_10345	10	LRC_RS00485	1			PEL65_1906	10	PEL66_1429	10	P869_08325	10	LRU_00018	1	LRP_1635	1
GRL1172_2094	10	HMPREF0542_10367	10	LRC_RS00605	1			PEL65_2014	10	PEL66_1487	10	P869_09180	10	LRU_00051	1	LRP_1634	1
GRL1172_6	1	HMPREF0542_10392	10	LRC_RS00670	1			PEL65_2089	10	PEL66_1602	10	P869_09675	10	LRU_00055	1	LRP_1632	1
GRL1172_72	1	HMPREF0542_10580	10	LRC_RS00705	1			PEL65_2110	10	PEL66_1632	10	P869_09935	10	LRU_00075	1	LRP_1631	1
GRL1172_73	1	HMPREF0542_10685	10	LRC_RS01035	1			PEL65_23	1	PEL66_1763	10	P869_09965	10	LRU_00103	1	LRP_1609	1
GRL1172_92	1	HMPREF0542_10901	10	LRC_RS01085	1			PEL65_31	1	PEL66_1766	10	P869_10555	10	LRU_00108	1	LRP_1596	1
GRL1172_102	1	HMPREF0542_11037	10	LRC_RS01130	1			PEL65_78	1	PEL66_15	1	P869_00075	1	LRU_00193	1	LRP_1590	1
GRL1172_108	1	HMPREF0542_11082	10	LRC_RS01135	1			PEL65_108	1	PEL66_56	1	P869_00105	1	LRU_00200	1	LRP_1578	1
GRL1172_111	1	HMPREF0542_11298	10	LRC_RS01185	1			PEL65_120	1	PEL66_63	1	P869_00110	1	LRU_00209	1	LRP_1576	1
GRL1172_127	1	HMPREF0542_11329	10	LRC_RS01270	1			PEL65_152	1	PEL66_67	1	P869_00470	1	LRU_00241	1	LRP_1570	1
GRL1172_131	1	HMPREF0542_11649	10	LRC_RS01670	1			PEL65_186	1	PEL66_69	1	P869_00500	1	LRU_00242	1	LRP_1565	1
GRL1172_144	1	HMPREF0542_11688	10	LRC_RS01755	1			PEL65_191	1	PEL66_90	1	P869_00510	1	LRU_00244	1	LRP_785	1
GRL1172_154	1	HMPREF0542_11725	10	LRC_RS01760	1			PEL65_199	1	PEL66_95	1	P869_00590	1	LRU_00245	1	LRP_792	1
GRL1172_164	1	HMPREF0542_11812	10	LRC_RS01765	1			PEL65_213	1	PEL66_115	1	P869_00610	1	LRU_00266	1	LRP_844	1
GRL1172_206	1	HMPREF0542_11854	10	LRC_RS01855	1			PEL65_214	1	PEL66_119	1	P869_00665	1	LRU_00267	1	LRP_854	1
GRL1172_209	1	HMPREF0542_11859	10	LRC_RS02070	1			PEL65_216	1	PEL66_130	1	P869_00680	1	LRU_00281	1	LRP_884	1
GRL1172_238	1	HMPREF0542_12111	10	LRC_RS02160	1			PEL65_220	1	PEL66_143	1	P869_00700	1	LRU_00301	1	LRP_887	1
GRL1172_263	1	HMPREF0542_12204	10	LRC_RS02305	1			PEL65_235	1	PEL66_202	1	P869_00755	1	LRU_00313	1	LRP_287	1
GRL1172_273	1	HMPREF0542_10012	1	LRC_RS02375	1			PEL65_239	1	PEL66_216	1	P869_00775	1	LRU_00371	1	LRP_278	1
GRL1172_302	1	HMPREF0542_10046	1	LRC_RS02390	1			PEL65_248	1	PEL66_232	1	P869_00840	1	LRU_00404	1	LRP_270	1
GRL1172_306	1	HMPREF0542_10066	1	LRC_RS02570	1			PEL65_307	1	PEL66_240	1	P869_01185	1	LRU_00446	1	LRP_264	1
GRL1172_322	1	HMPREF0542_10067	1	LRC_RS02680	1			PEL65_356	1	PEL66_243	1	P869_01190	1	LRU_00453	1	LRP_263	1
GRL1172_325	1	HMPREF0542_10068	1	LRC_RS03075	1			PEL65_369	1	PEL66_276	1	P869_01195	1	LRU_00464	1	LRP_258	1
GRL1172_332	1	HMPREF0542_10091	1	LRC_RS03260	1			PEL65_375	1	PEL66_327	1	P869_01420	1	LRU_00512	1	LRP_248	1
GRL1172_380	1	HMPREF0542_10092	1	LRC_RS03470	1			PEL65_395	1	PEL66_331	1	P869_01435	1	LRU_00513	1	LRP_237	1
GRL1172_410	1	HMPREF0542_10119	1	LRC_RS03625	1			PEL65_405	1	PEL66_357	1	P869_01460	1	LRU_00518	1	LRP_225	1
GRL1172_445	1	HMPREF0542_10166	1	LRC_RS03675	1			PEL65_429	1	PEL66_358	1	P869_01470	1	LRU_00538	1	LRP_208	1
GRL1172_463	1	HMPREF0542_10187	1	LRC_RS04275	1			PEL65_430	1	PEL66_402	1	P869_01475	1	LRU_00552	1	LRP_203	1
GRL1172_464	1	HMPREF0542_10196	1	LRC_RS04525	1			PEL65_432	1	PEL66_420	1	P869_01480	1	LRU_00566	1	LRP_202	1
GRL1172_466	1	HMPREF0542_10204	1	LRC_RS04820	1			PEL65_443	1	PEL66_425	1	P869_01500	1	LRU_00576	1	LRP_186	1
GRL1172_478	1	HMPREF0542_10205	1	LRC_RS04850	1			PEL65_451	1	PEL66_431	1	P869_01600	1	LRU_00581	1	LRP_155	1
GRL1172_479	1	HMPREF0542_10210	1	LRC_RS04875	1			PEL65_452	1	PEL66_444	1	P869_01620	1	LRU_00582	1	LRP_1113	1
GRL1172_481	1	HMPREF0542_10211	1	LRC_RS04905	1			PEL65_483	1	PEL66_450	1	P869_01660	1	LRU_00589	1	LRP_82	1
GRL1172_482	1	HMPREF0542_10233	1	LRC_RS04970	1			PEL65_490	1	PEL66_462	1	P869_01690	1	LRU_00597	1	LRP_127	1
GRL1172_488	1	HMPREF0542_10240	1	LRC_RS05000	1			PEL65_499	1	PEL66_482	1	P869_01790	1	LRU_00606	1	LRP_147	1
GRL1172_502	1	HMPREF0542_10244	1	LRC_RS05055	1			PEL65_504	1	PEL66_483	1	P869_02445	1	LRU_00647	1	LRP_928	1
GRL1172_514	1	HMPREF0542_10249	1	LRC_RS05155	1			PEL65_505	1	PEL66_485	1	P869_02485	1	LRU_00709	1	LRP_929	1
GRL1172_520	1	HMPREF0542_10324	1	LRC_RS05160	1			PEL65_513	1	PEL66_486	1	P869_02520	1	LRU_00710	1	LRP_938	1
GRL1172_541	1	HMPREF0542_10356	1	LRC_RS05170	1			PEL65_561	1	PEL66_496	1	P869_02595	1	LRU_00773	1	LRP_956	1
GRL1172_544	1	HMPREF0542_10382	1	LRC_RS05175	1			PEL65_569	1	PEL66_538	1	P869_02615	1	LRU_00782	1	LRP_957	1
GRL1172_578	1	HMPREF0542_10403	1	LRC_RS05430	1			PEL65_601	1	PEL66_542	1	P869_02665	1	LRU_00790	1	LRP_967	1
GRL1172_580	1	HMPREF0542_10412	1	LRC_RS05460	1			PEL65_622	1	PEL66_547	1	P869_02670	1	LRU_00897	1	LRP_314	1
GRL1172_587	1	HMPREF0542_10460	1	LRC_RS06165	1			PEL65_635	1	PEL66_550	1	P869_02780	1	LRU_00911	1	LRP_327	1
GRL1172_593	1	HMPREF0542_10464	1	LRC_RS06215	1			PEL65_643	1	PEL66_572	1	P869_02820	1	LRU_00920	1	LRP_1801	1
GRL1172_597	1	HMPREF0542_10501	1	LRC_RS06365	1			PEL65_651	1	PEL66_577	1	P869_02890	1	LRU_00970	1	LRP_1798	1
GRL1172_604	1	HMPREF0542_10504	1	LRC_RS06440	1			PEL65_666	1	PEL66_588	1	P869_02930	1	LRU_01006	1	LRP_1755	1
GRL1172_610	1	HMPREF0542_10522	1	LRC_RS06470	1			PEL65_675	1	PEL66_605	1	P869_02970	1	LRU_01010	1	LRP_1751	1
GRL1172_625	1	HMPREF0542_10527	1	LRC_RS06560	1			PEL65_710	1	PEL66_628	1	P869_02985	1	LRU_01015	1	LRP_347	1
GRL1172_629	1	HMPREF0542_10533	1	LRC_RS06580	1			PEL65_724	1	PEL66_667	1	P869_03045	1	LRU_01040	1	LRP_348	1
GRL1172_647	1	HMPREF0542_10546	1	LRC_RS06620	1			PEL65_743	1	PEL66_716	1	P869_03065	1	LRU_01078	1	LRP_357	1
GRL1172_648	1	HMPREF0542_10552	1	LRC_RS06675	1			PEL65_765	1	PEL66_721	1	P869_03080	1	LRU_01079	1	LRP_376	1
GRL1172_651	1	HMPREF0542_10565	1	LRC_RS06725	1			PEL65_793	1	PEL66_722	1	P869_03150	1	LRU_01082	1	LRP_380	1
GRL1172_652	1	HMPREF0542_10569	1	LRC_RS06750	1			PEL65_797	1	PEL66_736	1	P869_03185	1	LRU_01103	1	LRP_387	1
GRL1172_653	1	HMPREF0542_10579	1	LRC_RS06755	1			PEL65_807	1	PEL66_740	1	P869_03205	1	LRU_01107	1	LRP_388	1
GRL1172_697	1	HMPREF0542_10587	1	LRC_RS06785	1			PEL65_871	1	PEL66_746	1	P869_03225	1	LRU_01116	1	LRP_390	1
GRL1172_710	1	HMPREF0542_10588	1	LRC_RS06790	1			PEL65_887	1	PEL66_757	1	P869_03540	1	LRU_01134	1	LRP_401	1
GRL1172_713	1	HMPREF0542_10590	1	LRC_RS06830	1			PEL65_906	1	PEL66_770	1	P869_03730	1	LRU_01135	1	LRP_405	1
GRL1172_730	1	HMPREF0542_10591	1	LRC_RS06880	1			PEL65_911	1	PEL66_774	1	P869_03735	1	LRU_01145	1	LRP_408	1
GRL1172_757	1	HMPREF0542_10603	1	LRC_RS07080	1			PEL65_923	1	PEL66_780	1	P869_03900	1	LRU_01182	1	LRP_1014	1
GRL1172_760	1	HMPREF0542_10604	1	LRC_RS07355	1			PEL65_924	1	PEL66_784	1	P869_03960	1	LRU_01188	1	LRP_1024	1
GRL1172_787	1	HMPREF0542_10618	1	LRC_RS07675	1			PEL65_943	1	PEL66_796	1	P869_04020	1	LRU_01194	1	LRP_1038	1
GRL1172_790	1	HMPREF0542_10663	1	LRC_RS07680	1			PEL65_945	1	PEL66_868	1	P869_04130	1	LRU_01238	1	LRP_1057	1
GRL1172_817	1	HMPREF0542_10666	1	LRC_RS07685	1			PEL65_954	1	PEL66_884	1	P869_04170	1	LRU_01256	1	LRP_1087	1
GRL1172_848	1	HMPREF0542_10692	1	LRC_RS07700	1			PEL65_955	1	PEL66_913	1	P869_04360	1	LRU_01274	1	LRP_1090	1
GRL1172_850	1	HMPREF0542_10711	1	LRC_RS07705	1			PEL65_958	1	PEL66_917	1	P869_04410	1	LRU_01275	1	LRP_1094	1
GRL1172_867	1	HMPREF0542_10713	1	LRC_RS07755	1			PEL65_959	1	PEL66_943	1	P869_04430	1	LRU_01278	1	LRP_1099	1
GRL1172_871	1	HMPREF0542_10766	1	LRC_RS07830	1			PEL65_960	1	PEL66_954	1	P869_04450	1	LRU_01280	1	LRP_422	1
GRL1172_906	1	HMPREF0542_10770	1	LRC_RS07835	1			PEL65_975	1	PEL66_955	1	P869_04570	1	LRU_01321	1	LRP_426	1
GRL1172_914	1	HMPREF0542_10785	1	LRC_RS07895	1			PEL65_979	1	PEL66_967	1	P869_04970	1	LRU_01336	1	LRP_1699	1
GRL1172_938	1	HMPREF0542_10787	1	LRC_RS07920	1			PEL65_999	1	PEL66_987	1	P869_04980	1	LRU_01337	1	LRP_1691	1
GRL1172_968	1	HMPREF0542_10788	1	LRC_RS08040	1			PEL65_1036	1	PEL66_995	1	P869_05290	1	LRU_01349	1	LRP_1681	1
GRL1172_973	1	HMPREF0542_10805	1	LRC_RS08060	1			PEL65_1071	1	PEL66_1013	1	P869_05375	1	LRU_01358	1	LRP_1854	1
GRL1172_991	1	HMPREF0542_10905	1	LRC_RS08350	1			PEL65_1075	1	PEL66_1042	1	P869_05610	1	LRU_01382	1	LRP_1969	1
GRL1172_997	1	HMPREF0542_10934	1	LRC_RS08355	1			PEL65_1081	1	PEL66_1052	1	P869_05670	1	LRU_01449	1	LRP_469	1
GRL1172_1035	1	HMPREF0542_10944	1	LRC_RS08425	1			PEL65_1082	1	PEL66_1060	1	P869_05680	1	LRU_01452	1	LRP_484	1
GRL1172_1052	1	HMPREF0542_10970	1	LRC_RS08445	1			PEL65_1104	1	PEL66_1061	1	P869_05685	1	LRU_01457	1	LRP_485	1
GRL1172_1053	1	HMPREF0542_10998	1	LRC_RS08560	1			PEL65_1133	1	PEL66_1067	1	P869_05885	1	LRU_01459	1	LRP_544	1
GRL1172_1055	1	HMPREF0542_11033	1	LRC_RS08570	1			PEL65_1162	1	PEL66_1068	1	P869_05930	1	LRU_01460	1	LRP_1558	1
GRL1172_1071	1	HMPREF0542_11111	1	LRC_RS08775	1			PEL65_1166	1	PEL66_1073	1	P869_05935	1	LRU_01461	1	LRP_1551	1
GRL1172_1072	1	HMPREF0542_11115	1	LRC_RS08815	1			PEL65_1213	1	PEL66_1077	1	P869_05945	1	LRU_01474	1	LRP_1549	1
GRL1172_1081	1	HMPREF0542_11121	1	LRC_RS08825	1			PEL65_1235	1	PEL66_1083	1	P869_06305	1	LRU_01510	1	LRP_563	1
GRL1172_1082	1	HMPREF0542_11124	1	LRC_RS08860	1			PEL65_1273	1	PEL66_1094	1	P869_06405	1	LRU_01511	1	LRP_578	1
GRL1172_1092	1	HMPREF0542_11148	1	LRC_RS08880	1			PEL65_1277	1	PEL66_1102	1	P869_06485	1	LRU_01529	1	LRP_585	1
GRL1172_1101	1	HMPREF0542_11195	1	LRC_RS08980	1			PEL65_1282	1	PEL66_1106	1	P869_06515	1	LRU_01532	1	LRP_591	1
GRL1172_1123	1	HMPREF0542_11196	1	LRC_RS09095	1			PEL65_1319	1	PEL66_1122	1	P869_06520	1	LRU_01562	1	LRP_597	1
GRL1172_1150	1	HMPREF0542_11197	1	LRC_RS09105	1			PEL65_1320	1	PEL66_1126	1	P869_06555	1	LRU_01571	1	LRP_633	1
GRL1172_1202	1	HMPREF0542_11199	1	LRC_RS09500	1			PEL65_1324	1	PEL66_1132	1	P869_06585	1	LRU_01613	1	LRP_656	1
GRL1172_1220	1	HMPREF0542_11203	1	LRC_RS09525	1			PEL65_1342	1	PEL66_1133	1	P869_06635	1	LRU_01632	1	LRP_678	1
GRL1172_1255	1	HMPREF0542_11206	1	LRC_RS09535	1			PEL65_1348	1	PEL66_1149	1	P869_06650	1	LRU_01643	1	LRP_1903	1
GRL1172_1284	1	HMPREF0542_11209	1	LRC_RS09780	1			PEL65_1349	1	PEL66_1176	1	P869_06905	1	LRU_01644	1	LRP_1906	1
GRL1172_1299	1	HMPREF0542_11241	1	LRC_RS09905	1			PEL65_1358	1	PEL66_1180	1	P869_07005	1	LRU_01645	1	LRP_1913	1
GRL1172_1300	1	HMPREF0542_11284	1	LRC_RS09910	1			PEL65_1375	1	PEL66_1190	1	P869_07045	1	LRU_01648	1	LRP_747	1
GRL1172_1366	1	HMPREF0542_11295	1	LRC_RS10020	1			PEL65_1388	1	PEL66_1250	1	P869_07335	1	LRU_01676	1	LRP_977	1
GRL1172_1370	1	HMPREF0542_11296	1	LRC_RS10105	1			PEL65_1443	1	PEL66_1255	1	P869_07340	1	LRU_01677	1	LRP_996	1
GRL1172_1390	1	HMPREF0542_11301	1	TOTAL: 417 TMHMM hits				PEL65_1446	1	PEL66_1263	1	P869_07410	1	LRU_01707	1	LRP_1356	1
GRL1172_1395	1	HMPREF0542_11311	1					PEL65_1484	1	PEL66_1281	1	P869_07465	1	LRU_01746	1	LRP_1194	1
GRL1172_1403	1	HMPREF0542_11323	1					PEL65_1535	1	PEL66_1291	1	P869_07535	1	LRU_01747	1	LRP_1214	1
GRL1172_1412	1	HMPREF0542_11335	1					PEL65_1549	1	PEL66_1385	1	P869_07675	1	LRU_01755	1	LRP_1394	1
GRL1172_1465	1	HMPREF0542_11356	1					PEL65_1559	1	PEL66_1386	1	P869_07840	1	LRU_01786	1	LRP_1412	1
GRL1172_1478	1	HMPREF0542_11362	1					PEL65_1575	1	PEL66_1388	1	P869_07975	1	LRU_01789	1	LRP_1413	1
GRL1172_1486	1	HMPREF0542_11363	1					PEL65_1576	1	PEL66_1392	1	P869_08170	1	LRU_01852	1	LRP_1415	1
GRL1172_1508	1	HMPREF0542_11376	1					PEL65_1610	1	PEL66_1407	1	P869_08290	1	LRU_01889	1	LRP_1437	1
GRL1172_1530	1	HMPREF0542_11393	1					PEL65_1624	1	PEL66_1412	1	P869_08330	1	LRU_01898	1	LRP_1438	1
GRL1172_1575	1	HMPREF0542_11425	1					PEL65_1646	1	PEL66_1471	1	P869_08335	1	LRU_01929	1	LRP_1442	1
GRL1172_1577	1	HMPREF0542_11435	1					PEL65_1671	1	PEL66_1529	1	P869_08355	1	LRU_01986	1	LRP_1443	1
GRL1172_1579	1	HMPREF0542_11481	1					PEL65_1695	1	PEL66_1562	1	P869_08590	1	LRU_01990	1	LRP_1444	1
GRL1172_1604	1	HMPREF0542_11514	1					PEL65_1697	1	PEL66_1582	1	P869_08595	1	LRU_02013	1	LRP_1502	1
GRL1172_1608	1	HMPREF0542_11545	1					PEL65_1707	1	PEL66_1591	1	P869_08740	1	LRU_02018	1	LRP_1525	1
GRL1172_1626	1	HMPREF0542_11591	1					PEL65_1759	1	PEL66_1616	1	P869_08770	1	LRU_02059	1	LRP_1941	1
GRL1172_1627	1	HMPREF0542_11592	1					PEL65_1779	1	PEL66_1617	1	P869_08845	1	LRU_02062	1	TOTAL: 432 TMHMM hits
GRL1172_1646	1	HMPREF0542_11594	1					PEL65_1797	1	PEL66_1619	1	P869_09395	1	LRU_02078	1
GRL1172_1651	1	HMPREF0542_11607	1					PEL65_1802	1	PEL66_1636	1	P869_09540	1	LRU_02082	1
GRL1172_1663	1	HMPREF0542_11611	1					PEL65_1808	1	PEL66_1667	1	P869_09735	1	LRU_02086	1
GRL1172_1679	1	HMPREF0542_11612	1					PEL65_1820	1	PEL66_1679	1	P869_09775	1	LRU_02151	1
GRL1172_1687	1	HMPREF0542_11648	1					PEL65_1826	1	PEL66_1696	1	P869_09855	1	LRU_02162	1
GRL1172_1691	1	HMPREF0542_11661	1					PEL65_1838	1	PEL66_1715	1	P869_09870	1	LRU_02187	1
GRL1172_1696	1	HMPREF0542_11662	1					PEL65_1858	1	PEL66_1756	1	P869_09920	1	LRU_02191	1
GRL1172_1697	1	HMPREF0542_11663	1					PEL65_1859	1	PEL66_1777	1	P869_09945	1	LRU_02195	1
GRL1172_1703	1	HMPREF0542_11665	1					PEL65_1861	1	PEL66_1779	1	P869_09950	1	LRU_02225	1
GRL1172_1704	1	HMPREF0542_11666	1					PEL65_1862	1	PEL66_1789	1	P869_09985	1	LRU_02230	1
GRL1172_1712	1	HMPREF0542_11681	1					PEL65_1864	1	PEL66_1833	1	P869_10075	1	LRU_02276	1
GRL1172_1721	1	HMPREF0542_11706	1					PEL65_1888	1	PEL66_1848	1	P869_10155	1	LRU_02295	1
GRL1172_1755	1	HMPREF0542_11707	1					PEL65_1901	1	PEL66_1859	1	P869_10160	1	LRU_02316	1
GRL1172_1794	1	HMPREF0542_11734	1					PEL65_1904	1	PEL66_1900	1	P869_10175	1	TOTAL: 446 TMHMM hits
GRL1172_1795	1	HMPREF0542_11755	1					PEL65_1914	1	PEL66_1935	1	P869_10335	1
GRL1172_1805	1	HMPREF0542_11794	1					PEL65_1925	1	PEL66_1943	1	P869_10340	1
GRL1172_1813	1	HMPREF0542_11801	1					PEL65_1930	1	PEL66_2019	1	P869_10490	1
GRL1172_1890	1	HMPREF0542_11806	1					PEL65_1933	1	PEL66_2027	1	P869_10495	1
GRL1172_1922	1	HMPREF0542_11823	1					PEL65_1948	1	PEL66_2037	1	P869_10505	1
GRL1172_1933	1	HMPREF0542_11826	1					PEL65_1949	1	PEL66_2042	1	P869_10580	1
GRL1172_1952	1	HMPREF0542_11844	1					PEL65_2029	1	PEL66_2043	1	TOTAL: 453 TMHMM hits
GRL1172_1964	1	HMPREF0542_11849	1					PEL65_2039	1	PEL66_2061	1
GRL1172_1982	1	HMPREF0542_11852	1					PEL65_2047	1	PEL66_2072	1
GRL1172_1988	1	HMPREF0542_11857	1					PEL65_2048	1	PEL66_2073	1
GRL1172_1989	1	HMPREF0542_11860	1					PEL65_2054	1	PEL66_2076	1
GRL1172_2002	1	HMPREF0542_11888	1					PEL65_2055	1	PEL66_2077	1
GRL1172_2031	1	HMPREF0542_11907	1					PEL65_2060	1	PEL66_2078	1
GRL1172_2042	1	HMPREF0542_11963	1					PEL65_2064	1	TOTAL: 460 TMHMM hits
GRL1172_2096	1	HMPREF0542_11967	1					PEL65_2070	1
GRL1172_2103	1	HMPREF0542_11988	1					PEL65_2083	1
TOTAL: 463 TMHMM hits		HMPREF0542_11992	1					PEL65_2087	1
		HMPREF0542_12008	1					PEL65_2095	1
		HMPREF0542_12050	1					PEL65_2114	1
		HMPREF0542_12051	1					TOTAL: 466 TMHMM hits
		HMPREF0542_12066	1
		HMPREF0542_12090	1
		HMPREF0542_12091	1
		HMPREF0542_12113	1
		HMPREF0542_12122	1
		HMPREF0542_12180	1
		HMPREF0542_12192	1
		HMPREF0542_12193	1
		HMPREF0542_12205	1
		HMPREF0542_12214	1
		HMPREF0542_12225	1
		HMPREF0542_12226	1
		HMPREF0542_12229	1
		TOTAL: 480 TMHMM hits
