# Supplementary material for: An in silico pan-genomic probe for the molecular traits behind Lactobacillus ruminis gut autochthony
Source: PLoS One. 2017 Apr 17;12(4):e0175541. doi: 10.1371/journal.pone.0175541 (PMC5393609; doi:10.1371/journal.pone.0175541)
Supplement: S6 Table — Predicted gene-products from the L. ruminis pan-genome were analyzed by the PRED-LIPO program (default settings) (http://biophysics.biol.uoa.gr/PRED-LIPO/) to identify putative lipoproteins. Proteins of ≤ 45 amino acids were not used in the predictive analysis. Locus tags of core and accessory genes (gray and no highlights, respectively) with PRED-LIPO hits are listed for each L. ruminis genome. The total number of PRED-LIPO hits as per core and accessory genome is shown. (For one-to-one orthologous correspondence between the genomes, refer to the S1 Table.) (XLSX) [file pone.0175541.s006.xlsx]

## Sheet: Sheet1
S6 Table. PRED-LIPO-predicted proteins in the L. ruminis pan-genome.
GRL1172	ATCC 25644	ATCC 27782	DPC 6832	PEL65	PEL66	S23	SPM0211	DPC6830
GRL1172_87	HMPREF0542_10019	LRC_RS00450	LRN_0189	PEL65_17	PEL66_74	P869_00435	LRU_00097	LRP_89
GRL1172_154	HMPREF0542_10046	LRC_RS00925	LRN_0427	PEL65_88	PEL66_110	P869_00495	LRU_00171	LRP_272
GRL1172_237	HMPREF0542_10076	LRC_RS00985	LRN_0539	PEL65_101	PEL66_130	P869_00500	LRU_00184	LRP_421
GRL1172_338	HMPREF0542_10170	LRC_RS02565	LRN_0838	PEL65_110	PEL66_313	P869_00750	LRU_00281	LRP_439
GRL1172_390	HMPREF0542_10202	LRC_RS02715	LRN_0909	PEL65_172	PEL66_315	P869_00975	LRU_00395	LRP_441
GRL1172_403	HMPREF0542_10249	LRC_RS04445	LRN_0980	PEL65_180	PEL66_332	P869_01120	LRU_00760	LRP_457
GRL1172_514	HMPREF0542_10313	LRC_RS05000	LRN_0999	PEL65_191	PEL66_346	P869_01875	LRU_00782	LRP_529
GRL1172_539	HMPREF0542_10417	LRC_RS05450	LRN_1491	PEL65_196	PEL66_450	P869_02060	LRU_00787	LRP_585
GRL1172_604	HMPREF0542_10552	LRC_RS05495	LRN_1494	PEL65_484	PEL66_563	P869_02580	LRU_00807	LRP_662
GRL1172_615	HMPREF0542_10691	LRC_RS05555	LRN_1501	PEL65_856	PEL66_600	P869_03125	LRU_00871	LRP_676
GRL1172_624	HMPREF0542_10768	LRC_RS05800	LRN_1526	PEL65_898	PEL66_613	P869_03185	LRU_00873	LRP_684
GRL1172_738	HMPREF0542_10984	LRC_RS06800	LRN_1619	PEL65_1117	PEL66_626	P869_04130	LRU_00874	LRP_697
GRL1172_834	HMPREF0542_11003	LRC_RS07960	LRN_1635	PEL65_1121	PEL66_811	P869_04555	LRU_00875	LRP_1008
GRL1172_847	HMPREF0542_11043	LRC_RS08740	LRN_1656	PEL65_1133	PEL66_1058	P869_04800	LRU_00978	LRP_1039
GRL1172_926	HMPREF0542_11101	LRC_RS08755	LRN_1673	PEL65_1149	PEL66_1237	P869_05395	LRU_01015	LRP_1256
GRL1172_929	HMPREF0542_11240	LRC_RS08815	LRN_1683	PEL65_1151	PEL66_1245	P869_05970	LRU_01032	LRP_1459
GRL1172_1134	HMPREF0542_11272	LRC_RS08905		PEL65_1167	PEL66_1255	P869_07020	LRU_01688	LRP_1462
GRL1172_1273	HMPREF0542_11284	LRC_RS09070		PEL65_1181	PEL66_1260	P869_07130	LRU_01702	LRP_1511
GRL1172_1454	HMPREF0542_11285	LRC_RS09515		PEL65_1282	PEL66_1749	P869_07470	LRU_01720	LRP_1551
GRL1172_1473	HMPREF0542_11498	LRC_RS09535		PEL65_1370	PEL66_1793	P869_07900	LRU_01722	LRP_1596
GRL1172_1516	HMPREF0542_11536	LRC_RS09585		PEL65_1383	PEL66_1796	P869_08110	LRU_01983	LRP_1661
GRL1172_1586	HMPREF0542_11552	LRC_RS09620		PEL65_1397	PEL66_1832	P869_08210	LRU_02020	LRP_1707
GRL1172_1600	HMPREF0542_11571	LRC_RS09720		PEL65_1639	PEL66_1867	P869_09365	LRU_02225	LRP_1811
GRL1172_1706	HMPREF0542_11573	LRC_RS09730		PEL65_1672	PEL66_1929	P869_09440		LRP_1888
GRL1172_1813	HMPREF0542_11642	LRC_RS09805		PEL65_1690	PEL66_1949	P869_10325		LRP_1898
	HMPREF0542_11693	LRC_RS09860		PEL65_1826	PEL66_1999	P869_10395
	HMPREF0542_11732	LRC_RS10190		PEL65_2045	PEL66_2011	P869_10580
	HMPREF0542_11895
	HMPREF0542_11907
	HMPREF0542_11970
PRED-LIPO hits as potential lipoproteins
TOTAL: 25	TOTAL: 30	TOTAL: 27	TOTAL: 16	TOTAL: 27	TOTAL: 27	TOTAL: 27	TOTAL: 23	TOTAL: 25
CORE: 12	CORE: 17	CORE: 19	CORE: 12	CORE: 18	CORE: 19	CORE: 17	CORE: 12	CORE: 16
ACCESSORY: 13	ACCESSORY: 12	ACCESSORY: 8	ACCESSORY: 4	ACCESSORY: 9	ACCESSORY: 8	ACCESSORY: 10	ACCESSORY: 11	ACCESSORY: 9
