# Supplementary material for: An in silico pan-genomic probe for the molecular traits behind Lactobacillus ruminis gut autochthony
Source: PLoS One. 2017 Apr 17;12(4):e0175541. doi: 10.1371/journal.pone.0175541 (PMC5393609; doi:10.1371/journal.pone.0175541)
Supplement: S7 Table — For predicting possible sortase-dependent proteins (SDPs), the L. ruminis pan-genome loci were analyzed by the CW-PRED program (default settings) (http://bioinformatics.biol.uoa.gr/CW-PRED/), which detects the presence of an intact C-terminal LPXTG cell wall-anchoring domain. Proteins of ≤ 45 amino acids were left out of the analysis. Locus tags of genes with CW-PRED hits and their corresponding annotations are listed for each L. ruminis genome. CW-PRED hits for core-gene locus tags are highlighted in gray. Amino acid sequence for the predicted C-terminal LPXTG domain regions (beginning with the LPXTG motif in red font) is included. (For one-to-one orthologous correspondence between the genomes, refer to the S1 Table.) (XLSX) [file pone.0175541.s007.xlsx]

## Sheet: Sheet1
S7 Table. CW-PRED-predicted proteins in the L. ruminis pan-genome.
Genome	Locus tag	Protein-coding gene annotation	Sequence of predicted LPXTG domain region
GRL1172	GRL1172_258	cell surface protein precursor	LPQTGDFSSNLCFFGAVIVGILAICGLVMLDRRFNLDNRQK
	GRL1172_1070	hypothetical protein (LrpC tip pilin)	LPQTGGPGRLLFEALGSLLIVVACALTEVLIWRRIRSSKEV
	GRL1172_1071	cell wall surface anchor family protein, LPXTG motif (LrpB basal pilin)	LPQTGEAKSIMALLGIGIICLVVLVSVERRNYNKEH
	GRL1172_1072	Cell wall surface anchor family protein (LrpA backbone pilin)	LPSTGGMGIVLFIVAGVVVMAGAAGTMIARRNRHENI
ATCC 25644	HMPREF0542_11610	collagen binding domain protein (LrpC tip pilin)	LPQTGGPGRLLFEALGSLLIVVACALTEVLIWRRIRSSKGV
	HMPREF0542_11611	LPXTG-motif cell wall anchor domain protein (LrpB basal pilin)	LPQTGEAKSIMALLGIGIICLVVLVSVGRRNYKEEH
	HMPREF0542_11612	LPXTG-motif cell wall anchor domain protein (LrpA backbone pilin)	LPSTGGMGIVLFIAAGVVVMAGAAGTMIVRRNRRENI
	HMPREF0542_11626	LPXTG-motif cell wall anchor domain protein	LPQTGDFSSNLCFFGAVIVGILAICGLVMLDHRFNLDNRQK
ATCC 27782	LRC_RS00310	hypothetical protein (LrpC tip pilin)	LPQTGGPGRLLFEALGLLLIVVACALTEVLIWRRIRSSKGV
	LRC_RS00320	cell wall surface anchor protein (LrpA backbone pilin)	LPSTGGMGIVLFIVAGVVVMAGAAGTMIARRNRRENI
	LRC_RS00370	hypothetical protein	LPQTGDFSSNLCFLGAVIVGILSICGLVMLDRRFNLDNKKE
DPC 6832	LRN_0082	sortase-anchored surface protein (LrpC tip pilin)	LPSTGGMGIVLFIVAGVVVMVGAAGAMIARRNRRENI
	LRN_0081	putative sortase-anchored surface protein (LrpB basal pilin)	LPQTGEAKSIMALLGIGIICLVVLVSVERRNYNKEH
	LRN_0079	sortase-anchored surface protein (LrpA backbone pilin)	LPQTGGPGRLLFEALGSLLIVVACALTEVLIWRRIRSSKGV
	LRN_0098	hypothetical protein	LPQTGDFSSNLCFFGAVIVGILAICGLVMLDRRFNLDNRQK
PEL65	PEL65_ 242	glycogen debranching enzyme/pullulanase	LPQAGERAGQSASLLGLLGIMLAGLMSLVKPQRKRN
	PEL65_450	conserved domain protein (LrpC tip pilin)	LPQTGGPGRLLFEALGSLLIVVACALTEVLIWRRIRSSKGV
	PEL65_451	cell wall surface anchor family protein, LPXTG motif (LrpB basal pilin)	LPQTGESKSIMALLGIGIICLVVLVSAKRRNYKEEH
	PEL65_452	cell wall surface anchor family protein (LrpA backbone pilin)	LPSTGGMGIVLFIVAGVVVMAGAAGTMIARRNRRENI
	PEL65_463	cell surface protein precursor	LPQTGDFSSNLCFLGAVIVGILSICGLVMLDRRFNLDNKKE
PEL66	PEL66_1714	conserved domain protein (LrpC tip pilin)	LPQTGGPGRLLFEALGLLLIVVACALTEVLIWRRIRSSKGV
	PEL66_1715	cell wall surface anchor family protein, LPXTG motif (LrpB basal pilin)	LPQTGESKSIMALLGIGIICLVVLVSAKRRNYKEEH
	PEL66_1716	cell wall surface anchor family protein (LrpA backbone pilin)	LPSTGGMGIVLFIVAGVVVMAGAAGTMIARRNRRENI
	PEL66_1728	cell surface protein precursor	LPQTGDFSSNLCFLGAVIVGILSICGLVMLDRRFNLDNKKE
S23	P869_01660	hypothetical protein	LPQMGDEEKSETSVIGIIMMLFASILTMLGLSDKKKKA
	P869_04430	hypothetical protein	LPQMGEKKPSVSVLGTFLIMLSGIIGMFGLATKKKES
	P869_06195	hypothetical protein	LPQTGDFGSNLCFFGAVIVGILAICGLVMLDRRFNLDNKQE
	P869_09985	hypothetical protein	LPQMGEKGNDAATAGVIMTMFAGILAMLGLSDRRKA
	P869_10150	hypothetical protein (LrpC tip pilin)	LPQTGGPGRLLFEALGSLLIVVACALTEVLIWRRIRSSKGV
	P869_10155	sortase anchored surface protein (LrpB basal pilin)	LPQTGEAKSIMALLGIGIICLVVLVSVGRRNYKEEH
	P869_10160	cell wall surface anchor protein (LrpA backbone pilin)	LPSTGGMGIVLFIAAGVVVMAGAAGTMIVRRNRRENI
SPM0211	LRU_00897	hypothetical protein	LPQMGEKDSDAATAGVIMTMFAGILAMLGLSDRRKA
	LRU_01496	hypothetical protein	LPQTGDFGSNLCFFGAVIVGILAICGLVMLDRRFNLDNRQK
	LRU_01510	cell wall surface protein (LrpA backbone pilin)	LPSTGGMGIVLFIAAGVVVMAGAAGTMIVRRNRRENI
	LRU_01511	hypothetical protein (LrpB basal pilin)	LPQTGEAKSIMALLGIGIICLVVLVSVGRRNYKEEH
	LRU_01512	putative peptidoglycan anchored protein (LrpC tip pilin)	LPQTGGPGRLLFEALGSLLIVVACALTEVLIWRRIRSSKGV
DPC 6830	LRP_6	sortase-anchored surface protein (LrpC tip pilin)	LPQTGGPGRLLFEALGSLLIVVACALTEVLIWRRIRSSKEV
	LRP_7	hypothetical protein (LrpB basal pilin)	LPQTGEAKSIMALLGIGIICLVVLVSVKRRNYKEEQ
	LRP_8	hypothetical protein (LrpA backbone pilin)	LPSTGGMGIVLFIVAGVVVMAGAAGTMIARRNRRENI
	LRP_18	hypothetical protein	LPQTGDFSSNLCFFGAVIVGILAICGLVMLDRRFNLDNRQK
	LRP_348	hypothetical protein	LPQTGSQRSVVAQAAGLLILAFLGILGLRKKKD
	LRP_1521	thermostable pullulanase	LPQAGERAGQSASLLGLLGIMLAGLMSLVKPQRKRN
