# Supplementary material for: An in silico pan-genomic probe for the molecular traits behind Lactobacillus ruminis gut autochthony
Source: PLoS One. 2017 Apr 17;12(4):e0175541. doi: 10.1371/journal.pone.0175541 (PMC5393609; doi:10.1371/journal.pone.0175541)
Supplement: S8 Table — Listed are the gene locus tags of predicted sortase-dependent proteins (SDPs) in the genome of the bovine-derived L. ruminis ATCC 27782 strain, as reported by Forde and colleagues (see [21]) (*), and as presently available in the NCBI database (**) and used in the present study. Locus tags for SDP loci that were part of the L. ruminis core genome are highlighted in gray. Provided is the amino acid sequence for all putative SDPs 21, with the LPXTG-like motifs indicated by red font. (XLSX) [file pone.0175541.s008.xlsx]

## Sheet: Sheet1
S8 Table. Predicted sortase-dependent proteins in the genome of L. ruminis ATCC 27782.
Old locus tag*	Predicted product*	Amino acid sequence*	New locus tag**	Predicted product**	Comments
LRC_00600	sortase-anchored surface protein	MERNKTFKKLLWLLGAMATVFAIVFAMGKFDGEKANAAVELNQNNTVSFIDSVKIMVSHKDSTSEELKNNDVYILRDGDKISVDYNFSFSDNTDINPGDTYTIYVPRAFKAYNSCDGKLKNEDGTGFGTWQMSGTFDNENNGYPLVMTFNDNIKKIQGRKGTIHLESSLDIESFSKENRQEIKIPLKDSTTYNVEIKQHTDEKFGDVTKNGWFLGNGWQPKRAHWTIDFNKGLNDIENPVLKDNLYRADGQCSEHKIDYNSFDVYSVRLDSYGGVIENSKEKVNPQEYEIVKSADGMSYELHFKHKIKGAYRVEYETDITNYSGNREATKVGNKVSSYDGDKHLADASKELWANWWNKGGTIVKNGVQKDSNRVDWTIYYNLVGHKFGDSTILLDSLYS…	LRC_RS00310	hypothetical protein	intact C-terminal LPXTG domain region is detected by CW-PRED
LRC_00610	sortase-anchored surface protein	MGLNLPSGTDVTKLRAPTFEIYDISDQFNEADDPKEFTAKFPLVGQSYAKNFIEKHSLKPLSRQTGNKANSSIDFIVPRCDAYLIVQTDENGVIENAGDNGTFTLPFVFLMNDDFKIDDQGRMWFQIKGKTSLVQRSAYFFKYGKNAGGELPLSDAKFVLYRLDGSIKLYCTNNGGFKASASPLSDDEIAKFTSNSAGLVMYDRESLDPGTYYFSEVQAPKGYRITDEARKIEVYIPKKMSDGVKVNGTALEGLYDQKLSDGAVSAAKPRIYNYSIENPPSNSGKTNTPGKPTTPKSVKKKGLWGMLPQTGESKSIMALLGIGIICLVVLVSAKRRNYKEEH	LRC_RS00315	psuedogene	amino acid sequence no longer found in the NCBI database (NC_015975.1)
LRC_00620	sortase-anchored surface protein	MKNHRKLRNALAILLLALPLALQGAVGVKTAQAAETSTETATVTLHKYVFDKSLPSDKIDNSKSQDEINAWLTKNNAEALDGVEFTAYDVTSEYANEYKTATGDKNESPADAAKTASAAVAKKADALQKTATVVGKQTTANGGLASFANLPLRDANGNYKAYLFAETDAPANITQKAEPFVLAMPIYGADGKTVQKSINIYPKNVKQSDKKTLNDNRSHHDFTAGEKINYTIETVVPWNIANKKVYTITDNPSKGLIMDADTIQIEGLASNKYTVKKNADNGFTITIPAADLAAFAGKTLKTTVKGHLSIEDLTLIDTGIPNKATAKVDNEAHHEVKSEEVFTGGKKFVKVDGSNQSKTLAGAQFQLVIVKNGQVVKYAHGNEKDGYTFDTNNTNVVTK…	LRC_RS00320	cell wall surface anchor protein	intact C-terminal LPXTG domain region is detected by CW-PRED
LRC_00700	sortase-anchored surface protein	MKNHRKLRNALAILLLALPLALQGAVGVKTAQAAETSTETATVTLHKYVFDKSLPSDKIDNSKSQDEINAWLTKNNAEALDGVEFTAYDVTSEYANEYKTATGDKNESPADAAKTASAAVAKKADALQKTATVVGKQTTANGGLASFANLPLRDANGNYKAYLFAETDAPANITQKAEPFVLAMPIYGADGKTVQKSINIYPKNVKQSDKKTLNDNRSHHDFTAGEKINYTIETVVPWNIANKKVYTITDNPSKGLIMDADTIQIEGLASNKYTVKKNADNGFTITIPAADLAAFAGKTLKTTVKGHLSIEDLTLIDTGIPNKATAKVDNEAHHEVKSEEVFTGGKKFVKVDGSNQSKTLAGAQFQLVIVKNGQVVKYAHGNEKDGYTFDTNNTNVVTK…	LRC_RS00370	hypothetical protein	intact C-terminal LPXTG domain region is detected by CW-PRED
LRC_01690	sortase-anchored surface protein	MMETSRKICFHLYVTYQNGQKRTLYVTGAAFYGQIPEIAVLPVSGCCLLRANPKNRRFARKRVLPFTGRFQKSPFCP	no longer found in the NCBI database (NC_015975.1)
LRC_03170	sortase-anchored surface protein	MSKEEELRQRSSIHLSQKHQKHHKHHMAMPWHDFIPEDDHDLARTASLPAKAAVVGRVGLMMLSCGTGAWRVRDSMNVMARKLGLVCSADIGLISIEFTCIDKDGQSYTQALSLPTTGVNTDKLTRMEHFVKRINRKETKMTLEEIHDELDKIQATPGNYKPYQVGLASALACCAFVFLLGGGIIEMIGSFIGAGLGNYTRRKMLDKHITLLACVAVSVMVACLSYTLSFHAMELLFNVAARHEAGYIGAMLFVIPGFPFITSGLDIAKMDMRSGLERLAHAIVIIGVATLVGWVTALVVHLQPENFMPLQLTVLQLMFLRVIASFCGVYGFSIMFNSPRKMAAIAGCIGAVANTLRLELVDLCGMAPGVAAFFGALTAGLLASYVYKRMHYPRISLTV…	LRC_RS01685	membrane protein	LPXTG-like motif present, but an intact C-terminal LPXTG domain region is not detected by CW-PRED
LRC_16530	hypothetical protein	MTGFYGQISEITILPVTGICILRANSKNHHFARNPQKFCNLKMN	no longer found in the NCBI database (NC_015975.1)
LRC_16760	sortase-anchored surface protein	MIKAGFKRMGILLAVIAAVFAMINGSALADETSSSNTVVYSALENAVSEDAQQEYHNRDAYGKASDEKKKALQDAIDYGKQVLENKGSQQDVDVALEQINTCLNNLGGKPESLPHTGAGKSKSGKKQVLKSAAKPAAISSGKSVFKMIVWGAITLGALGVIAFSIIKQLRVKRESNN	LRC_RS08710	molecular chaperone DnaJ	LPXTG-like motif present, but an intact C-terminal LPXTG domain region is not detected by CW-PRED
LRC_16780	hypothetical protein	MTGFYGQIPEIAVLPVTGDWILRADSRNRHFARNG	no longer found in the NCBI database (NC_015975.1)
LRC_16790	hypothetical protein	MTGFYGQIPRISVLPVTGDWILRADSRNRHFARNG	no longer found in the NCBI database (NC_015975.1)
* as reported by [Forde et al, 2011]
** as presently available in the NCBI database
