# Supplementary material for: An in silico pan-genomic probe for the molecular traits behind Lactobacillus ruminis gut autochthony
Source: PLoS One. 2017 Apr 17;12(4):e0175541. doi: 10.1371/journal.pone.0175541 (PMC5393609; doi:10.1371/journal.pone.0175541)
Supplement: S9 Table — Locus tags of flagellum-related genes along with their respective annotations are identified manually and listed for each L. ruminis genome. Locus tags for genes belonging to the core genome are highlighted in gray. Total numbers of flagellum-related core and accessory genes are included. (XLSX) [file pone.0175541.s009.xlsx]

## Sheet: pangenome
S9 Table. Putative flagellum-related proteins in the L. ruminis pan-genome.
GRL1172		ATCC 25644		ATCC 27782		DPC 6832		PEL65		PEL66		S23		SPM0211		DPC 6830
Locus tag	Protein-coding gene annotation	Locus tag	Protein-coding gene annotation	Locus tag	Protein-coding gene annotation	Locus tag	Protein-coding gene annotation	Locus tag	Protein-coding gene annotation	Locus tag	Protein-coding gene annotation	Locus tag	Protein-coding gene annotation	Locus tag	Protein-coding gene annotation	Locus tag	Protein-coding gene annotation
GRL1172_1283	Flagellar motor rotation protein MotA	HMPREF0542_12067	transporter, MotA/TolQ/ExbB proton channel family protein	LRC_RS08430	flagellar motor protein MotA	LRN_1436	flagellar motor protein A	PEL65_1932	Flagellar motor rotation protein MotA	PEL66_737	Flagellar motor rotation protein MotA	P869_07540	flagellar motor protein MotA	LRU_01115	flagellar motor protein A	LRP_468	flagellar motor protein A
GRL1172_1284	Flagellar motor rotation protein MotB	HMPREF0542_12066	OmpA family protein	LRC_RS08425	flagellar motor protein MotB	LRN_1435	flagellar motor protein B	PEL65_1933	Flagellar motor rotation protein MotB	PEL66_736	Flagellar motor rotation protein MotB	P869_07535	flagellar motor protein MotB	LRU_01116	flagellar motor protein B	LRP_469	flagellar motor protein B
GRL1172_1286	Flagellar basal-body rod protein FlgB	HMPREF0542_12064	flagellar basal-body rod protein FlgB	LRC_RS08420	flagellar basal-body rod protein FlgB	LRN_1434	flagellar basal body rod protein	PEL65_1935	Flagellar basal-body rod protein FlgB	PEL66_735	Flagellar basal-body rod protein FlgB	P869_00525	flagellar basal-body rod protein FlgB	LRU_01119	flagellar basal body rod protein	LRP_471	flagellar basal body rod protein
GRL1172_1287	Flagellar basal-body rod protein FlgC	HMPREF0542_12063	flagellar basal-body rod protein FlgC	LRC_RS08415	flagellar basal body rod protein FlgC	LRN_1433	flagellar basal-body rod protein FlgC	PEL65_1936	Flagellar basal-body rod protein FlgC	PEL66_734	Flagellar basal-body rod protein FlgC	P869_00520	flagellar basal body rod protein FlgC	LRU_01122	flagellar basal body rod protein	LRP_472	flagellar basal-body rod protein FlgC
GRL1172_1288	Flagellar hook-basal body complex protein FliE	HMPREF0542_12062	flagellar hook-basal body complex protein FliE	LRC_RS08410	flagellar hook-basal body protein FliE	LRN_1432	flagellar hook-basal body complex protein FliE	PEL65_1937	Flagellar hook-basal body complex protein FliE	PEL66_733	Flagellar hook-basal body complex protein FliE	P869_00515	flagellar hook-basal body protein FliE	LRU_01123	flagellar hook-basal body complex protein FliE	LRP_473	flagellar hook-basal body complex protein FliE
GRL1172_1289	Flagellar M-ring protein FliF	HMPREF0542_12061	flagellar M-ring protein FliF	LRC_RS08405	flagellar M-ring protein FliF	LRN_1431	putative flagellar M-ring protein fliF	PEL65_1938	Flagellar M-ring protein FliF	PEL66_732	Flagellar M-ring protein FliF	P869_00505	hypothetical protein	LRU_01124	flagellar M-ring protein fliF	LRP_474	putative flagellar M-ring protein fliF
GRL1172_1290	Flagellar motor switch protein FliG	HMPREF0542_12060	flagellar motor switch protein FliG	LRC_RS08400	flagellar motor switch protein FliG	LRN_1430	flagellar motor switch protein FliG	PEL65_1939	Flagellar motor switch protein FliG	PEL66_731	Flagellar motor switch protein FliG	P869_03685	flagellar motor switch protein FliG	LRU_01125	flagellar motor switch protein	LRP_475	flagellar motor switch protein FliG
GRL1172_1291	FIG00631013: hypothetical protein	HMPREF0542_12059	hypothetical protein	LRC_RS08395	flagellar biosynthesis protein	LRN_1429	flagellar assembly protein FliH	PEL65_1940	FIG00631013: hypothetical protein	PEL66_730	FIG00631013: hypothetical protein	P869_03690	flagellar biosynthesis protein	LRU_01126	flagellar biosynthesis/type III secretory pathway protein	LRP_476	flagellar assembly protein FliH
GRL1172_1292	Flagellum-specific ATP synthase FliI	HMPREF0542_12058	flagellar protein export ATPase FliI	LRC_RS08390	ATP synthase	LRN_1428	flagellum-specific ATP synthase	PEL65_1941	Flagellum-specific ATP synthase FliI	PEL66_729	Flagellum-specific ATP synthase FliI	P869_03695	ATP synthase	LRU_01127	H(+)-transporting two-sector ATPase	LRP_477	flagellum specific ATP synthase
GRL1172_1293	Flagellar protein fliJ	HMPREF0542_12057	flagellar export protein FliJ	LRC_RS08385	flagellar export protein FliJ	LRN_1427	flagellar export protein FliJ	PEL65_1942	Flagellar protein FliJ	PEL66_728	Flagellar protein FliJ	P869_03700	flagellar export protein FliJ	LRU_01128	flagellar export protein FliJ	LRP_478	flagellar export protein FliJ
GRL1172_1294	hypothetical protein	HMPREF0542_12056	flagellar hook-length control protein	LRC_RS08380	flagellar hook-length control protein FliK	LRN_1426	flagellar hook-length control protein FliK	PEL65_1943	Immunoglobulin A1 protease / autotransporter domain, T5aSS type secretion	PEL66_727	Immunoglobulin A1 protease / autotransporter domain, T5aSS type secretion	P869_03705	flagellar hook-length control protein FliK	LRU_01129	hypothetical protein	LRP_479	flagellar hook-length control protein FliK
GRL1172_1295	Flagellar basal-body rod modification protein FlgD	HMPREF0542_12055	putative flagellar basal body rod modification protein	LRC_RS08375	flagellar basal body rod modification protein	LRN_1425	flagellar hook assembly protein	PEL65_1944	Flagellar basal-body rod modification protein FlgD	PEL66_726	Flagellar basal-body rod modification protein FlgD	P869_03710	flagellar hook assembly protein	LRU_01130	flagellar hook assembly protein	LRP_480	flagellar hook assembly protein
GRL1172_1296	flagellar operon protein	HMPREF0542_12054	flagellar operon protein	LRC_RS08370	flagellar protein	LRN_1424	flagellar operon protein	PEL65_1945	flagellar operon protein	PEL66_725	flagellar operon protein	P869_03715	flagellar protein	LRU_01131	flagellar operon protein	LRP_481	flagellar operon protein
GRL1172_1297	Flagellar hook protein FlgE	HMPREF0542_12053	flagellar hook-basal body protein	LRC_RS08365	flagellar hook protein	LRN_1423	flagellar basal-body rod protein FlgG	PEL65_1946	Flagellar hook protein FlgE	PEL66_724	Flagellar hook protein FlgE	P869_03720	flagellar hook protein	LRU_01132	flagellar basal body rod protein	LRP_482	flagellar basal-body rod protein FlgG
GRL1172_1298	hypothetical protein	HMPREF0542_12052	flagellar protein (FlbD)	LRC_RS08360	flagellar protein FlbD	LRN_1422	flagellar protein FlbD	PEL65_1947	hypothetical protein	PEL66_723	hypothetical protein	P869_03725	flagellar protein FlbD	LRU_01133	hypothetical protein	LRP_483	flagellar protein FlbD
GRL1172_1299	Flagellar biosynthesis protein FliL	HMPREF0542_12051	flagellar basal body-associated protein FliL	LRC_RS08355	flagellar basal body protein FliL	LRN_1421	flagellar protein FliL	PEL65_1948	Flagellar biosynthesis protein FliL	PEL66_722	Flagellar biosynthesis protein FliL	P869_03730	flagellar basal body protein FliL	LRU_01134	flagellar protein FliL	LRP_484	flagellar protein FliL
GRL1172_1300	hypothetical protein	HMPREF0542_12050	hypothetical protein	LRC_RS08350	flagellar biosynthesis protein FliZ	LRN_1420	flagellar biosynthesis protein FliO	PEL65_1949	hypothetical protein	PEL66_721	hypothetical protein	P869_03735	flagellar biosynthesis protein FliZ	LRU_01135	putative Flagellar biosynthesis protein FliZ	LRP_485	flagellar biosynthesis protein FliO
GRL1172_1301	Flagellar biosynthesis protein FliP	HMPREF0542_12049	flagellar biosynthetic protein FliP	LRC_RS08345	flagellar biosynthesis protein flip	LRN_1419	flagellar biosynthetic protein FliP	PEL65_1950	Flagellar biosynthesis protein FliP	PEL66_720	Flagellar biosynthesis protein FliP	P869_03740	flagellar biosynthesis protein FliP	LRU_01136	flagellar biosynthesis protein FliP	LRP_486	flagellar biosynthesis protein FliP
GRL1172_1302	Flagellar biosynthesis protein FliQ	HMPREF0542_12048	flagellar biosynthetic protein FliQ	LRC_RS08340	flagellar biosynthesis protein FliQ	LRN_1418	flagellar biosynthetic protein FliQ	PEL65_1951	Flagellar biosynthesis protein FliQ	PEL66_719	Flagellar biosynthesis protein FliQ	P869_03745	flagellar biosynthesis protein FliQ	LRU_01137	flagellar biosynthesis protein FliQ	LRP_487	flagellar biosynthetic protein FliQ
GRL1172_1303	Flagellar biosynthesis protein FliR	HMPREF0542_12047	flagellar biosynthetic protein FliR	LRC_RS08335	flagellar biosynthesis protein FliR	LRN_1417	flagellar biosynthesis protein FliR	PEL65_1952	Flagellar biosynthesis protein FliR	PEL66_718	Flagellar biosynthesis protein FliR	P869_03755	flagellar biosynthesis protein FliR	LRU_01138	flagellar biosynthesis protein FliR	LRP_488	flagellar biosynthesis protein FliR
GRL1172_1304	Flagellar biosynthesis protein FlhB	HMPREF0542_12046	flagellar biosynthetic protein FlhB	LRC_RS08330	flagellar biosynthetic protein FlhB	LRN_1416	flagellar biosynthetic protein flhB	PEL65_1953	Flagellar biosynthesis protein FlhB	PEL66_716	Flagellar biosynthesis protein FlhB	P869_03760	flagellar biosynthetic protein FlhB	LRU_01139	flagellar biosynthesis protein FlhB	LRP_489	flagellar biosynthesis type III secretory pathway protein
GRL1172_1305	Flagellar biosynthesis protein FlhA	HMPREF0542_12045	flagellar biosynthesis protein FlhA	LRC_RS08325	flagellar biosynthesis protein FlhA	LRN_1415	flagellar biosynthetic protein FlhA	PEL65_1954	Flagellar biosynthesis protein FlhA	PEL66_715	Flagellar biosynthesis protein FlhA	P869_03765	flagellar biosynthesis protein FlhA	LRU_01140	flagellar biosynthesis protein FlhA	LRP_490	flagellar biosynthetic protein FlhA
GRL1172_1306	RNA polymerase sigma factor for flagellar operon	HMPREF0542_12044	RNA polymerase sigma-D factor	LRC_RS08320	RNA polymerase	LRN_1414	DNA-directed RNA polymerase sigma subunit FliA	PEL65_1955	RNA polymerase sigma factor for flagellar operon	PEL66_714	RNA polymerase sigma factor for flagellar operon	P869_03770	RNA polymerase	LRU_01141	DNA-directed RNA polymerase sigma subunit D	LRP_491	DNA-directed RNA polymerase sigma subunit FliA
GRL1172_1307	FIG00631149: hypothetical protein	HMPREF0542_12043	flagellar hook-basal body protein	LRC_RS08315	flagellar hook-basal body protein	LRN_1413	flagellar distal rod protein	PEL65_1956	FIG00631149: hypothetical protein	PEL66_713	FIG00631149: hypothetical protein	P869_03775	flagellar hook-basal body protein	LRU_01142	flagellar basal-body rod protein	LRP_492	flagellar distal rod protein
GRL1172_1308	Flagellar hook protein FlgE	HMPREF0542_12042	putative flagellar basal-body rod protein FlgB	LRC_RS08310	flagellar basal-body rod protein FlgG	LRN_1412	flagellar basal-body rod protein FlgG	PEL65_1957	Flagellar basal-body rod protein FlgG	PEL66_712	Flagellar basal-body rod protein FlgG	P869_03780	flagellar basal-body rod protein FlgG	LRU_01143	flagellar basal body rod protein	LRP_493	flagellar basal-body rod protein FlgG
GRL1172_1319	Flagellar motor switch protein FliM	HMPREF0542_12031	flagellar motor switch protein FliM	LRC_RS08255	flagellar motor switch protein FliM	LRN_1401	flagellar motor switch protein	PEL65_1968	Flagellar motor switch protein FliM	PEL66_701	Flagellar motor switch protein FliM	P869_03835	flagellar motor switch protein FliM	LRU_01154	flagellar motor switch protein FliM	LRP_504	flagellar motor switch protein
GRL1172_1320	Flagellar motor switch protein FliN	HMPREF0542_12030	flagellar motor switch protein FliN	LRC_RS08250	flagellar motor switch protein FliY	LRN_1400	flagellar motor switch phosphatase FliY	PEL65_1969	Flagellar motor switch protein FliN	PEL66_700	Flagellar motor switch protein FliN	P869_03840	hypothetical protein	LRU_01155	flagellar motor switch protein FliY	LRP_505	flagellar motor switch protein
GRL1172_1321	hypothetical protein	HMPREF0542_12029	flagellar biosynthesis anti-sigma factor FlgM	LRC_RS08245	N-dimethylarginine dimethylaminohydrolase	LRN_1399	hypothetical protein	PEL65_1970	hypothetical protein	PEL66_699	hypothetical protein	P869_03410	N-dimethylarginine dimethylaminohydrolase	LRU_01156	hypothetical protein	LRP_506	negative regulator of flagellin synthesis FlgM
GRL1172_1322	FIG00632631: hypothetical protein	HMPREF0542_12028	hypothetical protein	LRC_RS08240	flagellar motor switch protein	LRN_1398	flagellar motor switch protein	PEL65_1971	FIG00632631: hypothetical protein	PEL66_698	FIG00632631: hypothetical protein	P869_03415	flagellar motor switch protein	LRU_01157	flagellar motor switch protein	LRP_507	flagellar motor switch protein
GRL1172_1323	Flagellar hook-associated protein FlgK	HMPREF0542_12027	flagellar hook-associated protein FlgK	LRC_RS08235	flagellar hook protein FlgK	LRN_1397	hypothetical protein	PEL65_1972	Flagellar hook-associated protein FlgK	PEL66_697	Flagellar hook-associated protein FlgK	P869_03420	flagellar hook protein FlgK	LRU_01158	putative flagellar hook-associated protein	LRP_508	hypothetical protein
GRL1172_1324	Flagellar hook-associated protein FlgL	HMPREF0542_12026	flagellar hook-associated protein 3	LRC_RS08230	flagellin	LRN_1396	flagellar hook associated protein	PEL65_1973	Flagellar hook-associated protein FlgL	PEL66_696	Flagellar hook-associated protein FlgL	P869_03425	flagellin	LRU_01159	flagellar hook-associated protein 3	LRP_509	flagellar hook associated protein
GRL1172_1328	Flagellin protein FlaA
GRL1172_1333	Flagellin protein FlaA	HMPREF0542_12016	bacterial flagellin domain protein	LRC_RS08210	flagellin	LRN_1388	flagellin	PEL65_1977	Flagellin protein FlaA	PEL66_692	Flagellin protein FlaA	P869_06010	flagellin	LRU_01163	flagellin protein	LRP_513	flagellin
GRL1172_1335	Flagellin protein FlaG	HMPREF0542_12014	FlaG protein	LRC_RS08180	flagellar protein FlaG	LRN_1386	flagellar protein FlaG	PEL65_1979	Flagellin protein FlaG	PEL66_685	Flagellin protein FlaG	P869_01085	flagellar protein FlaG	LRU_01169	putative flagellar protein FlaG protein	LRP_1947	flagellar protein FlaG
GRL1172_1336	Flagellar hook-associated protein FliD	HMPREF0542_12013	flagellar hook-associated protein 2	LRC_RS08175	flagellar hook protein	LRN_1385	flagellum hook associated protein FliD	PEL65_1980	Flagellar hook-associated protein FliD	PEL66_684	Flagellar hook-associated protein FliD	P869_01080	flagellar hook protein	LRU_01170	flagellar hook-associated protein	LRP_1948	flagellum hook associated protein FliD
GRL1172_1338	Flagellar biosynthesis protein FliS	HMPREF0542_12011	flagellar protein FliS	LRC_RS08165	flagellar biosynthesis protein FliS	LRN_1383	flagellar protein FliS	PEL65_1982	Flagellar biosynthesis protein FliS	PEL66_682	Flagellar biosynthesis protein FliS	P869_01070	flagellar biosynthesis protein FliS	LRU_01172	flagellar protein FliS	LRP_1950	flagellar protein FliS
GRL1172_1860	Flagellin protein FlaA	HMPREF0542_10873	bacterial flagellin domain protein	LRC_RS03310	flagellin	LRN_0579	flagellin	PEL65_1225	Flagellin protein FlaA	PEL66_1356	Flagellin protein FlaA	P869_07775	flagellin	LRU_01818	flagellin family protein	LRP_913	flagellin
		HMPREF0542_10695	hypothetical protein									P869_07450	flagellin lysine-N-methylase	LRU_00223	hypothetical protein
				LRC_RS08190	flagellin					PEL66_687	Flagellin protein FlaA
						LRN_1392	flagellin
								PEL65_1226	Flagellin protein FlaA
										PEL66_717	Flagellar biosynthesis protein FlhB
														LRU_01120	flagellar basal body rod protein
														LRU_01166	flagellin protein
														LRU_01167	flagellin
Putative flagellum-related proteins
TOTAL: 40		TOTAL: 40		TOTAL: 40		TOTAL: 40		TOTAL: 40		TOTAL: 41		TOTAL: 40		TOTAL: 43		TOTAL: 39
CORE: 39		CORE: 39		CORE: 39		CORE: 39		CORE: 39		CORE: 39		CORE: 39		CORE: 39		CORE: 39
ACCESSORY: 1		ACCESSORY: 1		ACCESSORY: 1		ACCESSORY: 1		ACCESSORY: 1		ACCESSORY: 2		ACCESSORY: 1		ACCESSORY: 4		ACCESSORY: 0
