# Supplementary material for: An in silico pan-genomic probe for the molecular traits behind Lactobacillus ruminis gut autochthony
Source: PLoS One. 2017 Apr 17;12(4):e0175541. doi: 10.1371/journal.pone.0175541 (PMC5393609; doi:10.1371/journal.pone.0175541)
Supplement: S10 Table — Locus tags of chemotaxis-related genes and their corresponding annotations are found by hand and listed for each L. ruminis genome. Gray highlighting indicates those gene locus tags in the core genome. The total number of chemotaxis-related core and accessory genes is provided. (XLSX) [file pone.0175541.s010.xlsx]

## Sheet: pangenome
S10 Table. Putative chemotaxis-related proteins in the L. ruminis pan-genome.
GRL1172		ATCC 25644		ATCC 27782		DPC 6832		PEL65		PEL66		S23		SPM0211		DPC 6830
Locus tag	Protein-coding gene annotation	Locus tag	Protein-coding gene annotation	Locus tag	Protein-coding gene annotation	Locus tag	Protein-coding gene annotation	Locus tag	Protein-coding gene annotation	Locus tag	Protein-coding gene annotation	Locus tag	Protein-coding gene annotation	Locus tag	Protein-coding gene annotation	Locus tag	Protein-coding gene annotation
GRL1172_325	FIG00630584: hypothetical protein	HMPREF0542_10409	methyl-accepting chemotaxis protein signaling domain protein	LRC_RS05845	methyl-accepting chemotaxis protein	LRN_0990	methyl-accepting chemotaxis sensory transducer	PEL65_26	FIG00630584: hypothetical protein	PEL66_1938	FIG00630584: hypothetical protein	P869_01515	methyl-accepting chemotaxis protein	LRU_00108	methyl-accepting chemotaxis protein, HAMP domain containingprotein	LRP_1801	methyl-accepting chemotaxis protein
GRL1172_408	hypothetical protein					LRN_0916	methyl-accepting chemotaxis sensory transducer	PEL65_106	hypothetical protein	PEL66_2016	hypothetical protein	P869_05575	hypothetical protein			LRP_680	methyl-accepting chemotaxis protein
GRL1172_409	FIG00630584: hypothetical protein	HMPREF0542_11530	hypothetical protein			LRN_0915	methyl-accepting chemotaxis protein	PEL65_107	hypothetical protein							LRP_679	hypothetical protein
GRL1172_587	General stress protein	HMPREF0542_10166	hypothetical protein	LRC_RS07755	chemotaxis protein	LRN_1318	hypothetical protein	PEL65_943	Pyridoxamine 5'-phosphate oxidase	PEL66_2061	Pyridoxamine 5'-phosphate oxidase	P869_06305	chemotaxis protein	LRU_01256	methyl-accepting chemotaxis family protein	LRP_938	hypothetical protein
GRL1172_670	Two-component response regulator YvcP	HMPREF0542_11034	response regulator receiver domain protein	LRC_RS00830	chemotaxis protein CheY	LRN_0161	DNA-binding response regulator	PEL65_1406	Two-component response regulator	PEL66_635	Two-component response regulator	P869_09980	chemotaxis protein CheY	LRU_01406	putative response regulator	LRP_755	DNA-binding response regulator
GRL1172_809	hypothetical protein	HMPREF0542_10124	methyl-accepting chemotaxis protein signaling domain protein	LRC_RS02090	methyl-accepting chemotaxis protein	LRN_1277	methyl-accepting chemotaxis sensory transducer	PEL65_671	Methyl-accepting chemotaxis protein	PEL66_1009	Methyl-accepting chemotaxis protein	P869_04665	methyl-accepting chemotaxis protein	LRU_02299	methyl-accepting chemotaxis sensory transducer	LRP_1361	methyl-accepting chemotaxis sensory transducer
GRL1172_845	FIG00630584: hypothetical protein															LRP_420	methyl-accepting chemotaxis protein, HAMP-domain protein
GRL1172_848	Methyl-accepting chemotaxis protein	HMPREF0542_11002	methyl-accepting chemotaxis protein signaling domain protein	LRC_RS09800	chemotaxis protein	LRN_1672	membrane-associated methyl-chemotaxis protein	PEL65_1166	Methyl-accepting chemotaxis protein	PEL66_331	Methyl-accepting chemotaxis protein	P869_00755	chemotaxis protein	LRU_01703	membrane associated methyl-chemotaxis protein, hamp domain containing protein	LRP_422	membrane associated methyl-chemotaxis protein, hamp domain containing
GRL1172_1282	hypothetical protein	HMPREF0542_12069	methyl-accepting chemotaxis protein signaling domain protein	LRC_RS08435	chemotaxis protein	LRN_1437	methyl-accepting chemotaxis protein	PEL65_1930	Methyl-accepting chemotaxis protein	PEL66_740	Methyl-accepting chemotaxis protein	P869_08790	methyl-accepting chemotaxis protein	LRU_01113	methyl-accepting HAMP-domain chemotaxis protein	LRP_466	methyl-accepting chemotaxis protein
GRL1172_1310	FIG00630460: hypothetical protein	HMPREF0542_12040	methyl-accepting chemotaxis protein signaling domain protein	LRC_RS08300	methyl-accepting chemotaxis protein	LRN_1410	methyl-accepting chemotaxis sensory transducer	PEL65_1959	FIG00630460: hypothetical protein	PEL66_710	FIG00630460: hypothetical protein	P869_03790	methyl-accepting chemotaxis protein	LRU_01145	putative methyl-accepting chemotaxis sensory transducer	LRP_495	methyl-accepting chemotaxis sensory transducer
GRL1172_1311	Positive regulator of CheA protein activity (CheW)	HMPREF0542_12039	CheW-like protein	LRC_RS08295	chemotaxis protein CheW	LRN_1409	hypothetical protein	PEL65_1960	Positive regulator of CheA protein activity (CheW)	PEL66_709	Positive regulator of CheA protein activity (CheW)	P869_03795	chemotaxis protein CheW	LRU_01146	putative Chemotaxis protein CheW	LRP_496	hypothetical protein
GRL1172_1312	Chemotaxis protein CheD	HMPREF0542_12038	CheD	LRC_RS08290	chemotaxis protein CheD	LRN_1408	chemoreceptor glutamine deamidase CheD	PEL65_1961	Chemotaxis protein CheD	PEL66_708	Chemotaxis protein CheD	P869_03800	chemotaxis protein CheD	LRU_01147	protein-glutamine glutaminase	LRP_497	chemoreceptor glutamine deamidase CheD
GRL1172_1313	Chemotaxis response regulator protein-glutamate methylesterase CheB	HMPREF0542_12037	response regulator receiver domain protein	LRC_RS08285	chemotaxis protein	LRN_1407	chemotaxis response regulator protein-glutamate methylesterase	PEL65_1962	Chemotaxis response regulator protein-glutamate methylesterase CheB	PEL66_707	Chemotaxis response regulator protein-glutamate methylesterase CheB	P869_03805	chemotaxis protein	LRU_01148	protein-glutamate methylesterase	LRP_498	chemotaxis response regulator protein-glutamate methylesterase
GRL1172_1314	Chemotaxis protein methyltransferase CheR	HMPREF0542_12036	CheR methyltransferase, SAM binding domain protein	LRC_RS08280	chemotaxis protein CheR	LRN_1406	chemotaxis protein methyltransferase	PEL65_1963	Chemotaxis protein methyltransferase CheR	PEL66_706	Chemotaxis protein methyltransferase CheR	P869_03810	chemotaxis protein CheR	LRU_01149	protein-glutamate O-methyltransferase	LRP_499	chemotaxis protein methyltransferase
GRL1172_1315	Signal transduction histidine kinase CheA	HMPREF0542_12035	ATPase/histidine kinase/DNA gyrase B/HSP90 domain protein	LRC_RS08275	chemotaxis protein CheA	LRN_1405	histidine kinase	PEL65_1964	Signal transduction histidine kinase CheA	PEL66_705	Signal transduction histidine kinase CheA	P869_03815	chemotaxis protein CheA	LRU_01150	histidine kinase	LRP_500	chemotaxis protein CheA
GRL1172_1316	Chemotaxis protein CheC -- inhibitor of MCP methylation	HMPREF0542_12034	CheC-like family protein	LRC_RS08270	chemotaxis protein CheC	LRN_1404	chemotaxis protein CheC	PEL65_1965	Chemotaxis protein CheC -- inhibitor of MCP methylation	PEL66_704	Chemotaxis protein CheC -- inhibitor of MCP methylation	P869_03820	chemotaxis protein CheC	LRU_01151	chemotaxis protein CheC	LRP_501	chemotaxis protein CheC
GRL1172_1317	Chemotaxis regulator - transmits chemoreceptor signals to flagelllar motor components CheY	HMPREF0542_12033	chemotaxis protein CheY	LRC_RS08265	chemotaxis protein CheY	LRN_1403	chemotaxis protein CheY	PEL65_1966	Chemotaxis regulator - transmits chemoreceptor signals to flagelllar motor components CheY	PEL66_703	Chemotaxis regulator - transmits chemoreceptor signals to flagelllar motor components CheY	P869_03825	chemotaxis protein CheY	LRU_01152	response regulator	LRP_502	chemotaxis protein CheY
GRL1172_1318	Positive regulator of CheA protein activity (CheW)	HMPREF0542_12032	CheW-like protein	LRC_RS08260	hypothetical protein	LRN_1402	chemotaxis signal transduction protein CheW	PEL65_1967	Positive regulator of CheA protein activity (CheW)	PEL66_702	Positive regulator of CheA protein activity (CheW)	P869_03830	hypothetical protein	LRU_01153	chemotaxis protein cheW	LRP_503	chemotaxis signal transduction protein CheW
GRL1172_1361	Methyl-accepting chemotaxis protein	HMPREF0542_11996	methyl-accepting chemotaxis protein signaling domain protein	LRC_RS08080	methyl-accepting chemotaxis protein	LRN_1367	methyl accepting chemotaxis protein	PEL65_875	Methyl-accepting chemotaxis protein	PEL66_532	Methyl-accepting chemotaxis protein			LRU_01188	methyl-accepting chemotaxis protein, HAMP domain containingprotein	LRP_1960	methyl accepting chemotaxis protein
GRL1172_1780	Methyl-accepting chemotaxis protein
GRL1172_1785	Methyl-accepting chemotaxis protein															LRP_1647	methyl-accepting chemotaxis sensory transducer
GRL1172_1862	Alkaline phosphatase synthesis transcriptional regulatory protein PhoP	HMPREF0542_10876	response regulator receiver domain protein	LRC_RS03320	chemotaxis protein CheY	LRN_0581	Alkaline phosphatase synthesis two-component response regulator	PEL65_1223	Alkaline phosphatase synthesis transcriptional regulatory protein PhoP	PEL66_1358	Alkaline phosphatase synthesis transcriptional regulatory protein PhoP	P869_07790	PhoP family transcriptional regulator	LRU_01816	response regulator	LRP_911	Alkaline phosphatase synthesis two-component response regulator
		HMPREF0542_10603	methyl-accepting chemotaxis protein signaling domain protein
		HMPREF0542_10604	cache domain protein									P869_05090	Cache sensor-containing methyl-accepting chemotaxis sensory transducer
		HMPREF0542_11004	methyl-accepting chemotaxis protein signaling domain protein	LRC_RS09810	methyl-accepting chemotaxis protein	LRN_1674	methyl-accepting chemotaxis protein	PEL65_1168	Methyl-accepting chemotaxis protein	PEL66_333	Methyl-accepting chemotaxis protein	P869_00745	methyl-accepting chemotaxis protein	LRU_01701	methyl-accepting chemotaxis protein, HAMP-domain protein
				LRC_RS05225	methyl-accepting chemotaxis protein			PEL65_152	Methyl-accepting chemotaxis protein	PEL66_496	Methyl-accepting chemotaxis protein	P869_05090	Cache sensor-containing methyl-accepting chemotaxis sensory transducer
		HMPREF0542_11996	methyl-accepting chemotaxis protein signaling domain protein									P869_01005	methyl-accepting chemotaxis protein	LRU_01188	methyl-accepting chemotaxis protein, HAMP domain containingprotein
Putative chemotaxis-related proteins
TOTAL: 22		TOTAL: 22		TOTAL: 19		TOTAL: 20		TOTAL: 21		TOTAL: 20		TOTAL: 21		TOTAL: 19		TOTAL: 21
CORE: 16		CORE: 16		CORE: 16		CORE: 16		CORE: 16		CORE: 16		CORE: 16		CORE: 16		CORE: 16
ACCESSORY: 6		ACCESSORY: 6		ACCESSORY: 3		ACCESSORY: 4		ACCESSORY: 5		ACCESSORY: 4		ACCESSORY: 5		ACCESSORY: 3		ACCESSORY: 5
